# Supplementary material for: A Novel Slope-Matrix-Graph Algorithm to Analyze Compositional Microbiome Data
Source: Microorganisms. 2024 Sep 9;12(9):1866. doi: 10.3390/microorganisms12091866 (PMC11434172; doi:10.3390/microorganisms12091866)
Supplement: Supplementary file 1 [file microorganisms-12-01866-s001.zip]

Archive with 9 entries (9 files):
- microorganisms-3174079-supplementary.pdf
- SMG v1.0 example use.xlsm
- Supplementary File 1.xlsx
- Supplementary File 2.xlsx
- Supplementary File 3.xlsx
- Supplementary File 4.xlsx
- Supplementary File 5.xlsx
- SymDiff.bas
- Graph.bas
