# Supplementary material for: A Novel Slope-Matrix-Graph Algorithm to Analyze Compositional Microbiome Data
Source: Microorganisms. 2024 Sep 9;12(9):1866. doi: 10.3390/microorganisms12091866 (PMC11434172; doi:10.3390/microorganisms12091866)
Supplement: Supplementary file 1 [file microorganisms-12-01866-s001.zip › SMG v1.0 example use.xlsm]

## Sheet: Start
What are these sheets?
"Original1" and "Original2" are the sheets for raw data in different situation.
"Normal1" and "Normal2" are the sheets for presenting the data after applying min-max feature scaling.
"Matrix1" and "Matrix2" are the sheets for presenting distance matrix for each case. Each entry represents the slope-based distance between two associated objects
"Graph1" and "Graph2" are the sheets for showing graph which is related to positive correlation for each case.
"Compare" is the sheet for presenting the symmetric difference graph among all objects.
Where to start?
1. If you want to get the network of objects in one environment
A.1. Copy the raw data, including the names of objects and relative abundance for each sample into sheet 'Original1'.
A.2. The names of objects should be in column A, and the name of first object should be in A1. The relative abundance should start from column B to the last column.
A.3. There should be no duplicate name in column A, and no blank row among data.
A.4. The number of samples per object in both cases should be the same.
2. If you want to compare difference of networks between two environments
B.1. Copy the raw data, including the names of objects and relative abundance for each sample, in different cases into sheets 'Original1' and 'Original2' respectively.
B.2. The names of objects should be in column A, and the name of first object should be in A1 in both sheet. The relative abundance should start from column B to the last column in both sheets "Original1" and "Original2".
B.3. The names of objects should be in the same order in both sheets, and the amount of objects should be the same.
B.4. There should be no duplicate name in column A, and no blank row among data.
B.5. The number of samples per object in both cases should be the same.
How to use?
1. Enable Macros in this file. If you want to run macros, you can click "Macros" in "View" or "Developer" tab (You might need to customize the Ribbon to enable the "Developer" tab).
2. You can find and run the macros in "View" or "Developer" tab.
3. After you run a macro, you may need to click on another sheet and click it back to update the result.
4. The bound of positive correlative in macros "Graph" and "SymDiff" can be changed. If you did not enter any value on the pop-out window after you run the macro, the system will choose the default value, which is n - 1, where n is the number of samples in each object.
A. If you want to get the network of objects in one environment
5.A. You should run the "Graph" macro.
P.S. If you copy two group of data into sheets "Original1" and "Original2" respectively, you will get two networks in sheets "Graph1" and "Graph2".
B. If you want to compare difference of networks between two environments
5.B. You should run the "SymDiff" macro.
