# Supplementary material for: A Novel Slope-Matrix-Graph Algorithm to Analyze Compositional Microbiome Data
Source: Microorganisms. 2024 Sep 9;12(9):1866. doi: 10.3390/microorganisms12091866 (PMC11434172; doi:10.3390/microorganisms12091866)
Supplement: Supplementary file 1 [file microorganisms-12-01866-s001.zip › Supplementary File 1.xlsx]

## Sheet: Zou et al data
Abundance of Taxa in Cecal Samples Exhibiting Significant Changes in Abundance Across Different Treatments (from Zou et al. supplementary file)
For each sample the normalized abundance is indicated (DESeq2 normalized). Comparisons involving individual datasets indicate significant fold changes in abundance between indicated treatments, with positive fold changes indicating a higher relative abundance in the first condition specified. Comparisons involving combined datasets indicate taxa impacted by main effects (diet. AGPs) or the intera…
			Corn Day 24				Wheat Day 24						Corn + AGPs Day 24					Wheat + AGPs Day 24						Corn Day 40						Wheat Day 40						Corn + AGPs Day 40						Wheat +AGPs Day 40						Day 24 Comparisons - Individual Datasets
OTU	NAME	Taxon	D24-10-1-Ceca_S94	D24-15-1-Ceca_S97	D24-5-1-Ceca_S88		D24-1-1-Ceca_S83	D24-11-1-Ceca_S95	D24-4-1-Ceca_S86	D24-4-2-Ceca_S87	D24-9-1-Ceca_S93		D24-14-1-Ceca_S96	D24-14-2-Ceca_S119	D24-3-1-Ceca_S85	D24-8-1-Ceca_S92		D24-16-1-Ceca_S98	D24-2-1-Ceca_S84	D24-6-1-Ceca_S89	D24-7-1-Ceca_S90	D24-7-2-Ceca_S91		D40-10-1-Ceca_S112	D40-13-1-Ceca_S115	D40-15-1-Ceca_S117	D40-5-1-Ceca_S106	D40-5-2-Ceca_S107		D40-9-1-Ceca_S111	D40-1-1-Ceca_S99	D40-1-2-Ceca_S100	D40-11-1-Ceca_S113	D40-4-1-Ceca_S105		D40-8-1-Ceca_S110	D40-12-1-Ceca_S114	D40-14-1-Ceca_S116	D40-3-1-Ceca_S103	D40-3-2-Ceca_S104		D40-16-1-Ceca_S118	D40-2-1-Ceca_S101	D40-2-2-Ceca_S102	D40-6-1-Ceca_S108	D40-7-1-Ceca_S109		Corn v Wheat	Corn + AGPs v Wheat + AGPS
Otu369	Otu369	d__Bacteriap__Firmicutesc__Clostridia	14	32	30		0	1	6	8	1		34	40	16	15		2	3	10	1	3		3	12	5	17	7		1	1	0	0	2		27	29	9	10	25		2	0	1	7	0		0	2.52402
Otu130	Otu130	d__Bacteriap__Firmicutesc__Clostridiao__Clostridiales	70	239	95		0	7	1	64	17		844	109	158	459		0	0	12	0	0		78	94	70	18	77		15	7	3	0	9		268	266	303	42	86		61	12	9	14	7		0	7.14838
Otu188	Otu188	d__Bacteria	0	0	0		0	0	0	0	0		0	0	0	0		0	0	0	0	0		285	663	297	32	66		0	0	0	0	0		0	0	0	260	0		0	0	0	0	0		0	0
Otu220	Otu220	d__Bacteriap__Firmicutes	0	0	0		0	0	0	0	1		0	0	0	0		0	0	0	0	0		119	130	94	115	160		0	0	0	0	0		1	7	0	129	903		0	0	0	2	0		0	0
Otu293	Otu293	d__Bacteria	0	0	0		0	0	0	0	0		0	0	0	0		0	0	0	0	0		0	37	0	171	65		0	0	0	0	0		100	45	0	95	215		0	0	0	0	0		0	0
Otu194	Otu194	d__Bacteria	0	0	0		0	0	0	0	0		0	0	0	0		1	0	0	0	0		20	268	265	165	204		3	1	0	0	0		21	707	227	51	16		0	3	4	10	0		0	0
Otu213	Otu213	d__Bacteriap__Firmicutesc__Clostridiao__Clostridialesf__Lachnospiraceaeg__Aerostipes	0	0	0		0	0	0	0	1		0	0	9	0		0	0	0	0	0		4	35	6	183	109		1	0	0	0	0		0	9	20	225	5		0	0	0	0	0		0	0
Otu145	Otu145	d__Bacteriap__Firmicutes	0	0	0		0	0	0	0	0		0	0	1243	22		0	0	0	0	0		90	202	52	2	2		0	0	2	0	0		42	36	0	13	218		0	2	1	1	0		0	0
Otu242	Otu242	d__Bacteriap__Firmicutesc__Clostridiao__Clostridiales	0	0	3		0	0	1	0	0		0	0	0	0		1	0	0	0	0		16	39	18	84	114		2	0	0	1	0		117	343	17	25	339		0	3	1	17	0		0	0
Otu232	Otu232	d__Bacteriap__Firmicutesc__Clostridiao__Clostridiales	0	4	103		12	1	11	1	3		11	2	47	27		2	1	3	3	0		3	50	75	127	118		1	1	3	2	0		40	45	30	146	325		0	10	4	4	0		0	0
Otu186	Otu186	d__Bacteria	0	0	0		0	0	0	0	0		0	5	0	23		0	0	0	0	0		7	4	0	12	10		0	0	0	0	0		7	84	0	62	45		0	1	0	3	0		0	0
Otu336	Otu336	d__Bacteriap__Firmicutesc__Clostridiao__Clostridiales	134	1	5		0	0	2	4	0		14	3	0	0		0	0	0	0	0		1	131	6	16	16		3	2	0	0	1		2	3	112	18	0		0	0	0	0	0		0	0
Otu192	Otu192	d__Bacteriap__Firmicutes	75	40	196		0	4	0	0	15		6	0	0	16		0	0	0	2	0		5	0	50	258	305		7	4	1	0	8		147	67	7	197	171		5	1	1	1	0		0	0
Otu271	Otu271	d__Bacteriap__Firmicutes	26	45	32		1	0	0	6	6		0	39	38	20		0	0	0	0	11		11	25	38	42	76		0	2	3	2	0		36	10	66	27	5		1	4	4	0	0		0	0
Otu59	Otu59	d__Bacteriap__Firmicutesc__Clostridia	235	14	2		0	0	0	0	0		0	0	0	0		3	0	3	3	0		137	339	133	320	234		0	9	0	0	1		2	0	3	0	0		0	0	1	2	0		8.39267	0
Otu473	Otu473	d__Bacteriap__Firmicutesc__Clostridiao__Clostridiales	0	0	0		0	0	0	0	0		0	0	0	0		0	0	0	0	0		0	261	0	15	0		0	0	0	0	0		0	0	0	0	0		0	0	0	0	0		0	0
Otu310	Otu310	d__Bacteriap__Firmicutes	0	0	0		0	0	0	0	0		0	0	0	0		0	0	0	0	0		84	250	234	501	269		0	0	0	0	0		0	0	0	6	0		0	0	0	0	0		0	0
Otu166	Otu166	d__Bacteria	2	0	0		0	0	0	0	0		0	0	0	0		0	0	0	0	0		33	153	481	364	170		0	0	0	0	0		0	0	0	0	0		0	0	0	0	0		0	0
Otu166	Otu166	d__Bacteria	2	0	0		0	0	0	0	0		0	0	0	0		0	0	0	0	0		33	153	481	364	170		0	0	0	0	0		0	0	0	0	0		0	0	0	0	0		0	0
Otu173	Otu173	d__Bacteria	0	0	0		0	0	0	0	0		0	0	0	0		0	0	0	0	0		0	377	0	377	1012		0	0	0	0	1		0	0	0	0	0		0	0	0	0	0		0	0
Otu139	Otu139	d__Bacteriap__Firmicutes	0	0	0		0	0	0	0	0		0	0	0	0		0	0	0	0	0		372	2654	1482	61	146		4	0	0	1	0		0	0	0	0	0		0	0	0	0	0		0	0
Otu235	Otu235	d__Bacteriap__Firmicutes	0	34	0		0	0	0	0	0		0	0	0	0		0	0	0	0	0		225	343	421	220	143		0	0	0	1	0		0	0	0	0	0		1	0	16	0	0		0	0
Otu195	Otu195	d__Bacteriap__Firmicutesc__Clostridiao__Clostridiales	6	8	0		0	0	0	0	0		0	0	0	0		0	0	0	0	0		0	209	255	56	88		0	0	0	0	0		0	0	0	0	0		0	0	0	0	0		0	0
Otu297	Otu297	d__Bacteria	0	0	0		0	0	0	0	0		0	0	0	0		0	0	0	0	0		0	195	13	260	82		0	0	0	0	0		0	0	0	0	0		0	0	0	0	0		0	0
Otu456	Otu456	d__Bacteriap__Firmicutesc__Clostridia	0	1	0		0	0	0	0	0		0	0	0	0		0	0	0	0	0		6	0	238	23	212		0	0	0	0	0		0	0	0	0	0		0	0	0	0	0		0	0
Otu225	Otu225	d__Bacteriap__Firmicutes	0	380	0		0	0	0	0	0		0	0	0	0		0	0	0	0	0		0	177	2	20	224		0	0	0	0	0		0	0	0	0	0		0	0	0	0	0		0	0
Otu223	Otu223	d__Bacteriap__Firmicutes	0	0	0		0	0	0	0	0		0	0	0	0		0	0	0	0	0		3	9	467	33	21		1	0	0	0	0		0	0	0	0	0		0	0	0	0	0		0	0
Otu330	Otu330	d__Bacteria	0	0	0		0	0	0	0	0		0	0	0	0		0	0	0	0	0		14	35	135	98	63		0	0	0	0	0		0	0	0	0	0		0	0	0	0	0		0	0
Otu498	Otu498	d__Bacteriap__Firmicutes	0	0	0		0	0	0	0	0		0	0	0	0		0	0	0	0	0		213	1	17	31	4		0	0	0	0	0		0	0	0	0	0		0	0	0	7	0		0	0
Otu341	Otu341	d__Bacteriap__Firmicutesc__Clostridia	0	0	0		0	0	0	0	0		0	0	0	0		0	0	0	0	0		185	5	13	1	5		0	0	0	0	0		0	0	0	0	0		0	0	0	0	0		0	0
Otu581	Otu581	d__Bacteriap__Firmicutesc__Clostridiao__Clostridialesf__Ruminococcaceae	0	0	0		0	0	0	0	0		0	0	0	0		0	0	0	0	0		3	111	38	3	85		0	0	0	0	0		0	0	0	0	0		0	0	0	0	0		0	0
Otu247	Otu247	d__Bacteriap__Firmicutesc__Clostridia	0	0	27		10	0	0	0	0		0	13	0	11		0	0	0	0	0		186	147	81	160	157		0	0	3	0	0		1	2	0	9	5		0	0	0	0	0		0	0
Otu362	Otu362	d__Bacteriap__Firmicutesc__Erysipelotrichia	40	0	0		0	0	0	0	0		0	0	0	0		0	0	0	0	0		32	95	47	1	34		0	0	0	0	0		0	0	0	0	0		0	0	0	0	0		0	0
Otu516	Otu516	d__Bacteria	0	0	0		0	0	0	0	0		0	0	0	0		0	0	0	0	0		31	27	17	51	41		0	0	0	0	0		0	0	0	2	0		0	0	0	0	0		0	0
Otu613	Otu613	d__Bacteriap__Firmicutesc__Clostridia	13	0	0		0	0	0	0	0		0	0	0	0		0	0	0	0	0		17	0	5	64	57		0	0	0	0	0		0	0	0	1	0		0	0	0	3	0		0	0
Otu373	Otu373	d__Bacteriap__Firmicutesc__Clostridia	0	0	0		0	0	0	0	0		0	0	0	0		0	0	0	0	0		13	56	17	22	22		0	0	0	0	0		0	2	0	0	0		0	0	0	0	0		0	0
Otu529	Otu529	d__Bacteria	0	0	0		0	0	0	0	0		0	0	0	0		0	0	0	0	0		58	0	50	101	43		0	2	0	0	0		0	0	0	0	0		0	0	0	0	0		0	0
Otu603	Otu603	d__Bacteriap__Firmicutesc__Clostridia	0	7	3		0	2	0	5	7		0	2	1	2		0	0	7	1	0		10	44	40	83	81		1	0	0	0	1		0	2	0	5	4		0	0	2	28	0		0	0
Otu809	Otu809	d__Bacteriap__Firmicutes	0	0	0		0	0	0	0	0		0	0	0	0		0	0	0	0	0		58	15	7	12	4		0	0	0	0	0		0	0	0	0	0		0	0	0	0	0		0	0
Otu725	Otu725	d__Bacteria	0	0	0		0	0	0	0	0		0	0	0	0		0	0	0	0	0		5	6	57	2	31		0	0	0	0	0		0	0	0	0	0		0	0	0	1	1		0	0
Otu201	Otu201	d__Bacteriap__Firmicutesc__Clostridiao__Clostridiales	419	7	2		0	0	0	0	0		2	0	0	1		0	5	0	0	0		5	692	279	72	37		11	1	0	0	0		2	17	5	4	29		0	2	2	0	0		0	0
Otu183	Otu183	d__Bacteriap__Firmicutesc__Clostridiao__Clostridialesf__Lachnospiraceaeg__Blautia	104	20	0		0	0	0	0	0		0	51	0	14		0	0	0	0	0		69	169	23	19	19		0	0	4	0	0		3	5	0	0	0		0	0	0	0	0		0	0
Otu659	Otu659	d__Bacteria	0	0	0		0	0	0	0	0		0	0	0	0		0	0	0	0	0		3	6	15	11	38		0	0	0	0	0		0	0	0	0	0		0	0	0	0	3		0	0
Otu331	Otu331	d__Bacteria	0	0	0		0	0	0	0	0		11	0	4	2		0	0	0	0	0		45	54	11	10	17		0	1	1	0	0		0	2	0	0	0		0	0	0	6	0		0	0
Otu302	Otu302	d__Bacteria	0	0	0		0	0	0	0	0		0	0	0	0		0	0	0	0	0		26	614	341	10	2		19	0	0	1	0		0	2	0	0	0		0	0	0	0	0		0	0
Otu91	Otu91	d__Bacteriap__Firmicutesc__Erysipelotrichiao__Erysipelotrichalesf__Erysipelotrichaceae	1099	538	4		185	416	0	363	4		2	11	8	8		1	0	129	0	0		35	415	563	108	126		0	14	7	3	0		1	6	14	0	1		0	4	0	0	0		0	0
Otu658	Otu658	d__Bacteriap__Firmicutesc__Clostridia	0	0	0		0	0	0	0	0		0	0	15	0		0	0	0	0	0		10	78	25	39	10		0	1	3	0	0		5	0	0	1	2		0	7	0	1	0		0	0
Otu618	Otu618	d__Bacteriap__Firmicutesc__Clostridia	0	0	0		0	0	0	0	0		0	28	0	0		0	0	0	0	0		13	29	10	8	13		4	1	0	0	0		0	1	0	0	4		0	0	0	1	0		0	0
Otu128	Otu128	d__Bacteriap__Firmicutes	144	12	5		0	0	0	0	0		4	63	0	2		0	0	17	18	11		16	35	10	58	71		9	3	1	4	8		11	6	18	1	8		7	0	3	1	7		7.76324	0
Otu258	Otu258	d__Bacteriap__Firmicutesc__Clostridia	61	0	0		180	0	0	0	0		0	34	20	111		0	0	0	0	0		87	66	169	97	157		20	6	0	0	4		97	15	13	68	113		0	43	33	74	5		0	22.3312
Otu187	Otu187	d__Bacteriap__Firmicutesc__Clostridia	2	0	0		0	0	0	0	0		0	213	0	0		0	0	0	0	0		45	167	395	519	615		0	0	0	0	2		19	0	0	22	0		0	0	86	2	0		0	0
Otu513	Otu513	d__Bacteriap__Firmicutes	0	0	0		0	0	0	0	0		0	0	0	0		0	0	0	0	0		0	43	75	139	147		0	0	0	0	0		0	0	0	0	21		0	0	4	9	0		0	0
Otu321	Otu321	d__Bacteriap__Firmicutesc__Clostridiao__Clostridiales	0	0	0		0	0	0	0	0		0	0	0	0		0	0	0	0	0		0	268	10	27	70		0	0	0	0	0		5	69	0	172	0		0	3	10	1	0		0	0
Otu252	Otu252	d__Bacteriap__Firmicutes	285	25	0		0	0	0	0	0		0	0	38	28		0	0	0	0	0		4	15	26	242	52		0	0	0	0	0		0	88	55	48	63		0	7	15	1	0		0	0
Otu283	Otu283	d__Bacteria	0	0	0		0	0	0	0	0		0	0	0	0		0	0	0	0	0		0	125	0	315	25		0	1	0	0	0		0	230	0	8	0		0	0	0	0	0		0	0
Otu524	Otu524	d__Bacteriap__Firmicutesc__Clostridiao__Clostridiales	0	0	0		0	0	0	0	0		0	0	0	0		0	0	0	0	0		74	4	137	126	34		0	0	0	0	1		7	0	0	10	0		0	0	0	0	0		0	0
Otu427	Otu427	d__Bacteriap__Firmicutesc__Clostridiao__Clostridiales	0	1	2		0	0	0	0	0		0	0	0	0		0	0	0	0	0		0	126	0	0	76		0	0	0	0	0		0	50	0	34	97		0	1	0	2	0		0	0
Otu584	Otu584	d__Bacteriap__Firmicutesc__Clostridiao__Clostridiales	0	0	0		0	0	0	0	0		0	0	0	0		0	0	0	0	0		0	140	0	31	8		0	0	0	0	0		1	5	0	12	0		0	0	0	0	0		0	0
Otu352	Otu352	d__Bacteriap__Firmicutesc__Clostridiao__Clostridialesf__Ruminococcaceae	3	0	0		0	0	0	0	0		2	0	0	1		0	0	0	0	0		29	192	1	3	3		1	0	0	0	0		1	0	0	359	13		0	0	4	0	2		0	0
Otu580	Otu580	d__Bacteria	0	0	0		0	0	0	0	0		0	0	0	0		0	0	0	0	0		4	38	23	48	35		0	0	0	0	0		0	0	0	37	0		0	0	0	0	0		0	0
Otu574	Otu574	d__Bacteria	0	0	0		0	0	0	0	0		0	0	0	0		0	0	0	0	0		75	30	2	0	13		0	0	0	0	0		0	22	0	5	0		0	0	0	4	0		0	0
Otu399	Otu399	d__Bacteriap__Firmicutes	13	0	0		0	0	0	0	0		0	0	0	34		0	0	0	0	0		13	24	0	18	79		0	0	0	0	0		1	17	0	0	17		0	0	5	12	0		0	0
Otu245	Otu245	d__Bacteriap__Firmicutes	0	0	0		0	0	0	0	0		0	0	0	0		0	0	0	0	0		21	38	10	23	31		0	0	0	0	0		17	0	0	5	58		0	5	1	0	0		0	0
Otu326	Otu326	d__Bacteria	0	0	0		0	0	0	0	0		0	0	0	68		0	0	0	0	0		21	31	5	16	12		0	0	0	0	0		0	0	0	18	92		0	0	0	8	0		0	0
Otu253	Otu253	d__Bacteriap__Firmicutes	345	10	0		0	0	0	0	0		0	38	0	451		0	0	0	0	0		227	75	50	216	77		0	9	0	0	0		1	10	2	202	3		0	7	21	147	0		0	0
Otu449	Otu449	d__Bacteriap__Firmicutesc__Clostridia	47	0	0		0	0	0	0	0		0	0	0	0		0	0	0	0	0		46	81	21	29	91		4	0	0	0	0		0	11	0	30	3		0	0	1	9	0		0	0
Otu101	Otu101	d__Bacteriap__Firmicutesc__Clostridiao__Clostridiales	0	0	0		0	0	0	0	0		0	0	0	0		0	0	0	0	0		157	371	111	131	182		0	15	0	0	0		71	0	0	17	1332		0	275	151	320	0		0	0
Otu811	Otu811	d__Bacteriap__Firmicutesc__Clostridiao__Clostridialesf__Ruminococcaceae	0	0	0		0	0	0	0	0		0	0	0	0		0	0	0	0	0		16	6	16	4	19		0	0	0	0	0		0	0	0	11	3		0	0	0	3	0		0	0
Otu425	Otu425	d__Bacteriap__Firmicutesc__Clostridiao__Clostridiales	0	0	0		0	0	0	0	0		0	10	1	8		0	0	0	0	0		98	11	160	112	48		3	3	0	1	0		15	3	29	209	10		16	3	0	9	2		0	0
Otu703	Otu703	d__Bacteriap__Firmicutes	0	0	0		0	0	0	0	0		0	0	0	0		0	0	0	0	0		14	13	11	8	8		0	0	0	0	0		2	0	0	28	14		0	0	0	4	0		0	0
Otu181	Otu181	d__Bacteriap__Firmicutesc__Clostridia	0	0	239		0	11	0	0	34		0	2	4	3		0	0	4	0	0		47	125	264	455	827		0	0	23	2	3		90	70	2	367	95		1	109	6	151	4		0	0
Otu710	Otu710	d__Bacteriap__Firmicutesc__Clostridiao__Clostridialesf__Ruminococcaceae	0	0	0		0	0	0	0	0		0	0	0	9		0	0	0	0	0		20	7	18	16	5		1	0	0	0	0		1	0	0	25	75		0	15	0	7	0		0	0
Otu2139	Otu2139	d__Bacteria	5	19	5		0	0	0	0	0		0	0	0	15		0	0	0	0	0		1	4	9	5	27		0	0	0	0	0		2	7	0	24	13		0	6	0	3	0		0	0
Otu2333	Otu2333	d__Bacteriap__Firmicutesc__Clostridia	0	0	0		0	0	0	0	0		0	0	0	0		0	0	0	0	0		7	12	11	8	4		0	0	0	0	0		4	0	0	2	67		0	11	7	9	0		0	0
Otu2297	Otu2297	d__Bacteriap__Firmicutes	0	35	70		0	0	0	0	0		0	0	0	69		0	0	0	0	0		4	8	5	4	25		0	0	0	0	1		2	14	0	65	85		0	17	5	2	0		0	0
Otu431	Otu431	d__Bacteria	0	0	0		0	0	0	2	0		0	0	1	2		0	0	0	0	0		30	7	22	5	20		0	3	0	0	2		6	175	32	26	27		0	5	12	38	0		0	0
Otu209	Otu209	d__Bacteriap__Firmicutesc__Clostridiao__Clostridialesf__Ruminococcaceaeg__Pseudoflavonifractor	73	145	50		25	0	0	3	1		0	0	120	0		6	1	46	2	3		125	138	105	140	101		56	12	35	6	1		25	19	127	48	40		31	44	14	175	37		0	0
Otu126	Otu126	d__Bacteria	39	9	32		0	0	0	434	0		187	472	404	799		0	0	0	0	0		255	457	172	100	70		0	11	0	0	0		233	23	0	69	271		0	305	569	285	2		0	25.8565
Otu273	Otu273	d__Bacteriap__Firmicutesc__Clostridiao__Clostridiales	0	0	95		0	0	0	0	0		0	0	0	0		0	0	0	0	0		4	14	11	42	62		0	0	0	0	0		11	25	2	307	600		0	289	0	0	0		0	0
Otu298	Otu298	d__Bacteria	20	12	0		0	0	0	0	0		0	0	0	0		0	0	0	0	0		48	23	1	33	11		0	0	0	0	0		7	45	0	4	4		0	219	293	0	0		0	0
Otu359	Otu359	d__Bacteria	0	0	0		0	0	0	0	0		0	0	0	0		0	0	0	0	0		23	0	22	0	0		0	0	0	0	0		123	0	0	0	97		0	121	0	0	0		0	0
Otu169	Otu169	d__Bacteriap__Firmicutesc__Clostridiao__Clostridiales	43	1	7		0	3	0	0	1		0	0	0	0		0	0	0	0	0		107	175	312	363	93		0	0	0	0	0		95	4	0	505	1		0	214	22	51	0		0	0
Otu219	Otu219	d__Bacteriap__Firmicutesc__Clostridia	0	0	0		0	0	0	0	0		0	0	0	0		0	0	0	0	0		44	240	214	8	327		0	0	0	0	0		0	155	0	49	231		0	41	17	210	0		0	0
Otu240	Otu240	d__Bacteriap__Firmicutesc__Clostridiao__Clostridiales	0	0	0		0	0	0	1	0		0	2	0	4		0	0	0	0	0		32	363	68	35	152		1	0	0	0	0		44	203	0	634	218		0	0	38	278	0		0	0
Otu342	Otu342	d__Bacteriap__Firmicutes	105	203	5		0	0	0	0	0		0	0	0	0		0	0	0	0	0		338	41	31	49	59		0	0	0	0	0		66	2	138	38	70		0	126	6	39	24		0	0
Otu257	Otu257	d__Bacteria	8	0	0		0	0	0	0	0		0	0	5	5		0	0	0	1	0		90	165	155	83	36		0	0	0	0	0		26	540	0	67	20		0	2	40	1	0		0	0
Otu333	Otu333	d__Bacteriap__Firmicutes	0	0	0		0	0	0	0	0		0	0	0	0		0	0	0	0	0		105	11	94	57	59		0	0	0	0	0		3	1	0	45	295		0	6	4	93	0		0	0
Otu375	Otu375	d__Bacteriap__Firmicutes	0	0	0		0	0	0	0	0		0	0	0	0		0	0	0	0	0		83	16	9	8	13		0	0	0	0	0		0	0	0	37	295		0	1	2	127	0		0	0
Otu307	Otu307	d__Bacteria	0	0	0		0	0	0	0	0		0	0	0	0		0	0	0	0	0		5	33	12	59	22		0	0	0	0	0		8	0	0	22	0		0	153	53	0	0		0	0
Otu388	Otu388	d__Bacteriap__Firmicutesc__Clostridia	6	0	0		0	0	0	0	0		0	0	40	0		0	0	0	0	0		47	10	22	19	17		0	1	0	0	0		0	38	194	13	58		0	22	5	14	0		0	0
Otu381	Otu381	d__Bacteria	0	0	1		0	0	0	0	0		0	0	0	0		0	0	0	0	0		89	19	1	0	5		0	0	0	2	0		10	49	79	22	7		1	65	23	1	0		0	0
Otu440	Otu440	d__Bacteriap__Firmicutesc__Clostridiao__Clostridialesf__Ruminococcaceae	0	0	0		0	0	0	0	0		0	0	0	0		0	0	0	0	0		1	21	14	5	14		0	0	0	0	0		18	39	91	2	54		0	19	2	10	0		0	0
Otu37	Otu37	d__Bacteriap__Firmicutesc__Clostridiao__Clostridialesf__Eubacteriaceaeg__Eubacterium	16	1049	417		373	322	0	27	0		1310	1105	6448	787		0	1	329	1509	253		279	343	957	458	479		22	43	44	7	20		180	802	739	325	17080		6	1600	49	224	31		0	0
Otu488	Otu488	d__Bacteriap__Firmicutes	0	0	0		0	0	0	0	0		0	0	0	0		0	0	0	0	0		0	0	0	191	144		0	0	0	0	0		0	0	0	0	0		2	0	0	0	0		0	0
Otu8	Otu8	d__Bacteriap__Firmicutesc__Bacillio__Lactobacillalesf__Lactobacillaceaeg__Lactobacillus	3	0	593		1	0	534	5	1		0	0	0	0		1	0	3	3	0		1386	250	74	366	1721		1	1604	159	489	118		5	140	42	1	4		0	0	0	1	7		0	0
Otu320	Otu320	d__Bacteriap__Firmicutesc__Clostridiao__Clostridiales	1	0	0		0	0	0	0	2		0	0	0	255		0	0	0	0	0		33	0	4	109	201		0	0	2	0	0		0	0	0	138	0		0	0	0	0	0		0	0
Otu694	Otu694	d__Bacteriap__Firmicutes	0	1	0		0	2	0	2	0		0	0	0	0		0	0	1	0	1		0	17	0	23	13		3	4	0	3	0		96	0	0	0	0		0	0	0	0	0		0	0
Otu106	Otu106	d__Bacteriap__Firmicutesc__Clostridiao__Clostridialesf__Ruminococcaceae	0	0	0		0	0	2873	2	4		0	3	0	5		0	2	0	0	0		0	19	0	0	5		0	50	926	0	1100		75	0	1	0	0		0	0	0	0	0		0	0
Otu19	Otu19	d__Bacteriap__Firmicutesc__Erysipelotrichiao__Erysipelotrichalesf__Erysipelotrichaceaeg__Clostridium_XVIII	749	513	87		1740	1349	0	231	43		4	289	155	345		1035	1612	144	0	55		60	587	558	150	92		5	34	90	0	8		0	238	1317	42	0		0	0	2	0	0		0	0
Otu304	Otu304	d__Bacteria	0	70	0		0	0	0	0	0		0	77	0	1		0	0	0	0	0		0	0	27	59	28		62	285	3	0	0		3	4	0	83	146		0	0	0	0	0		0	0
Otu328	Otu328	d__Bacteriap__Firmicutes	0	0	0		0	0	0	0	0		0	0	0	0		0	0	0	0	0		0	7	4	13	21		0	0	0	0	0		0	45	89	23	674		0	0	0	0	0		0	0
Otu518	Otu518	d__Bacteria	0	0	0		0	0	0	0	0		0	0	0	0		0	0	0	0	0		0	12	0	25	19		0	0	0	0	0		3	18	0	22	151		0	0	0	0	0		0	0
Otu228	Otu228	d__Bacteria	3	4	113		0	4	0	0	0		0	216	0	13		0	0	0	0	0		31	30	126	22	75		0	0	42	0	42		4	59	162	6	26		0	0	0	3	3		0	0
Otu407	Otu407	d__Bacteria	43	4	9		0	0	0	0	0		0	37	0	0		0	0	0	0	0		12	5	23	10	4		0	0	19	0	5		4	5	26	4	0		0	0	0	0	0		0	0
Otu163	Otu163	d__Bacteriap__Firmicutesc__Clostridiao__Clostridiales	432	27	9		0	0	0	0	9		17	8	0	0		0	0	0	0	2		14	607	127	147	195		47	2	0	0	6		1	12	289	53	0		0	2	5	3	0		0	0
Otu88	Otu88	d__Bacteriap__Firmicutesc__Clostridiao__Clostridiales	829	358	438		74	853	0	24	1006		0	195	84	25		6	0	0	2	0		23	95	35	19	45		122	24	152	183	3		949	151	21	96	174		0	25	19	5	15		0	5.28359
Otu41	Otu41	d__Bacteriap__Firmicutesc__Clostridiao__Clostridialesf__Lachnospiraceaeg__Clostridium_XlVa	337	997	664		624	298	3288	299	649		2818	253	1326	559		289	763	469	323	402		217	197	148	175	142		265	129	166	427	130		629	718	1436	450	4917		303	193	112	144	79		0	0
Otu152	Otu152	d__Bacteriap__Firmicutesc__Clostridiao__Clostridiales	374	101	188		23	350	0	11	401		0	51	0	0		0	0	3	0	0		1	38	1	150	52		37	5	39	82	1		1	0	0	0	4		0	2	3	0	4		0	0
Otu366	Otu366	d__Bacteria	0	0	0		0	0	0	0	0		0	0	0	0		0	0	0	0	0		15	5	129	8	48		3	3	31	0	2		0	3	0	0	0		0	0	0	0	0		0	0
Otu160	Otu160	d__Bacteriap__Firmicutesc__Clostridiao__Clostridiales	68	138	150		0	0	1	0	5		1	4	1	5		0	0	0	3	0		18	786	354	146	380		281	117	83	0	209		9	0	3	62	45		22	5	57	127	71		6.3393	0
Otu243	Otu243	d__Bacteria	0	0	0		0	0	0	0	0		0	0	0	0		0	0	0	0	0		20	729	12	86	14		3	0	55	0	1		0	0	0	0	0		0	0	0	0	0		0	0
Otu387	Otu387	d__Bacteria	20	27	0		0	0	0	0	0		0	0	0	1		0	0	0	0	0		15	7	4	179	36		0	6	0	0	0		0	0	0	0	0		0	0	0	1	0		0	0
Otu24	Otu24	d__Bacteriap__Firmicutesc__Clostridiao__Clostridialesf__Ruminococcaceae	318	319	3294		2	0	0	271	8		2	448	52	3211		2	0	129	0	2		3306	1702	3053	2431	2137		491	1134	1911	511	1432		55	415	65	265	74		446	173	698	2945	13		0	0
Otu281	Otu281	d__Bacteria	0	61	0		0	0	0	0	0		0	0	0	0		0	0	0	0	0		68	0	5	2	0		8	33	332	0	91		0	93	0	0	0		0	0	0	0	0		0	0
Otu55	Otu55	d__Bacteriap__Firmicutesc__Clostridiao__Clostridialesf__Peptostreptococcaceae	0	0	0		0	0	0	0	0		0	0	0	0		0	0	0	0	0		14	22	2	0	7		425	99	0	41	0		0	0	0	0	0		0	0	0	0	1		0	0
Otu287	Otu287	d__Bacteria	13	56	0		0	0	0	0	0		0	0	0	0		0	0	0	0	0		10	29	10	26	57		3	0	334	0	39		0	91	0	6	0		0	1	2	4	0		0	0
Otu606	Otu606	d__Bacteriap__Firmicutesc__Clostridia	0	0	0		0	0	0	0	0		0	0	19	0		0	0	0	0	0		16	9	5	27	15		0	0	50	0	3		9	0	0	13	23		0	0	0	0	0		0	0
Otu73	Otu73	d__Bacteriap__Firmicutes	78	644	859		0	0	0	0	0		3	9	0	1874		0	0	0	0	0		186	371	158	202	1045		0	0	0	0	94		190	853	0	2404	1376		0	1000	40	319	0		25.6584	25.7659
Otu72	Otu72	d__Bacteriap__Firmicutesc__Clostridia	1522	734	0		0	0	0	0	0		0	1794	131	282		1	0	0	0	0		597	720	982	1694	888		364	635	0	0	0		452	758	58	1525	2166		0	217	44	2017	0		11.5811	10.7259
Otu200	Otu200	d__Bacteriap__Firmicutes	138	157	239		0	0	0	4	0		0	43	56	107		0	0	0	0	0		22	69	26	62	45		40	46	29	52	11		10	15	57	72	345		0	29	12	88	0		7.76378	7.77031
Otu202	Otu202	d__Bacteriap__Firmicutes	57	40	155		0	0	0	0	0		0	24	0	9		0	0	0	0	0		6	0	32	46	316		20	242	134	0	206		407	12	0	39	12		0	3	7	1	208		8.63069	0
Otu69	Otu69	d__Bacteriap__Firmicutesc__Clostridiao__Clostridiales	129	228	200		0	1	0	23	2		0	3	29	5		2	10	2	0	0		40	33	141	41	305		175	1162	52	42	3		45	98	2651	189	4064		27	575	21	134	0		5.12036	0
Otu234	Otu234	d__Bacteriap__Firmicutesc__Clostridiao__Clostridiales	42	1	0		0	0	0	0	0		6	22	39	41		0	0	1	113	0		2	51	44	2	5		9	22	1	0	2		26	33	32	13	11		49	51	22	31	1		20.7387	0
Otu266	Otu266	d__Bacteriap__Firmicutesc__Clostridiao__Clostridiales	0	153	1		0	0	0	0	1		0	2	10	16		21	17	237	1	57		4	13	0	37	2		1	684	8	0	1		299	4	0	8	0		3	88	776	97	10		7.19204	0
Otu261	Otu261	d__Bacteriap__Actinobacteriac__Actinobacteriao__Actinobacteridaef__Actinomycetalesg__Corynebacterineae	0	14	266		0	0	0	1	0		2	0	0	0		70	1	7	26	12		4	99	40	3	11		22	1	49	13	98		18	1	28	67	0		17	235	5	57	1		8.30763	-5.83462
Otu182	Otu182	d__Bacteriap__Proteobacteriac__Gammaproteobacteriao__Pseudomodalesf__Moraxellaceaeg__Acinetobacter	785	0	0		1	2	2	3	1		4	0	0	1		7	272	3	0	35		0	5	3	1	3		1	0	4	1	0		1	3	2	5	4		29	0	0	36	1		6.75955	-5.83839
Otu487	Otu487	d__Bacteriap__Firmicutesc__Clostridia	2	61	7		4	10	0	22	35		0	25	1	2		0	0	0	0	0		14	36	28	22	42		24	14	21	109	17		13	7	0	11	21		0	4	17	51	3		0	5.0113
Otu111	Otu111	d__Bacteriap__Firmicutesc__Clostridiao__Clostridialesf__Ruminococcaceae	54	135	0		157	14	0	0	11		0	16	88	3		1	0	0	0	0		8	8	124	2	5		2	78	0	0	0		29	0	0	9	0		0	2	21	65	0		0	6.11845
Otu80	Otu80	d__Bacteriap__Firmicutesc__Clostridiao__Clostridialesf__Ruminococcaceae	91	229	0		354	24	0	0	7		0	31	152	6		1	0	0	0	0		209	29	257	101	20		10	116	0	0	0		36	0	0	23	3		0	16	29	98	0		0	6.94479
Otu263	Otu263	d__Bacteriap__Firmicutesc__Clostridia	163	59	53		0	32	0	62	85		38	17	56	24		0	0	0	0	0		9	17	21	9	12		3	10	18	98	19		12	79	70	53	48		40	50	33	32	9		0	7.13341
Otu179	Otu179	d__Bacteriap__Firmicutesc__Clostridiao__Clostridiales	1	13	1		0	0	201	250	168		104	6	9	83		0	0	0	0	0		7	195	2	16	48		13	75	23	55	107		50	99	8	12	50		16	13	51	11	7		0	7.79248
Otu2116	Otu2116	d__Bacteria	0	17	16		1	0	0	28	14		220	5	34	22		0	0	0	0	0		0	0	2	0	0		1	2	0	9	0		10	0	3	8	3		0	1	6	0	0		0	8.26347
Otu177	Otu177	d__Bacteriap__Firmicutes	6	1	24		132	0	0	25	0		0	242	3	52		0	0	0	0	0		69	33	26	22	38		28	55	14	0	8		48	38	0	22	194		2	181	99	127	70		0	8.41917
Otu167	Otu167	d__Bacteriap__Firmicutes	42	8	41		58	0	0	7	0		0	103	234	61		0	0	0	0	0		67	72	111	56	63		133	116	8	0	16		85	33	0	24	199		1	98	47	117	6		0	8.65715
Otu174	Otu174	d__Bacteriap__Firmicutesc__Clostridia	194	57	0		9	0	0	77	46		117	65	169	50		0	0	0	0	0		139	18	111	54	61		73	31	96	0	25		54	166	168	21	75		50	9	16	7	7		0	8.70698
Otu34	Otu34	d__Bacteriap__Firmicutesc__Clostridiao__Clostridialesf__Ruminococcaceae	2266	1999	20		0	5	0	329	110		0	592	260	4505		0	1	1	1	0		281	1106	219	20	628		1161	574	7	4272	3		69	1103	624	1648	695		423	611	51	704	13		0	10.836
Otu97	Otu97	d__Bacteria	23	341	307		13	0	0	320	140		5305	168	763	665		0	0	1	1	0		18	35	28	34	43		2	59	0	601	0		452	3	99	145	54		111	154	36	162	6		0	11.7298
Otu254	Otu254	d__Bacteriap__Firmicutesc__Clostridiao__Clostridiales	112	136	48		0	0	419	0	0		19	52	0	116		0	0	0	0	0		64	24	67	71	137		48	6	9	12	10		15	63	78	5	130		0	12	10	18	0		0	22.3846
Otu1807	Otu1807	d__Bacteriap__Firmicutesc__Clostridiao__Clostridiales	7	1	3		0	0	0	5	0		32	4	30	4		2	2	1	0	0		0	1	0	2	0		5	0	0	0	1		1	0	0	0	41		0	2	0	1	3		0	3.82528
Otu104	Otu104	d__Bacteriap__Firmicutesc__Clostridiao__Clostridiales	91	94	8		28	1	0	60	127		771	29	48	20		2	0	0	13	26		17	12	10	22	10		27	28	37	2	17		5	30	270	24	29		24	1	6	23	4		0	4.22939
Otu1888	Otu1888	d__Bacteriap__Firmicutesc__Clostridia	0	6	19		0	1	0	4	4		45	3	20	9		0	3	1	0	0		0	0	0	0	0		5	0	0	0	0		2	0	3	0	0		0	0	0	0	0		0	4.34633
Otu1792	Otu1792	d__Bacteriap__Firmicutes	0	2	7		0	0	0	4	0		24	2	8	25		0	0	0	0	0		0	0	0	3	3		0	0	0	0	2		5	3	6	1	2		0	0	0	0	1		0	5.99353
Otu382	Otu382	d__Bacteriap__Firmicutesc__Clostridiao__Clostridialesf__Ruminococcaceaeg__Clostridium_IV	3	2	11		0	0	0	0	0		23	7	27	7		0	0	0	0	0		6	5	9	0	3		0	0	0	0	6		1	9	10	3	35		0	4	0	8	0		0	6.05723
Otu2380	Otu2380	d__Bacteriap__Firmicutesc__Clostridiao__Clostridiales	6	6	3		0	0	0	5	0		43	6	27	4		0	0	0	0	0		0	1	0	2	0		0	0	0	0	0		1	0	0	0	3		0	0	1	3	0		0	6.40103
Otu156	Otu156	d__Bacteriap__Firmicutesc__Clostridia	51	197	72		4	0	0	105	0		152	446	11	319		6	0	3	0	0		90	6	6	10	12		165	59	48	332	5		256	20	4	59	715		85	119	32	144	76		0	6.82942
Otu206	Otu206	d__Bacteriap__Firmicutesc__Clostridiao__Clostridiales	55	18	0		0	0	0	14	35		8	54	40	20		0	0	0	0	0		46	52	14	28	52		78	48	84	95	32		32	57	31	18	47		90	53	46	10	17		0	7.03246
Otu262	Otu262	d__Bacteriap__Firmicutesc__Clostridia	2	0	0		0	0	0	0	0		30	41	29	21		0	0	0	0	0		13	0	12	15	1		0	0	0	14	0		2	8	36	15	7		0	35	2	5	0		0	7.03546
Otu324	Otu324	d__Bacteriap__Firmicutesc__Clostridia	13	75	0		0	0	0	5	0		47	150	0	4		0	0	1	0	0		42	0	0	0	0		52	3	0	95	0		82	3	0	12	232		42	11	11	28	1		0	7.28323
Otu78	Otu78	d__Bacteriap__Firmicutesc__Clostridiao__Clostridiales	401	970	188		0	0	0	3	154		4	401	524	293		0	0	7	0	0		156	55	95	79	107		190	188	91	0	227		331	186	106	223	1636		74	149	185	681	47		0	7.50211
Otu64	Otu64	d__Bacteriap__Firmicutesc__Clostridiao__Clostridiales	1	0	9		0	0	0	1	1		0	330	136	120		0	3	0	0	0		0	0	0	80	0		165	11	0	0	14		0	25	0	206	8		16	112	88	149	94		0	7.7354
Otu345	Otu345	d__Bacteriap__Firmicutesc__Clostridiao__Clostridiales	1	2	0		0	0	0	0	1		179	0	21	4		0	0	0	0	0		0	1	2	3	0		0	0	0	404	0		2	7	0	71	23		0	1	0	0	0		0	7.8074
Otu344	Otu344	d__Bacteriap__Firmicutesc__Clostridiao__Clostridiales	4	2	0		0	0	0	0	0		193	1	22	3		0	0	0	0	0		0	3	0	0	0		0	0	0	376	0		2	5	0	93	25		0	0	0	0	0		0	7.91095
Otu193	Otu193	d__Bacteriap__Firmicutesc__Clostridia	68	32	19		0	0	0	22	0		0	120	73	102		0	0	0	0	0		34	54	12	1	8		18	13	16	15	8		11	7	39	14	11		30	9	1	6	3		0	8.31624
Otu275	Otu275	d__Bacteriap__Firmicutesc__Clostridiao__Clostridiales	225	9	0		0	2	0	0	47		267	60	175	2		0	0	0	0	0		0	10	0	26	5		22	0	0	0	0		0	4	34	0	3		0	4	0	2	0		0	9.05877
Otu158	Otu158	d__Bacteria	5	52	0		1	0	0	4	21		0	141	4	455		0	0	0	0	0		29	23	33	13	108		138	19	0	732	1		593	711	22	128	358		65	45	5	158	32		0	9.37123
Otu60	Otu60	d__Bacteriap__Firmicutesc__Clostridiao__Clostridialesf__Ruminococcaceae	1124	1068	2		0	0	0	206	61		0	340	164	1950		0	3	0	0	0		134	359	129	2	304		609	279	3	2426	1		33	643	307	889	330		218	276	19	497	7		0	9.79966
Otu11	Otu11	d__Bacteriap__Firmicutesc__Bacillio__Lactobacillalesf__Lactobacillaceaeg__Lactobacillus	0	0	2		29	0	16	53	16		0	350	244	26		3	0	4	1	2		0	1	135	0	0		108	0	12	10	2		0	36	0	3	5		255	0	1	52	0		0	5.93547
Otu229	Otu229	d__Bacteria	45	24	0		0	332	0	0	0		0	0	0	0		0	0	0	0	0		11	29	0	2	0		258	54	43	1	40		0	0	0	26	0		0	0	16	20	204		0	0
Otu153	Otu153	d__Bacteria	202	136	80		51	536	0	710	150		0	0	23	0		0	0	0	0	0		153	3	30	10	0		8	37	491	0	107		6	48	0	1	31		0	127	119	115	842		0	0
Otu109	Otu109	d__Bacteriap__Firmicutesc__Clostridiao__Clostridialesf__Ruminococcaceae	374	355	54		0	603	0	12	138		0	5	2	46		0	0	0	0	0		38	2	4	8	13		102	78	8	0	14		0	0	4	24	132		0	0	0	51	0		0	0
Otu395	Otu395	d__Bacteriap__Firmicutesc__Clostridiao__Clostridiales	1	1	0		0	0	0	56	60		27	4	3	0		0	0	0	0	0		2	0	1	0	6		9	2	8	10	0		16	1	4	0	23		5	0	8	8	0		0	0
																																																	0
Otu2369	Otu2369	d__Bacteriap__Firmicutes	4	5	6		0	0	0	5	1		0	9	1	8		2	28	57	3	4		0	0	5	5	0		14	0	2	0	0		3	4	0	13	18		0	3	0	5	5		0	0
Otu51	Otu51	d__Bacteriap__Firmicutesc__Clostridiao__Clostridiales	107	172	6		1	0	1	112	1		112	52	43	34		547	163	966	1	30		2	0	11	0	0		76	2	60	219	5		0	0	26	0	0		37	0	0	5	0		0	0
Otu32	Otu32	d__Bacteriap__Firmicutesc__Clostridiao__Clostridiales	394	295	49		313	4	0	2	70		39	493	1	10		16	2	5952	145	5311		1	309	1	331	300		39	38	1218	0	1443		18	0	62	0	0		91	0	57	8	35		0	0
Otu115	Otu115	d__Bacteriap__Firmicutesc__Clostridiao__Clostridiales	0	0	0		0	0	0	0	0		0	3	27	10		88	0	6	30	26		0	0	0	0	0		0	0	6	0	0		3	2	0	0	4		10	7	2	35	9		0	0
Otu112	Otu112	d__Bacteriap__Firmicutesc__Clostridiao__Clostridialesf__Ruminococcaceae	0	0	1		8	0	0	0	0		0	23	0	0		1	6	240	0	3049		0	0	0	0	0		0	8	0	0	0		1	0	0	0	0		0	0	0	0	0		0	0
Otu251	Otu251	d__Bacteria	0	0	0		0	0	0	0	0		0	17	73	250		0	1	0	0	361		0	13	2	0	19		0	38	2	0	0		132	3	29	13	170		0	30	25	53	0		0	0
Otu1561	Otu1561	d__Bacteriap__Firmicutesc__Clostridia	19	9	0		1	0	0	26	21		0	1	0	1		0	0	2	117	83		0	3	21	2	0		84	33	15	0	7		3	3	0	5	0		0	6	1	2	50		0	-6.82569
Otu2143	Otu2143	d__Bacteriap__Firmicutesc__Clostridia	0	0	7		10	0	2	0	5		0	0	0	0		49	15	2	3	1		0	0	0	0	0		3	0	0	0	0		0	0	0	0	0		0	0	3	0	2		0	-6.50264
Otu144	Otu144	d__Bacteriap__Firmicutesc__Clostridiao__Clostridiales	0	0	11		14	6	8	22	4		6	0	7	0		107	992	6	0	2		0	0	0	1	0		0	0	2	0	1		0	22	36	5	0		0	0	0	0	0		0	-6.3319
Otu1467	Otu1467	d__Bacteriap__Firmicutesc__Clostridia	2	3	1		9	18	0	42	11		0	2	0	1		0	0	9	33	35		1	0	3	3	0		6	30	7	0	0		9	3	2	0	0		0	0	12	5	6		0	-4.80818
Otu1440	Otu1440	d__Bacteriap__Proteobacteriac__Gammaproteobacteria	0	0	1		3	0	4	31	3		0	0	0	4		90	3	12	3	1		0	0	0	0	0		0	0	3	2	3		0	0	2	0	0		0	0	1	0	2		0	-4.69265
Otu42	Otu42	d__Bacteriap__Firmicutesc__Clostridiao__Clostridialesf__Ruminococcaceae	240	390	1062		1734	557	0	246	252		106	46	46	63		2	209	2355	218	1363		206	135	39	161	106		399	279	125	237	31		333	56	231	99	168		124	88	145	245	122		0	-4.01715
Otu1780	Otu1780	d__Bacteriap__Firmicutesc__Clostridia	19	13	36		43	33	11	5	29		6	11	38	3		26	150	119	31	20		0	0	0	8	0		7	3	1	6	7		0	9	0	0	0		1	0	18	0	2		0	-2.59242
Otu1738	Otu1738	d__Bacteriap__Firmicutesc__Clostridiao__Clostridiales	6	2	7		11	6	6	4	4		10	5	7	0		26	50	43	5	3		0	0	0	0	0		0	1	0	0	0		0	0	1	0	1		0	0	13	0	0		0	-2.44027
Otu1654	Otu1654	d__Bacteriap__Firmicutesc__Clostridia	0	0	0		2	0	0	2	3		0	2	1	1		8	17	0	231	3		0	2	0	1	0		3	0	0	0	0		0	0	0	0	0		0	0	0	0	0		0	-6.13128
Otu1730	Otu1730	d__Bacteriap__Firmicutesc__Clostridiao__Clostridiales	4	1	10		3	1	1	2	5		5	0	8	0		2	176	21	5	0		0	0	0	5	0		3	1	1	0	7		0	1	1	0	0		0	0	3	0	4		0	-3.91359
Otu363	Otu363	d__Bacteria	0	0	0		25	0	0	272	0		17	48	88	167		0	0	0	0	0		3	31	2	1	11		1	4	1	28	2		42	61	6	4	16		6	7	4	8	0		-20.8579	33.6831
Otu159	Otu159	d__Bacteriap__Firmicutesc__Clostridiao__Clostridiales	0	0	0		0	0	1	6	306		0	36	11	30		0	0	0	0	0		77	2	3	0	14		87	19	5	178	9		223	8	15	9	420		262	202	95	25	9		-21.2176	33.4621
Otu269	Otu269	d__Bacteriap__Firmicutesc__Clostridiao__Clostridiales	0	0	0		202	0	0	212	0		0	29	2	6		0	0	0	0	0		12	63	73	31	32		66	57	20	0	2		2	6	0	10	5		56	3	0	26	20		-21.641	28.2553
Otu731	Otu731	d__Bacteria	0	0	0		0	0	0	83	0		6	9	16	27		0	3	0	0	0		0	1	2	1	2		0	0	11	0	2		0	11	2	10	11		0	4	6	3	2		-18.9583	0
Otu127	Otu127	d__Bacteriap__Firmicutesc__Clostridiao__Clostridiales	0	0	0		79	0	1181	1032	0		2	46	1	193		126	52	78	0	0		43	32	0	6	13		0	104	228	0	304		0	5	100	4	75		5	6	49	31	81		-23.7203	0
Otu1610	Otu1610	d__Bacteriap__Proteobacteriac__Gammaproteobacteria	4	3	3		8	2	19	51	18		4	3	2	5		23	11	14	30	7		0	3	0	0	2		0	1	4	1	13		0	3	2	3	7		0	2	2	0	0		-2.76982	-2.61393
Otu504	Otu504	d__Bacteriap__Firmicutes	0	0	0		0	0	0	0	0		0	0	0	0		0	0	0	0	0		8	0	0	1	39		0	0	0	0	0		77	0	0	32	48		0	65	12	26	0		0	0
Otu135	Otu135	d__Bacteriap__Firmicutesc__Clostridiao__Clostridiales	0	4	1		0	0	0	1	0		5	4	0	6		0	150	0	1	0		13	8	1	15	10		0	3	0	0	0		0	26	0	398	3		22	109	0	413	0		0	0
Otu280	Otu280	d__Bacteria	0	0	0		0	0	0	0	0		0	0	0	0		0	0	0	0	0		0	0	0	5	7		0	1	0	0	0		23	0	0	24	5		0	241	63	13	588		0	0
Otu155	Otu155	d__Bacteriap__Firmicutesc__Clostridia	13	61	25		29	36	51	54	24		0	260	27	55		0	0	0	0	3		14	20	9	5	7		11	17	6	2	7		61	53	91	20	30		35	13	38	7	7		0	6.75489
Otu89	Otu89	d__Bacteriap__Firmicutesc__Clostridiao__Clostridiales	117	529	272		217	2	44	289	2		539	201	367	345		0	2	2	1	0		145	92	172	95	46		56	96	9	160	15		698	262	587	432	3147		8	343	137	470	6		0	8.21481
Otu48	Otu48	d__Bacteriap__Firmicutesc__Clostridiao__Clostridiales	743	461	453		3	0	73	252	0		2160	874	1619	726		5	0	3	1	0		202	66	17	58	31		33	33	75	0	126		646	265	59	202	5685		0	188	187	223	89		0	9.25311
Otu218	Otu218	d__Bacteriap__Firmicutesc__Clostridiao__Clostridiales	131	297	82		0	0	0	0	72		0	133	103	15		0	0	1	0	0		1	0	2	3	0		3	24	5	0	3		36	3	0	52	4		5	0	32	1	7		0	7.48578
Otu210	Otu210	d__Bacteriap__Firmicutes	63	2	0		4	0	0	22	0		0	9	65	19		4	1	69	0	0		4	3	9	4	5		13	7	19	5	40		33	13	75	15	17		25	0	7	8	76		0	0
Otu2334	Otu2334	d__Bacteriap__Firmicutes	0	0	0		0	0	0	22	0		32	3	82	60		0	32	0	0	0		3	7	0	0	0		19	6	3	7	1		12	18	4	12	37		13	4	7	12	4		0	0
Otu1828	Otu1828	d__Bacteriap__Firmicutes	2	8	5		0	4	0	5	30		28	8	25	0		0	0	0	4	4		4	0	0	0	0		15	2	1	2	1		9	15	6	4	16		3	4	5	3	5		0	0
Otu58	Otu58	d__Bacteriap__Firmicutesc__Clostridiao__Clostridiales	57	152	3044		17	182	0	0	87		803	793	899	303		0	323	3	0	0		55	47	35	30	118		35	12	0	14	0		44	625	1611	111	2172		0	169	121	65	0		0	0
Otu2368	Otu2368	d__Bacteriap__Firmicutes	25	21	10		1	3	0	18	12		43	11	43	8		0	0	0	5	6		3	0	2	1	0		10	0	2	0	3		15	9	14	15	66		0	3	13	10	6		0	0
Otu47	Otu47	d__Bacteriap__Firmicutes	168	335	299		10	441	656	254	158		1044	424	675	409		1	0	540	477	387		34	156	19	51	26		93	44	22	620	13		248	1108	531	1067	6727		647	412	168	177	335		0	0
Otu39	Otu39	d__Bacteriap__Firmicutesc__Clostridiao__Clostridialesf__Ruminococcaceaeg__Flavonifractor	69	135	650		3001	208	751	109	36		747	139	141	69		673	83	646	200	748		0	8	4	1	6		190	0	8	3	0		2	0	702	0	2		823	3	166	3	75		0	0
Otu23	Otu23	d__Bacteriap__Firmicutesc__Clostridiao__Clostridiales	127	330	1560		89	0	399	128	6		2702	430	672	496		1082	6	22	12	3		11	14	1	4	18		407	4	0	4	3		1203	96	742	14	510		1	462	8	7	2		0	0
Otu486	Otu486	d__Bacteria	0	0	0		0	0	0	0	0		0	0	0	0		0	0	0	0	0		0	0	0	0	0		0	12	0	0	0		35	4	0	14	93		0	7	21	40	0		0	0
Otu33	Otu33	d__Bacteriap__Firmicutesc__Clostridiao__Clostridiales	305	206	390		68	42	236	250	194		2089	660	614	279		137	1240	1287	1047	157		131	79	74	306	87		1141	73	104	109	124		503	317	218	330	2044		269	138	138	550	303		0	0
Otu268	Otu268	d__Bacteriap__Firmicutesc__Clostridiao__Clostridiales	0	0	0		0	0	0	0	0		0	0	0	0		0	0	0	0	0		0	2	0	2	11		0	0	0	0	4		0	250	8	84	276		35	4	101	7	6		0	0
Otu57	Otu57	d__Bacteriap__Firmicutesc__Clostridiao__Clostridialesf__Ruminococcaceae	16	5	1428		3	0	0	1	0		0	20	13	7		0	0	77	0	0		1698	884	1370	1150	759		134	469	898	62	636		10	108	19	37	4		332	50	302	1301	0		0	0
Otu216	Otu216	d__Bacteria	70	371	0		0	0	0	0	0		0	0	0	0		0	0	0	0	0		193	201	48	1	0		0	8	27	0	0		0	0	0	2	0		0	0	37	10	103		0	0
Otu161	Otu161	d__Bacteriap__Firmicutes	7	0	0		2	0	0	2	0		0	0	0	0		6	0	0	0	0		40	357	166	69	0		0	1460	0	0	0		0	0	0	2	1		0	0	42	117	246		0	0
Otu434	Otu434	d__Bacteria	7	46	0		0	0	0	0	0		0	0	0	0		0	0	0	0	0		4	8	105	18	10		34	81	0	0	0		0	0	0	0	0		6	0	153	1	0		0	0
Otu495	Otu495	d__Bacteria	0	0	0		0	0	0	0	0		0	0	0	0		0	0	0	0	0		145	0	10	0	0		0	3	0	0	0		0	0	0	0	0		0	0	8	0	0		0	0
Otu21	Otu21	d__Bacteriap__Firmicutesc__Clostridiao__Clostridialesf__Ruminococcaceae	1	6	647		10713	0	1	6536	3		2	725	744	443		27	6	16997	6	418		531	47	50	1045	621		408	2184	158	0	283		281	322	20	244	311		1355	800	3504	4420	1484		0	0
Otu16	Otu16	d__Bacteriap__Firmicutesc__Clostridiao__Clostridiales	366	123	37		76	0	1	597	2854		0	226	293	247		49	2	453	1953	1264		13	91	493	16	92		1062	2233	336	0	369		528	123	14	218	83		11030	726	550	216	646		0	0
Otu176	Otu176	d__Bacteriap__Firmicutesc__Clostridiao__Clostridialesf__Lachnospiraceae	0	0	0		0	0	0	0	0		0	0	26	0		0	0	0	0	0		5	8	16	7	26		72	59	105	0	53		30	46	0	36	19		1905	287	759	53	0		0	0
Otu98	Otu98	d__Bacteria	63	102	6		480	1219	1	46	246		0	347	0	149		0	1	207	1399	993		48	71	19	139	613		696	5	292	5	87		31	19	0	59	59		13	159	28	245	3359		0	0
Otu171	Otu171	d__Bacteria	15	5	0		0	1182	0	0	0		0	141	0	0		0	0	36	49	1		2	0	0	1	9		24	74	24	0	20		0	0	0	0	0		0	0	12	7	35		0	0
Otu265	Otu265	d__Bacteriap__Proteobacteriac__Gammaproteobacteriao__Pseudomodalesf__Moraxellaceaeg__Acinetobacter	3	0	39		0	1	0	0	2		0	0	1	0		49	0	0	0	0		0	1	1	0	1		0	0	0	1	0		0	1	0	3	1		257	0	0	192	4		0	0
Otu10	Otu10	d__Bacteriap__Firmicutesc__Bacillio__Lactobacillalesf__Streptococcaceaeg__Streptococcus	1	3	0		1866	0	0	1612	6		0	116	0	41		7378	26	688	4	67		0	0	1	0	0		0	0	0	0	0		0	0	0	0	2		3	186	57	3	1		-9.26657	0
Otu26	Otu26	d__Bacteriap__Firmicutesc__Clostridiao__Clostridiales	9	2	45		14	14	545	46	111		724	68	136	43		55	68	497	19	173		138	6	13	54	13		13	699	108	577	48		598	265	87	55	69		38	10	23	17	25		0	0
Otu43	Otu43	d__Bacteriap__Proteobacteriac__Gammaproteobacteriao__Enterobacterialesf__Enterobacteriaceae	18	16	19		0	0	931	712	195		207	0	37	34		0	36	706	3	20		1	0	1	0	6		18	0	16	131	20		3	10	3	16	25		0	0	0	0	0		0	0
Otu74	Otu74	d__Bacteriap__Firmicutesc__Clostridiao__Clostridiales	51	14	0		3	0	0	0	0		0	0	0	0		0	0	0	0	0		2	124	16	7	0		2305	0	1071	0	1859		0	0	0	0	1		1	0	0	0	0		0	0
Otu175	Otu175	d__Bacteriap__Firmicutesc__Clostridiao__Clostridiales	60	23	0		0	2	0	274	86		0	1	0	0		0	0	0	0	0		8	9	9	11	9		61	246	54	0	182		0	2	0	0	0		25	0	0	2	0		0	0
Otu54	Otu54	d__Bacteriap__Firmicutesc__Clostridiao__Clostridiales	23	99	38		49	32	1011	263	452		209	35	10	34		22	85	20	97	0		37	181	27	67	51		349	2096	90	196	7		22	56	31	10	28		19	21	45	14	52		0	0
Otu108	Otu108	d__Bacteriap__Firmicutesc__Clostridiao__Clostridiales	45	96	13		62	0	34	106	18		42	29	1	43		2	9	25	85	283		62	22	20	6	12		13	155	20	191	487		7	75	29	28	31		16	0	21	77	0		0	0
Otu102	Otu102	d__Bacteriap__Proteobacteriac__Gammaproteobacteriao__Enterobacterialesf__Enterobacteriaceae	25	9	66		69	3	1234	3	2		48	2	14	14		108	68	106	2	15		0	2	0	0	1		1	1	33	13	344		2	18	4	0	53		4	0	0	0	0		0	0
Otu93	Otu93	d__Bacteriap__Actinobacteriac__Actinobacteriao__Actinobacteridaef__Bifidobacterialesg__Bifidobacteriaceae	0	1	0		0	0	0	0	2		0	1	0	0		0	0	0	1	0		0	0	1	1	0		57	1323	5213	0	2365		0	0	0	0	2		0	0	0	0	0		0	0
Otu36	Otu36	d__Bacteriap__Firmicutesc__Clostridiao__Clostridiales	9	1	6		2	43	0	117	600		0	239	305	112		0	0	0	0	0		27	9	0	13	3		186	15	24	0	378		540	25	0	82	59		218	98	65	418	52		0	9.41781
Otu63	Otu63	d__Bacteriap__Firmicutesc__Clostridiao__Clostridiales	6	13	6		1	63	0	72	648		0	6	0	38		0	2	0	0	0		43	9	5	32	3		165	25	70	0	392		41	17	0	9	53		186	83	59	150	22		0	0
Otu96	Otu96	d__Bacteria	7	17	10		2	0	0	637	1		1014	82	2178	1204		0	516	0	0	0		63	51	14	69	47		96	140	108	195	93		190	210	99	62	75		32	216	352	790	157		0	0
Otu125	Otu125	d__Bacteriap__Firmicutesc__Clostridiao__Clostridiales	36	25	8		24	90	291	118	185		338	14	94	23		112	3	59	6	44		8	6	4	25	45		21	8	151	48	92		11	23	65	0	50		36	14	21	11	20		0	0
Otu744	Otu744	d__Bacteriap__Proteobacteriac__Alphaproteobacteriao__Sphingomodalesf__Sphingomodaceaeg__Novosphingobium	8	4	2		2	8	5	5	4		6	0	2	0		7	1	2	2	0		1	2	0	1	0		3	7	7	8	3		10	4	1	4	6		2	11	5	5	4		0	0
Otu71	Otu71	d__Bacteriap__Firmicutesc__Clostridiao__Clostridialesf__Ruminococcaceae	45	46	8		43	3	138	39	159		274	29	172	18		0	96	81	69	252		16	2	11	2	0		34	5	36	178	5		21	7	17	4	12		74	25	7	0	19		0	0
Otu46	Otu46	d__Bacteria	418	760	769		28	689	0	1844	466		1438	342	1104	1267		3	1697	1072	560	491		9	269	42	17	29		1158	1561	856	7	47		104	52	655	1	0		257	2	48	179	137		0	0
Otu110	Otu110	d__Bacteriap__Firmicutesc__Clostridia	0	0	0		0	0	0	45	0		0	1	0	24		0	0	0	0	0		0	0	0	0	24		108	32	111	22	101		49	20	1	3	14		126	14	115	166	243		0	0
Otu170	Otu170	d__Bacteriap__Firmicutesc__Clostridia	131	209	243		28	2	0	188	180		0	30	146	160		3	0	518	0	0		11	7	6	26	6		133	94	13	1012	16		158	83	2	17	206		59	28	0	6	236		0	0
Otu1777	Otu1777	d__Bacteriap__Firmicutes	3	0	14		9	0	0	6	5		0	0	2	1		0	0	10	0	0		0	0	0	0	0		0	13	3	10	1		1	1	1	0	0		0	1	13	5	0		0	0
Otu61	Otu61	d__Bacteriap__Firmicutesc__Clostridiao__Clostridialesf__Lachnospiraceae	13	2	1		334	11	0	4	174		0	0	6	0		0	1	0	292	2		0	10	1	4	4		186	176	515	0	36		72	9	0	20	76		101	0	355	0	68		0	0
Otu205	Otu205	d__Bacteriap__Firmicutesc__Clostridiao__Clostridiales	0	0	0		0	0	0	0	35		0	0	0	0		0	0	0	259	0		0	3	2	0	0		253	0	0	0	83		0	0	25	0	0		250	15	34	5	42		0	0
Otu533	Otu533	d__Bacteria	0	0	0		0	0	0	0	0		0	0	0	0		0	0	0	0	0		1	0	3	0	0		0	104	145	1	39		5	2	0	0	0		17	0	0	2	2		0	0
Otu197	Otu197	d__Bacteriap__Firmicutesc__Clostridia	0	0	0		15	0	120	1	0		0	0	0	3		0	1	0	0	141		0	0	0	0	0		0	55	209	0	132		0	0	0	0	0		0	0	84	0	40		0	0
Otu15	Otu15	d__Bacteriap__Firmicutesc__Clostridiao__Clostridiales	1308	379	2525		10643	2210	1887	517	1385		670	761	2060	170		5313	7627	5290	2664	3377		4	25	15	413	10		218	604	278	924	1236		13	535	11	5	6		2067	19	1214	53	225		0	-2.77669
Otu6	Otu6	d__Bacteriap__Proteobacteriac__Gammaproteobacteriao__Enterobacterialesf__Enterobacteriaceae	170	223	296		397	1127	7467	5810	1121		648	642	238	476		12252	1818	4269	13233	1119		21	311	36	28	239		27	106	3035	1095	3970		81	535	1604	169	2029		84	587	306	32	55		-4.05958	-4.01445
Otu76	Otu76	d__Bacteriap__Firmicutesc__Clostridiao__Clostridiales	2	4	7		0	0	189	2	3		312	48	88	16		12	21	195	1	46		0	1	3	8	1		0	1	17	449	10		36	164	52	1	49		6	2	2	0	5		0	0
Otu136	Otu136	d__Bacteriap__Firmicutesc__Clostridiao__Clostridiales	67	421	1		0	0	0	3	9		0	466	55	994		0	0	0	0	0		48	109	10	30	45		250	109	71	65	77		297	137	216	436	140		442	123	237	109	159		0	10.7095
Otu62	Otu62	d__Bacteriap__Firmicutesc__Clostridiao__Clostridiales	9	406	807		556	663	5	956	861		3	1784	1805	105		0	2	6	7	155		36	1	11	10	1		215	222	152	2	118		628	605	0	88	2360		1040	399	225	221	31		0	4.14769
Otu40	Otu40	d__Bacteriap__Firmicutesc__Clostridiao__Clostridialesf__Eubacteriaceae	3497	757	819		159	567	2	835	939		1418	1945	1563	506		0	3	0	311	712		399	3	82	66	8		774	309	736	769	286		1138	2209	2499	766	3549		2260	257	995	818	890		0	0
Otu2124	Otu2124	d__Bacteriap__Firmicutesc__Clostridia	27	11	28		0	0	0	11	4		1	11	8	11		0	0	0	0	4		2	0	0	1	0		13	6	3	7	1		2	14	3	6	8		4	1	16	4	3		0	0
Otu2157	Otu2157	d__Bacteriap__Firmicutes	69	13	26		2	11	0	22	87		62	22	49	12		0	0	0	4	20		2	0	0	1	0		21	8	6	3	2		16	24	31	10	70		11	4	22	9	19		0	0
Otu203	Otu203	d__Bacteriap__Firmicutesc__Clostridiao__Clostridialesf__Lachnospiraceae	0	0	0		0	0	0	0	0		0	0	8	0		0	0	0	0	0		0	0	0	0	0		0	0	73	0	1		87	0	0	55	227		0	1418	112	47	4		0	0
Otu65	Otu65	d__Bacteriap__Proteobacteriac__Gammaproteobacteriao__Enterobacterialesf__Enterobacteriaceae	0	1	1		0	0	67	0	0		7	3	0	19		57	8	11	4	13		1	0	2	0	0		0	3	327	0	129		0	47	52	17	78		6	11	0	0	0		0	0
Otu18	Otu18	d__Bacteriap__Firmicutesc__Clostridia	0	0	46		0	1948	229	199	3178		469	300	930	154		0	0	2	357	332		0	0	0	1	0		2472	71	0	0	0		1507	375	389	242	1245		4536	2114	167	664	315		0	0
Otu49	Otu49	d__Bacteriap__Firmicutesc__Clostridiao__Clostridiales	2	32	12		5	18	133	47	51		844	96	31	76		614	72	119	49	32		33	0	16	14	0		60	99	32	60	86		81	50	223	35	45		90	36	53	28	86		0	0
Otu77	Otu77	d__Bacteriap__Firmicutesc__Clostridia	1898	1674	303		634	148	8	180	103		0	70	26	46		0	1	202	0	244		143	163	31	177	117		1211	386	343	1204	101		46	30	47	8	165		789	226	83	1149	287		0	0
Otu35	Otu35	d__Bacteriap__Firmicutesc__Clostridiao__Clostridiales	15	8	0		0	16	0	24	64		8	2	0	6		9	0	0	9	3		1	6	0	4	1		2	7	164	94	19		4	3	0	1	0		49	5	47	6	0		0	0
Otu53	Otu53	d__Bacteriap__Firmicutesc__Clostridiao__Clostridiales	31	14	15		236	258	0	241	561		0	18	55	28		157	2	16	134	63		1	1	0	1	1		51	100	65	2	16		0	3	0	1	15		84	12	10	52	14		0	0
Otu386	Otu386	d__Bacteria	0	0	1		0	2	0	1	0		0	0	0	0		0	0	0	0	0		0	0	0	2	0		13	81	41	0	24		0	1	0	0	0		0	0	15	11	68		0	0
Otu20	Otu20	d__Bacteria	842	646	127		124	201	0	4597	466		0	71	257	84		2	2	952	12738	6812		8	17	8	0	10		2214	8	1140	2	114		21	20	49	2	3		5	40	129	77	8169		0	-5.9243
Otu31	Otu31	d__Bacteriap__Firmicutesc__Clostridiao__Clostridiales	77	12	10		1145	391	149	529	1021		178	11	39	58		144	15	20	140	60		2	0	0	8	0		89	318	136	47	42		0	7	28	6	9		330	10	36	75	29		-4.66497	0
Otu196	Otu196	d__Bacteria; p__Firmicutes; c__Clostridia; o__Clostridiales; f__Ruminococcaceae	8	0	0		0	0	0	0	1		0	0	0	0		2	1	0	0	0		74	25	31	864	69		6	5	41	3	11		423	2	0	156	617		0	18	7	43	0
Otu75	Otu75	Unassigned	0	0	0		0	0	0	0	0		0	0	0	0		0	0	0	0	0		1527	16	881	0	0		0	0	0	2	0		0	3763	7314	3282	360		0	56	0	0	0
Otu70	Otu70	d__Bacteria; p__Firmicutes; c__Clostridia; o__Clostridiales	1380	714	1020		789	385	1565	169	56		264	1119	110	399		0	2	374	216	3		605	526	899	496	438		86	103	35	419	17		83	258	265	303	379		2	79	39	184	19
Otu146	Otu146	d__Bacteria; p__Firmicutes; c__Clostridia; o__Clostridiales; f__Lachnospiraceae; g__Clostridium_XlVb	1	2	0		14	4	2	4	6		4	93	21	0		156	174	0	4451	21		4	18	0	17	1		11	25	5	0	46		0	0	4	0	0		10	0	0	0	0
[truncated: 18 more columns]
