# Supplementary material for: A Novel Slope-Matrix-Graph Algorithm to Analyze Compositional Microbiome Data
Source: Microorganisms. 2024 Sep 9;12(9):1866. doi: 10.3390/microorganisms12091866 (PMC11434172; doi:10.3390/microorganisms12091866)
Supplement: Supplementary file 1 [file microorganisms-12-01866-s001.zip › Supplementary File 2.xlsx]

## Sheet: simulation 1
Genus	s1	s2	s3	s4	s5	s6	s7	s8	s9	s10	s1S	s2S	s3S	s4S	s5S	s6S	s7S	s8S	s9S	s10S	2	3	4	5	6	7	8	9	10	11	12	13	14	15	16	17	18	19	20	21	22	23	24	25	26	27	28	29	30
g1(-10)	0.000271678	0.000473763	0.00210531	0.000664211	0.00157512	0.00171249	0.000555903	0.00166697	0.00212637	0.0011355	0	0.108959	0.98865	0.211644	0.70278	0.77685	0.153247	0.752307	1	0.465752	0	81.1456	1.233e-05	58.112	49.5357	81.146	52.3825	81.1459	1.35176e-05	60.947	1.24053e-05	51.0623	81.146	49.1861	70.2816	81.146	1.09288e-05	55.8863	81.146	65.1501	81.146	62.1372	1.32129e-05	37.1681	1.24917e-05	61.572	0.0405188	49.465	81.146
g2(10)	0.00177515	0.00165034	5.91e-05	0.00143307	0.000701087	0.000453031	0.00164967	0.000601193	3.95e-05	0.000935915	1	0.928086	0.0112926	0.802907	0.381174	0.238257	0.927702	0.32362	0	0.516471	81.1456	0	81.1456	45.3482	53.3064	0.000556792	58.7227	0.000402733	81.1456	43.0197	81.1456	50.6526	0.000555869	57.0181	42.2202	0.000552129	81.1456	49.3814	0.000556791	43.925	0.000558173	45.4963	81.1456	66.9283	81.1456	55.0633	81.1681	60.796	0.000555662
g3(-50)	0.00135839	0.00236881	0.0105266	0.00332106	0.00787558	0.00856247	0.00277951	0.00833486	0.0106318	0.00567751	0	0.108959	0.98865	0.211644	0.70278	0.776851	0.153247	0.752307	1	0.465752	1.233e-05	81.1456	0	58.112	49.5357	81.146	52.3825	81.1459	5.76644e-06	60.947	2.22125e-06	51.0623	81.146	49.1861	70.2816	81.146	4.294e-06	55.8863	81.146	65.1501	81.146	62.1372	1.79891e-06	37.1681	2.27232e-06	61.572	0.0405088	49.4651	81.146
g4	0.00690407	0.00794206	0.0108664	0.0139593	0.017063	0.0113332	0.0163695	0.00602565	0.0020401	0.0147588	0.32377	0.392863	0.587524	0.793398	1	0.618593	0.953834	0.265298	0	0.846617	58.112	45.3482	58.112	0	59.5731	45.3486	51.6612	45.3485	58.112	41.5131	58.112	45.2014	45.3486	54.4961	65.155	45.3486	58.112	37.1818	45.3486	56.767	45.3486	44.3987	58.112	56.9016	58.112	56.202	58.1255	52.3162	45.3486
g5	0.0075316	0.0131532	0.00923488	0.0150156	0.00173652	0.00416321	0.00322931	0.0224325	0.0117005	0.00967283	0.280011	0.551637	0.362311	0.641628	0	0.117254	0.0721296	1	0.481445	0.383472	49.5357	53.3064	49.5357	59.5731	0	53.3067	41.6033	53.3066	49.5357	48.5166	49.5357	36.7203	53.3067	41.5291	39.9561	53.3067	49.5357	53.325	53.3067	36.265	53.3067	60.0063	49.5357	51.458	49.5357	58.7597	49.5672	35.2943	53.3067
g6(200)	0.0355031	0.0330067	0.00118126	0.0286614	0.0140217	0.00906062	0.0329934	0.0120239	0.000790154	0.0187183	1	0.928087	0.011267	0.802906	0.381172	0.238253	0.927702	0.323618	0	0.516469	81.146	0.000556792	81.146	45.3486	53.3067	0	58.7232	0.000173252	81.146	43.0202	81.146	50.6526	2.04932e-06	57.0186	42.2205	6.62972e-06	81.146	49.3818	1.91538e-06	43.9254	3.46277e-06	45.4965	81.146	66.9287	81.146	55.0637	81.1685	60.7962	1.9672e-06
g7	0.0140781	0.00657214	0.0176966	0.0132008	0.00722022	0.00615271	0.00368518	0.0106474	0.00834566	0.0172006	0.741748	0.206044	1	0.679133	0.252297	0.176109	0	0.496896	0.332621	0.964605	52.3825	58.7227	52.3825	51.6612	41.6033	58.7232	0	58.7231	52.3825	51.4442	52.3825	43.0885	58.7232	45.6217	48.1265	58.7232	52.3825	55.869	58.7232	42.3597	58.7232	58.6215	52.3825	43.8272	52.3825	61.6624	52.414	45.988	58.7232
g8(20)	0.00355031	0.00330067	0.000118127	0.00286614	0.00140217	0.000906062	0.00329934	0.00120239	7.9e-05	0.00187183	1	0.928087	0.0112715	0.802907	0.381175	0.238257	0.927703	0.323621	0	0.516471	81.1459	0.000402733	81.1459	45.3485	53.3066	0.000173252	58.7231	0	81.1459	43.0201	81.1459	50.6525	0.000171898	57.0185	42.2205	0.000169785	81.1459	49.3817	0.000173127	43.9254	0.00017497	45.4965	81.1459	66.9286	81.1459	55.0637	81.1684	60.7961	0.00017209
g9(-20)	0.000543356	0.000947526	0.00421063	0.00132842	0.00315023	0.00342499	0.00111181	0.00333395	0.00425273	0.002271	0	0.108959	0.98865	0.211644	0.70278	0.776851	0.153247	0.752307	1	0.465752	1.35176e-05	81.1456	5.76644e-06	58.112	49.5357	81.146	52.3825	81.1459	0	60.947	5.86898e-06	51.0623	81.146	49.1861	70.2816	81.146	7.09766e-06	55.8863	81.146	65.1501	81.146	62.1372	5.50533e-06	37.1682	5.77373e-06	61.572	0.0405098	49.4651	81.146
g10	0.0151102	0.0134249	0.0173181	0.0164656	0.0155426	0.00771701	0.0184681	0.0144807	0.00545988	0.000568031	0.812407	0.718257	0.935752	0.888126	0.836563	0.399382	1	0.777239	0.273287	0	60.947	43.0197	60.947	41.5131	48.5166	43.0202	51.4442	43.0201	60.947	0	60.947	58.6009	43.0202	52.8319	56.807	43.0202	60.947	35.3451	43.0202	50.1783	43.0202	52.9933	60.947	55.4953	60.947	37.5894	60.9695	56.9601	43.0202
g11(-1600)	0.0434685	0.0758021	0.33685	0.106274	0.252019	0.273999	0.0889445	0.266716	0.340218	0.18168	0	0.108959	0.98865	0.211644	0.70278	0.77685	0.153247	0.752307	1	0.465752	1.24053e-05	81.1456	2.22125e-06	58.112	49.5357	81.146	52.3825	81.1459	5.86898e-06	60.947	0	51.0623	81.146	49.1861	70.2816	81.146	3.70315e-06	55.8863	81.146	65.1501	81.146	62.1372	1.91972e-06	37.1681	2.03938e-07	61.572	0.0405092	49.4651	81.146
g12	0.00384345	0.00916128	4.87e-05	0.0176023	0.0105601	0.0116522	0.00573267	0.0134456	0.0109116	0.016048	0.216181	0.51913	0	1	0.598816	0.661032	0.323807	0.763203	0.61884	0.911458	51.0623	50.6526	51.0623	45.2014	36.7203	50.6526	43.0885	50.6525	51.0623	58.6009	51.0623	0	50.6526	55.0481	52.0249	50.6526	51.0623	51.5002	50.6526	49.65	50.6526	54.1228	51.0623	57.2144	51.0623	70.8382	51.0848	37.7097	50.6526
g13(60)	0.0106509	0.00990203	0.00035438	0.00859841	0.00420652	0.00271819	0.00989802	0.00360716	0.000237046	0.00561549	1	0.928087	0.0112671	0.802906	0.381172	0.238253	0.927702	0.323618	0	0.516469	81.146	0.000555869	81.146	45.3486	53.3067	2.04932e-06	58.7232	0.000171898	81.146	43.0202	81.146	50.6526	0	57.0186	42.2205	6.3377e-06	81.146	49.3818	1.53641e-06	43.9254	3.84103e-06	45.4965	81.146	66.9287	81.146	55.0637	81.1685	60.7962	2.72713e-06
g14	0.0104663	0.0119886	0.0135446	0.0055761	0.00340875	0.012792	0.00991485	0.0119764	0.00856377	0.0110425	0.696298	0.846487	1	0.21383	0	0.925752	0.641892	0.845284	0.508594	0.753147	49.1861	57.0181	49.1861	54.4961	41.5291	57.0186	45.6217	57.0185	49.1861	52.8319	49.1861	55.0481	57.0186	0	56.4627	57.0186	49.1861	44.0371	57.0186	53.2649	57.0186	61.3114	49.1861	51.0594	49.1861	34.7111	49.1816	41.2132	57.0186
g15	0.0191869	0.0193752	0.00680775	0.0205495	0.000378294	0.00197767	0.00353128	0.00191304	0.0150689	0.0104702	0.932445	0.941785	0.318744	1	0	0.0792899	0.156311	0.0760859	0.728297	0.50031	70.2816	42.2202	70.2816	65.155	39.9561	42.2205	48.1265	42.2205	70.2816	56.807	70.2816	52.0249	42.2205	56.4627	0	42.2205	70.2816	59.4809	42.2205	19.5451	42.2205	48.1601	70.2816	51.3139	70.2816	68.5507	70.3131	65.3242	42.2205
g16(30)	0.00532546	0.00495101	0.00017719	0.0042992	0.00210326	0.00135909	0.00494901	0.00180358	0.000118523	0.00280775	1	0.928087	0.0112671	0.802906	0.381172	0.238253	0.927702	0.323618	0	0.516469	81.146	0.000552129	81.146	45.3486	53.3067	6.62972e-06	58.7232	0.000169785	81.146	43.0202	81.146	50.6526	6.3377e-06	57.0186	42.2205	0	81.146	49.3818	7.02908e-06	43.9254	8.06616e-06	45.4965	81.146	66.9287	81.146	55.0637	81.1685	60.7962	6.76021e-06
g17(-30)	0.000815034	0.00142129	0.00631594	0.00199263	0.00472535	0.00513748	0.00166771	0.00500092	0.0063791	0.00340651	0	0.108959	0.98865	0.211644	0.70278	0.77685	0.153247	0.752307	1	0.465752	1.09288e-05	81.1456	4.294e-06	58.112	49.5357	81.146	52.3825	81.1459	7.09766e-06	60.947	3.70315e-06	51.0623	81.146	49.1861	70.2816	81.146	0	55.8863	81.146	65.1501	81.146	62.1372	3.71999e-06	37.1681	3.78488e-06	61.572	0.040512	49.4651	81.146
g18	0.00794774	0.00709726	0.0112638	0.0143229	0.0057516	0.0182144	0.0137532	0.00665154	0.00363668	0.00314421	0.318744	0.262309	0.538782	0.741773	0.173016	1	0.703968	0.232733	0.0326785	0	55.8863	49.3814	55.8863	37.1818	53.325	49.3818	55.869	49.3817	55.8863	35.3451	55.8863	51.5002	49.3818	44.0371	59.4809	49.3818	55.8863	0	49.3818	53.1176	49.3818	61.5174	55.8863	63.8965	55.8863	37.0949	55.8728	55.38	49.3818
g19	0.0177515	0.0165034	0.000590633	0.0143307	0.00701087	0.00453031	0.0164967	0.00601193	0.000395077	0.00935915	1	0.928087	0.011267	0.802906	0.381172	0.238253	0.927702	0.323618	0	0.516469	81.146	0.000556791	81.146	45.3486	53.3067	1.91538e-06	58.7232	0.000173127	81.146	43.0202	81.146	50.6526	1.53641e-06	57.0186	42.2205	7.02908e-06	81.146	49.3818	0	43.9254	2.30462e-06	45.4965	81.146	66.9287	81.146	55.0637	81.1685	60.7962	2.41985e-06
g20	0.0137081	0.0208706	0.0134848	0.0201724	0.00752552	0.00578716	0.00587851	0.00504617	0.0115509	0.0113111	0.547377	1	0.533265	0.955878	0.156678	0.0468255	0.052598	0	0.411058	0.395904	65.1501	43.925	65.1501	56.767	36.265	43.9254	42.3597	43.9254	65.1501	50.1783	65.1501	49.65	43.9254	53.2649	19.5451	43.9254	65.1501	53.1176	43.9254	0	43.9254	51.8121	65.1501	46.1169	65.1501	66.9026	65.1816	65.1065	43.9254
g21(40)	0.00710062	0.00660135	0.000236253	0.00573227	0.00280435	0.00181212	0.00659868	0.00240477	0.000158031	0.00374366	1	0.928087	0.011267	0.802906	0.381172	0.238253	0.927702	0.323618	0	0.516469	81.146	0.000558173	81.146	45.3486	53.3067	3.46277e-06	58.7232	0.00017497	81.146	43.0202	81.146	50.6526	3.84103e-06	57.0186	42.2205	8.06616e-06	81.146	49.3818	2.30462e-06	43.9254	0	45.4965	81.146	66.9287	81.146	55.0637	81.1685	60.7962	4.494e-06
g22	0.02003	0.0159823	0.0112178	0.0123466	0.0218006	0.00946017	0.0199658	0.00613749	0.0208744	0.0173802	0.88696	0.628537	0.32435	0.396419	1	0.212135	0.882863	0	0.940868	0.717785	62.1372	45.4963	62.1372	44.3987	60.0063	45.4965	58.6215	45.4965	62.1372	52.9933	62.1372	54.1228	45.4965	61.3114	48.1601	45.4965	62.1372	61.5174	45.4965	51.8121	45.4965	0	62.1372	36.0899	62.1372	62.5396	62.1597	60.5856	45.4965
g23(-70)	0.00190175	0.00331634	0.0147372	0.00464948	0.0110258	0.0119875	0.00389132	0.0116688	0.0148846	0.00794852	0	0.108959	0.98865	0.211644	0.70278	0.776851	0.153247	0.752307	1	0.465752	1.32129e-05	81.1456	1.79891e-06	58.112	49.5357	81.146	52.3825	81.1459	5.50533e-06	60.947	1.91972e-06	51.0623	81.146	49.1861	70.2816	81.146	3.71999e-06	55.8863	81.146	65.1501	81.146	62.1372	0	37.1682	1.94789e-06	61.572	0.0405093	49.4651	81.146
g24	0.0103494	0.00876887	0.0163927	0.00277888	0.0141953	0.00338482	0.00134211	0.00255464	0.020835	0.0102177	0.462083	0.380999	0.772106	0.0737075	0.659381	0.104793	0	0.0622041	1	0.455325	37.1681	66.9283	37.1681	56.9016	51.458	66.9287	43.8272	66.9286	37.1682	55.4953	37.1681	57.2144	66.9287	51.0594	51.3139	66.9287	37.1681	63.8965	66.9287	46.1169	66.9287	36.0899	37.1682	0	37.1681	63.9866	37.1997	59.6343	66.9287
g25(-800)	0.0217342	0.037901	0.168425	0.0531369	0.126009	0.136999	0.0444722	0.133358	0.170109	0.0908402	0	0.108959	0.98865	0.211644	0.70278	0.77685	0.153247	0.752307	1	0.465752	1.24917e-05	81.1456	2.27232e-06	58.112	49.5357	81.146	52.3825	81.1459	5.77373e-06	60.947	2.03938e-07	51.0623	81.146	49.1861	70.2816	81.146	3.78488e-06	55.8863	81.146	65.1501	81.146	62.1372	1.94789e-06	37.1681	0	61.572	0.0405092	49.4651	81.146
g26	0.0176658	0.0102924	0.0152497	0.00235959	0.00562688	0.0163716	0.0169121	0.0129199	0.00436773	0.00166384	1	0.539218	0.849009	0.043479	0.247659	0.919123	0.952895	0.703417	0.168972	0	61.572	55.0633	61.572	56.202	58.7597	55.0637	61.6624	55.0637	61.572	37.5894	61.572	70.8382	55.0637	34.7111	68.5507	55.0637	61.572	37.0949	55.0637	66.9026	55.0637	62.5396	61.572	63.9866	61.572	0	61.5585	58.5205	55.0637
g27(-60)	0.00163007	0.00284258	0.0126319	0.00398527	0.0094507	0.0103	0.00333542	0.0100018	0.0127582	0.00681302	0	0.108959	0.98865	0.211644	0.70278	0.779101	0.153247	0.752307	1	0.465752	0.0405188	81.1681	0.0405088	58.1255	49.5672	81.1685	52.414	81.1684	0.0405098	60.9695	0.0405092	51.0848	81.1685	49.1816	70.3131	81.1685	0.040512	55.8728	81.1685	65.1816	81.1685	62.1597	0.0405093	37.1997	0.0405092	61.5585	0	49.4786	81.1685
g28	0.00251817	0.00101281	0.00335712	0.00342064	0.000141486	0.00648737	0.00724287	0.0201782	0.00578995	0.0189244	0.118616	0.0434865	0.160487	0.163657	0	0.316712	0.354418	1	0.281906	0.937423	49.465	60.796	49.4651	52.3162	35.2943	60.7962	45.988	60.7961	49.4651	56.9601	49.4651	37.7097	60.7962	41.2132	65.3242	60.7962	49.4651	55.38	60.7962	65.1065	60.7962	60.5856	49.4651	59.6343	49.4651	58.5205	49.4786	0	60.7962
g29(50)	0.00887577	0.00825169	0.000295316	0.00716534	0.00350543	0.00226516	0.00824835	0.00300597	0.000197538	0.00467958	1	0.928087	0.011267	0.802906	0.381172	0.238253	0.927702	0.323618	0	0.516469	81.146	0.000555662	81.146	45.3486	53.3067	1.9672e-06	58.7232	0.00017209	81.146	43.0202	81.146	50.6526	2.72713e-06	57.0186	42.2205	6.76021e-06	81.146	49.3818	2.41985e-06	43.9254	4.494e-06	45.4965	81.146	66.9287	81.146	55.0637	81.1685	60.7962	0
g30	0.0177925	0.00872148	0.0111978	0.00424144	0.00534213	0.00838151	0.0147116	0.00930086	0.0171307	0.0118914	1	0.330606	0.513347	0	0.0812263	0.305517	0.772648	0.373361	0.951163	0.564533	54.6356	51.9637	54.6356	59.978	50.6991	51.9641	50.4871	51.964	54.6356	54.9469	54.6356	59.3725	51.9641	40.148	44.5911	51.9641	54.6356	56.7054	51.9641	54.9202	51.9641	37.2848	54.6356	41.1394	54.6356	42.0461	54.6581	50.1495	51.9641
g31(-80)	0.00217342	0.0037901	0.0168425	0.00531369	0.0126009	0.0136999	0.00444722	0.0133358	0.0170109	0.00908402	0	0.108959	0.98865	0.211644	0.70278	0.77685	0.153247	0.752307	1	0.465752	1.25427e-05	81.1456	2.6043e-06	58.112	49.5357	81.146	52.3825	81.1459	5.91336e-06	60.947	1.63692e-06	51.0623	81.146	49.1861	70.2816	81.146	3.49913e-06	55.8863	81.146	65.1501	81.146	62.1372	2.25737e-06	37.1681	1.59056e-06	61.572	0.0405095	49.4651	81.146
g32	0.0149329	0.0068342	0.0173283	0.00834327	0.00367592	0.0110022	0.00460881	0.00894057	0.0160079	0.00578636	0.824542	0.231336	1	0.341871	0	0.536628	0.0683319	0.385622	0.903284	0.154584	40.3171	66.2919	40.3171	68.3023	45.758	66.2924	39.1004	66.2923	40.3171	52.9356	40.3171	59.7709	66.2924	38.9047	49.0931	66.2923	40.3171	51.6253	66.2924	49.0066	66.2924	58.0142	40.3171	36.1659	40.3171	46.2936	40.3306	58.1	66.2924
g33(70)	0.0124261	0.0115524	0.000413443	0.0100315	0.00490761	0.00317122	0.0115477	0.00420835	0.000276554	0.00655141	1	0.928087	0.011267	0.802906	0.381172	0.238253	0.927702	0.323618	0	0.516469	81.146	0.000555695	81.146	45.3486	53.3067	2.26139e-06	58.7232	0.000172913	81.146	43.0202	81.146	50.6526	3.04539e-06	57.0186	42.2205	5.76154e-06	81.146	49.3818	2.97954e-06	43.9254	4.1977e-06	45.4965	81.146	66.9287	81.146	55.0637	81.1685	60.7962	2.40339e-06
g34	0.00918418	0.0188225	0.00219435	0.0138933	0.00304524	0.0128939	0.0116464	0.0061855	0.00290977	0.00966573	0.42036	1	0	0.70356	0.0511716	0.643461	0.568433	0.240023	0.043025	0.44932	70.6373	28.0552	70.6373	44.5789	44.8871	28.0554	57.3463	28.0554	70.6373	49.4897	70.6373	40.7163	28.0554	44.0003	42.5879	28.0554	70.6373	37.5142	28.0554	38.9294	28.0554	53.8286	70.6373	63.6548	70.6373	52.5661	70.6418	54.0443	28.0554
g35(-400)	0.0108671	0.0189505	0.0842126	0.0265684	0.0630046	0.0684997	0.0222361	0.0666789	0.0850546	0.0454201	0	0.108959	0.98865	0.211644	0.70278	0.77685	0.153247	0.752307	1	0.465752	1.26289e-05	81.1456	2.34541e-06	58.112	49.5357	81.146	52.3825	81.1459	5.65585e-06	60.947	4.66118e-07	51.0623	81.146	49.1861	70.2816	81.146	3.97022e-06	55.8863	81.146	65.1501	81.146	62.1372	2.09715e-06	37.1681	3.35851e-07	61.572	0.0405092	49.4651	81.146
g36	0.00747937	0.0177185	0.0112188	0.0193971	0.0162092	0.0211707	0.0124367	0.000789585	0.0068386	0.00595815	0.328234	0.830615	0.511711	0.912977	0.756561	1	0.571464	0	0.296795	0.253596	58.7275	48.5595	58.7275	37.2064	54.9869	48.5599	59.9723	48.5598	58.7275	43.4395	58.7275	45.3388	48.5599	53.6363	52.5468	48.5599	58.7275	29.2612	48.5599	39.2115	48.5599	50.971	58.7275	55.7182	58.7275	55.2093	58.723	62.7884	48.5599
g37(80)	0.0142012	0.0132027	0.000472506	0.0114645	0.0056087	0.00362425	0.0131974	0.00480955	0.000316062	0.00748732	1	0.928087	0.011267	0.802906	0.381172	0.238253	0.927702	0.323618	0	0.516469	81.146	0.000559177	81.146	45.3486	53.3067	3.04081e-06	58.7232	0.000174996	81.146	43.0202	81.146	50.6526	3.95723e-06	57.0186	42.2205	8.79624e-06	81.146	49.3818	3.33593e-06	43.9254	3.65802e-06	45.4965	81.146	66.9287	81.146	55.0637	81.1685	60.7962	4.15639e-06
g38(400)	0.0710061	0.0660135	0.00236253	0.0573227	0.0280435	0.0181212	0.0659868	0.0240477	0.00158031	0.0374366	1	0.928087	0.011267	0.802906	0.381172	0.238253	0.927702	0.323618	0	0.516469	81.146	0.000556927	81.146	45.3486	53.3067	8.64232e-07	58.7232	0.000173246	81.146	43.0202	81.146	50.6526	1.93679e-06	57.0186	42.2205	7.15086e-06	81.146	49.3818	1.62674e-06	43.9254	3.1758e-06	45.4965	81.146	66.9287	81.146	55.0637	81.1685	60.7962	1.99146e-06
g39	0.0144957	0.000144555	0.0105176	0.00929591	0.0191238	0.0045992	0.0109902	0.0100728	0.00460303	0.0127429	0.756152	0	0.546548	0.482177	1	0.234711	0.571449	0.52311	0.234913	0.663794	51.8327	48.8437	51.8327	32.1621	51.5953	48.8441	38.0421	48.844	51.8327	39.0171	51.8327	46.0709	48.8441	53.6803	59.9859	48.8441	51.8327	51.5227	48.8441	55.6545	48.8441	39.0335	51.8327	43.62	51.8327	53.2427	51.8642	46.7351	48.8441
g40(-200)	0.00543356	0.00947526	0.0421063	0.0132842	0.0315023	0.0342499	0.0111181	0.0333395	0.0425273	0.0227101	0	0.108959	0.98865	0.211644	0.70278	0.77685	0.153247	0.752307	1	0.465752	1.2179e-05	81.1456	3.06952e-06	58.112	49.5357	81.146	52.3825	81.1459	6.43311e-06	60.947	1.15581e-06	51.0623	81.146	49.1861	70.2816	81.146	3.14987e-06	55.8863	81.146	65.1501	81.146	62.1372	2.46146e-06	37.1681	1.15096e-06	61.572	0.0405103	49.4651	81.146
g41	0.00696173	0.00175679	0.0087438	0.0129721	0.00493435	0.0058464	0.00107058	0.0010161	0.010031	0.0146091	0.437405	0.0544912	0.568508	0.879575	0.288256	0.355353	0.00400847	0	0.6632	1	50.0557	62.0402	50.0557	48.2636	43.6875	62.0405	29.7654	62.0405	50.0557	61.8613	50.0557	40.1563	62.0405	55.8646	42.4586	62.0405	50.0557	54.2869	62.0405	38.1878	62.0405	50.7256	50.0557	40.6179	50.0557	71.2407	50.0872	47.3397	62.0405
g42(-100)	0.00271678	0.00473763	0.0210531	0.00664211	0.0157512	0.0171249	0.00555903	0.0166697	0.0212637	0.011355	0	0.108959	0.98865	0.211644	0.70278	0.776851	0.153247	0.752307	1	0.465752	1.29993e-05	81.1456	9.70514e-07	58.112	49.5357	81.146	52.3825	81.1459	5.7012e-06	60.947	1.98742e-06	51.0623	81.146	49.1861	70.2816	81.146	4.79197e-06	55.8863	81.146	65.1501	81.146	62.1372	2.15793e-06	37.1681	1.99337e-06	61.572	0.0405085	49.4651	81.146
g43	0.0195311	0.00903057	0.00185019	0.00645294	0.00839713	0.0203013	0.00665231	0.000391164	0.0194031	0.0202307	0.961315	0.433919	0.0732806	0.304456	0.402104	1	0.31447	0	0.954886	0.996455	59.7452	58.0432	59.7452	59.3946	61.0347	58.0434	55.3864	58.0434	59.7452	71.4416	59.7452	48.1473	58.0434	52.4106	51.699	58.0434	59.7452	58.7834	58.0434	57.7702	58.0434	41.4926	59.7452	47.9978	59.7452	63.5416	59.7317	53.6425	58.0434
g44(800)	0.142012	0.132027	0.00472506	0.114645	0.0560869	0.0362425	0.131974	0.0480955	0.00316061	0.0748732	1	0.928087	0.011267	0.802906	0.381172	0.238253	0.927702	0.323618	0	0.516469	81.146	0.000556618	81.146	45.3486	53.3067	1.02487e-06	58.7232	0.000172897	81.146	43.0202	81.146	50.6526	1.8303e-06	57.0186	42.2205	6.84438e-06	81.146	49.3818	1.52569e-06	43.9254	3.20201e-06	45.4965	81.146	66.9287	81.146	55.0637	81.1685	60.7962	1.85684e-06
g45	0.0117769	0.0136951	0.0158378	0.00770827	0.00790022	0.0195067	0.0113828	0.00361479	0.00611402	0.0152205	0.513602	0.634302	0.769132	0.257582	0.26966	1	0.488803	0	0.157264	0.730287	53.2937	50.7236	53.2937	40.6703	54.0666	50.724	44.7399	50.7239	53.2937	51.8366	53.2937	53.869	50.724	29.9685	55.8245	50.724	53.2937	36.0069	50.724	48.6787	50.724	51.3562	53.2937	48.7564	53.2937	42.2374	53.2892	50.9516	50.724
g46(90)	0.0159764	0.014853	0.000531569	0.0128976	0.00630978	0.00407728	0.014847	0.00541074	0.000355569	0.00842324	1	0.928087	0.011267	0.802906	0.381172	0.238253	0.927702	0.323618	0	0.516469	81.146	0.000555714	81.146	45.3486	53.3067	1.66006e-06	58.7232	0.000172346	81.146	43.0202	81.146	50.6526	2.75274e-06	57.0186	42.2205	5.12137e-06	81.146	49.3818	2.88077e-06	43.9254	4.35317e-06	45.4965	81.146	66.9287	81.146	55.0637	81.1685	60.7962	2.66311e-06
g47	0.0171748	0.0159771	0.00500261	0.000782317	0.00743088	0.00015573	0.0161308	0.00622552	0.0159544	0.0192501	0.891311	0.828588	0.253838	0.0328153	0.38101	0	0.836635	0.317883	0.827399	1	66.7158	43.1388	66.7158	59.0003	53.5544	43.1391	55.133	43.1391	66.7158	60.0756	66.7158	56.6134	43.1391	48.8552	44.9593	43.1391	66.7158	68.664	43.1391	51.5063	43.1391	30.7825	66.7158	45.9101	66.7158	60.5373	66.7563	51.5181	43.1391
g48(1600)	0.284025	0.264054	0.00945012	0.229291	0.112174	0.072485	0.263947	0.0961909	0.00632123	0.149746	1	0.928087	0.011267	0.802906	0.381172	0.238253	0.927702	0.323618	0	0.516469	81.146	0.000556694	81.146	45.3486	53.3067	8.36522e-07	58.7232	0.000173035	81.146	43.0202	81.146	50.6526	1.84007e-06	57.0186	42.2205	6.76478e-06	81.146	49.3818	1.47657e-06	43.9254	3.16672e-06	45.4965	81.146	66.9287	81.146	55.0637	81.1685	60.7962	1.83891e-06
g49(-90)	0.0024451	0.00426387	0.0189478	0.0059779	0.014176	0.0154124	0.00500313	0.0150028	0.0191373	0.0102195	0	0.108959	0.98865	0.211644	0.70278	0.776851	0.153247	0.752307	1	0.465752	1.30059e-05	81.1456	1.89094e-06	58.112	49.5357	81.146	52.3825	81.1459	4.28193e-06	60.947	2.22353e-06	51.0623	81.146	49.1861	70.2816	81.146	4.16125e-06	55.8863	81.146	65.1501	81.146	62.1372	1.22341e-06	37.1682	2.17622e-06	61.572	0.0405088	49.4651	81.146
g50	0.00579249	0.00949693	0.00969291	0.017266	0.0112388	0.0187377	0.00358949	0.0205229	0.011483	0.0114312	0.130097	0.348862	0.360436	0.807663	0.451727	0.894574	0	1	0.466149	0.46309	39.8282	63.241	39.8282	52.9381	29.0195	63.2413	47.9274	63.2412	39.8282	54.9739	39.8282	27.182	63.2413	48.0242	59.5687	63.2413	39.8282	44.0709	63.2413	53.6174	63.2413	66.7517	39.8282	55.3262	39.8282	60.8057	39.8237	39.4941	63.2413
[truncated: 21 more columns]

## Sheet: result 1
	g1(-10)	g3(-50)	g9(-20)	g11(-1600)	g17(-30)	g23(-70)	g25(-800)	g27(-60)	g31(-80)	g35(-400)	g40(-200)	g42(-100)	g49(-90)	g2(10)	g6(200)	g8(20)	g13(60)	g16(30)	g19	g21(40)	g29(50)	g33(70)	g37(80)	g38(400)	g44(800)	g46(90)	g48(1600)	g4	g5	g7	g10	g12	g14	g15	g18	g20	g22	g24	g26	g28	g30	g32	g34	g36	g39	g41	g43	g45	g47
g1(-10)	0	1.233e-05	1.35176e-05	1.24053e-05	1.09288e-05	1.32129e-05	1.24917e-05	0.0405188	1.25427e-05	1.26289e-05	1.2179e-05	1.29993e-05	1.30059e-05	81.1456	81.146	81.1459	81.146	81.146	81.146	81.146	81.146	81.146	81.146	81.146	81.146	81.146	81.146	58.112	49.5357	52.3825	60.947	51.0623	49.1861	70.2816	55.8863	65.1501	62.1372	37.1681	61.572	49.465	54.6356	40.3171	70.6373	58.7275	51.8327	50.0557	59.7452	53.2937	66.7158
g3(-50)	1.233e-05	0	5.76644e-06	2.22125e-06	4.294e-06	1.79891e-06	2.27232e-06	0.0405088	2.6043e-06	2.34541e-06	3.06952e-06	9.70514e-07	1.89094e-06	81.1456	81.146	81.1459	81.146	81.146	81.146	81.146	81.146	81.146	81.146	81.146	81.146	81.146	81.146	58.112	49.5357	52.3825	60.947	51.0623	49.1861	70.2816	55.8863	65.1501	62.1372	37.1681	61.572	49.4651	54.6356	40.3171	70.6373	58.7275	51.8327	50.0557	59.7452	53.2937	66.7158
g9(-20)	1.35176e-05	5.76644e-06	0	5.86898e-06	7.09766e-06	5.50533e-06	5.77373e-06	0.0405098	5.91336e-06	5.65585e-06	6.43311e-06	5.7012e-06	4.28193e-06	81.1456	81.146	81.1459	81.146	81.146	81.146	81.146	81.146	81.146	81.146	81.146	81.146	81.146	81.146	58.112	49.5357	52.3825	60.947	51.0623	49.1861	70.2816	55.8863	65.1501	62.1372	37.1682	61.572	49.4651	54.6356	40.3171	70.6373	58.7275	51.8327	50.0557	59.7452	53.2937	66.7158
g11(-1600)	1.24053e-05	2.22125e-06	5.86898e-06	0	3.70315e-06	1.91972e-06	2.03938e-07	0.0405092	1.63692e-06	4.66118e-07	1.15581e-06	1.98742e-06	2.22353e-06	81.1456	81.146	81.1459	81.146	81.146	81.146	81.146	81.146	81.146	81.146	81.146	81.146	81.146	81.146	58.112	49.5357	52.3825	60.947	51.0623	49.1861	70.2816	55.8863	65.1501	62.1372	37.1681	61.572	49.4651	54.6356	40.3171	70.6373	58.7275	51.8327	50.0557	59.7452	53.2937	66.7158
g17(-30)	1.09288e-05	4.294e-06	7.09766e-06	3.70315e-06	0	3.71999e-06	3.78488e-06	0.040512	3.49913e-06	3.97022e-06	3.14987e-06	4.79197e-06	4.16125e-06	81.1456	81.146	81.1459	81.146	81.146	81.146	81.146	81.146	81.146	81.146	81.146	81.146	81.146	81.146	58.112	49.5357	52.3825	60.947	51.0623	49.1861	70.2816	55.8863	65.1501	62.1372	37.1681	61.572	49.4651	54.6356	40.3171	70.6373	58.7275	51.8327	50.0557	59.7452	53.2937	66.7158
g23(-70)	1.32129e-05	1.79891e-06	5.50533e-06	1.91972e-06	3.71999e-06	0	1.94789e-06	0.0405093	2.25737e-06	2.09715e-06	2.46146e-06	2.15793e-06	1.22341e-06	81.1456	81.146	81.1459	81.146	81.146	81.146	81.146	81.146	81.146	81.146	81.146	81.146	81.146	81.146	58.112	49.5357	52.3825	60.947	51.0623	49.1861	70.2816	55.8863	65.1501	62.1372	37.1682	61.572	49.4651	54.6356	40.3171	70.6373	58.7275	51.8327	50.0557	59.7452	53.2937	66.7158
g25(-800)	1.24917e-05	2.27232e-06	5.77373e-06	2.03938e-07	3.78488e-06	1.94789e-06	0	0.0405092	1.59056e-06	3.35851e-07	1.15096e-06	1.99337e-06	2.17622e-06	81.1456	81.146	81.1459	81.146	81.146	81.146	81.146	81.146	81.146	81.146	81.146	81.146	81.146	81.146	58.112	49.5357	52.3825	60.947	51.0623	49.1861	70.2816	55.8863	65.1501	62.1372	37.1681	61.572	49.4651	54.6356	40.3171	70.6373	58.7275	51.8327	50.0557	59.7452	53.2937	66.7158
g27(-60)	0.0405188	0.0405088	0.0405098	0.0405092	0.040512	0.0405093	0.0405092	0	0.0405095	0.0405092	0.0405103	0.0405085	0.0405088	81.1681	81.1685	81.1684	81.1685	81.1685	81.1685	81.1685	81.1685	81.1685	81.1685	81.1685	81.1685	81.1685	81.1685	58.1255	49.5672	52.414	60.9695	51.0848	49.1816	70.3131	55.8728	65.1816	62.1597	37.1997	61.5585	49.4786	54.6581	40.3306	70.6418	58.723	51.8642	50.0872	59.7317	53.2892	66.7563
g31(-80)	1.25427e-05	2.6043e-06	5.91336e-06	1.63692e-06	3.49913e-06	2.25737e-06	1.59056e-06	0.0405095	0	1.69583e-06	2.20731e-06	1.64786e-06	2.49031e-06	81.1456	81.146	81.1459	81.146	81.146	81.146	81.146	81.146	81.146	81.146	81.146	81.146	81.146	81.146	58.112	49.5357	52.3825	60.947	51.0623	49.1861	70.2816	55.8863	65.1501	62.1372	37.1681	61.572	49.4651	54.6356	40.3171	70.6373	58.7275	51.8327	50.0557	59.7452	53.2937	66.7158
g35(-400)	1.26289e-05	2.34541e-06	5.65585e-06	4.66118e-07	3.97022e-06	2.09715e-06	3.35851e-07	0.0405092	1.69583e-06	0	1.30444e-06	1.96799e-06	2.15814e-06	81.1456	81.146	81.1459	81.146	81.146	81.146	81.146	81.146	81.146	81.146	81.146	81.146	81.146	81.146	58.112	49.5357	52.3825	60.947	51.0623	49.1861	70.2816	55.8863	65.1501	62.1372	37.1681	61.572	49.4651	54.6356	40.3171	70.6373	58.7275	51.8327	50.0557	59.7452	53.2937	66.7158
g40(-200)	1.2179e-05	3.06952e-06	6.43311e-06	1.15581e-06	3.14987e-06	2.46146e-06	1.15096e-06	0.0405103	2.20731e-06	1.30444e-06	0	2.91483e-06	2.87896e-06	81.1456	81.146	81.1459	81.146	81.146	81.146	81.146	81.146	81.146	81.146	81.146	81.146	81.146	81.146	58.112	49.5357	52.3825	60.947	51.0623	49.1861	70.2816	55.8863	65.1501	62.1372	37.1681	61.572	49.4651	54.6356	40.3171	70.6373	58.7275	51.8327	50.0557	59.7452	53.2937	66.7158
g42(-100)	1.29993e-05	9.70514e-07	5.7012e-06	1.98742e-06	4.79197e-06	2.15793e-06	1.99337e-06	0.0405085	1.64786e-06	1.96799e-06	2.91483e-06	0	2.16434e-06	81.1456	81.146	81.1459	81.146	81.146	81.146	81.146	81.146	81.146	81.146	81.146	81.146	81.146	81.146	58.112	49.5357	52.3825	60.947	51.0623	49.1861	70.2816	55.8863	65.1501	62.1372	37.1681	61.572	49.4651	54.6356	40.3171	70.6373	58.7275	51.8327	50.0557	59.7452	53.2937	66.7158
g49(-90)	1.30059e-05	1.89094e-06	4.28193e-06	2.22353e-06	4.16125e-06	1.22341e-06	2.17622e-06	0.0405088	2.49031e-06	2.15814e-06	2.87896e-06	2.16434e-06	0	81.1456	81.146	81.1459	81.146	81.146	81.146	81.146	81.146	81.146	81.146	81.146	81.146	81.146	81.146	58.112	49.5357	52.3825	60.947	51.0623	49.1861	70.2816	55.8863	65.1501	62.1372	37.1682	61.572	49.4651	54.6356	40.3171	70.6373	58.7275	51.8327	50.0557	59.7452	53.2937	66.7158
g2(10)	81.1456	81.1456	81.1456	81.1456	81.1456	81.1456	81.1456	81.1681	81.1456	81.1456	81.1456	81.1456	81.1456	0	0.000556792	0.000402733	0.000555869	0.000552129	0.000556791	0.000558173	0.000555662	0.000555695	0.000559177	0.000556927	0.000556618	0.000555714	0.000556694	45.3482	53.3064	58.7227	43.0197	50.6526	57.0181	42.2202	49.3814	43.925	45.4963	66.9283	55.0633	60.796	51.9637	66.2919	28.0552	48.5595	48.8437	62.0402	58.0432	50.7236	43.1388
g6(200)	81.146	81.146	81.146	81.146	81.146	81.146	81.146	81.1685	81.146	81.146	81.146	81.146	81.146	0.000556792	0	0.000173252	2.04932e-06	6.62972e-06	1.91538e-06	3.46277e-06	1.9672e-06	2.26139e-06	3.04081e-06	8.64232e-07	1.02487e-06	1.66006e-06	8.36522e-07	45.3486	53.3067	58.7232	43.0202	50.6526	57.0186	42.2205	49.3818	43.9254	45.4965	66.9287	55.0637	60.7962	51.9641	66.2924	28.0554	48.5599	48.8441	62.0405	58.0434	50.724	43.1391
g8(20)	81.1459	81.1459	81.1459	81.1459	81.1459	81.1459	81.1459	81.1684	81.1459	81.1459	81.1459	81.1459	81.1459	0.000402733	0.000173252	0	0.000171898	0.000169785	0.000173127	0.00017497	0.00017209	0.000172913	0.000174996	0.000173246	0.000172897	0.000172346	0.000173035	45.3485	53.3066	58.7231	43.0201	50.6525	57.0185	42.2205	49.3817	43.9254	45.4965	66.9286	55.0637	60.7961	51.964	66.2923	28.0554	48.5598	48.844	62.0405	58.0434	50.7239	43.1391
g13(60)	81.146	81.146	81.146	81.146	81.146	81.146	81.146	81.1685	81.146	81.146	81.146	81.146	81.146	0.000555869	2.04932e-06	0.000171898	0	6.3377e-06	1.53641e-06	3.84103e-06	2.72713e-06	3.04539e-06	3.95723e-06	1.93679e-06	1.8303e-06	2.75274e-06	1.84007e-06	45.3486	53.3067	58.7232	43.0202	50.6526	57.0186	42.2205	49.3818	43.9254	45.4965	66.9287	55.0637	60.7962	51.9641	66.2924	28.0554	48.5599	48.8441	62.0405	58.0434	50.724	43.1391
g16(30)	81.146	81.146	81.146	81.146	81.146	81.146	81.146	81.1685	81.146	81.146	81.146	81.146	81.146	0.000552129	6.62972e-06	0.000169785	6.3377e-06	0	7.02908e-06	8.06616e-06	6.76021e-06	5.76154e-06	8.79624e-06	7.15086e-06	6.84438e-06	5.12137e-06	6.76478e-06	45.3486	53.3067	58.7232	43.0202	50.6526	57.0186	42.2205	49.3818	43.9254	45.4965	66.9287	55.0637	60.7962	51.9641	66.2923	28.0554	48.5599	48.8441	62.0405	58.0434	50.724	43.1391
g19	81.146	81.146	81.146	81.146	81.146	81.146	81.146	81.1685	81.146	81.146	81.146	81.146	81.146	0.000556791	1.91538e-06	0.000173127	1.53641e-06	7.02908e-06	0	2.30462e-06	2.41985e-06	2.97954e-06	3.33593e-06	1.62674e-06	1.52569e-06	2.88077e-06	1.47657e-06	45.3486	53.3067	58.7232	43.0202	50.6526	57.0186	42.2205	49.3818	43.9254	45.4965	66.9287	55.0637	60.7962	51.9641	66.2924	28.0554	48.5599	48.8441	62.0405	58.0434	50.724	43.1391
g21(40)	81.146	81.146	81.146	81.146	81.146	81.146	81.146	81.1685	81.146	81.146	81.146	81.146	81.146	0.000558173	3.46277e-06	0.00017497	3.84103e-06	8.06616e-06	2.30462e-06	0	4.494e-06	4.1977e-06	3.65802e-06	3.1758e-06	3.20201e-06	4.35317e-06	3.16672e-06	45.3486	53.3067	58.7232	43.0202	50.6526	57.0186	42.2205	49.3818	43.9254	45.4965	66.9287	55.0637	60.7962	51.9641	66.2924	28.0554	48.5599	48.8441	62.0405	58.0434	50.724	43.1391
g29(50)	81.146	81.146	81.146	81.146	81.146	81.146	81.146	81.1685	81.146	81.146	81.146	81.146	81.146	0.000555662	1.9672e-06	0.00017209	2.72713e-06	6.76021e-06	2.41985e-06	4.494e-06	0	2.40339e-06	4.15639e-06	1.99146e-06	1.85684e-06	2.66311e-06	1.83891e-06	45.3486	53.3067	58.7232	43.0202	50.6526	57.0186	42.2205	49.3818	43.9254	45.4965	66.9287	55.0637	60.7962	51.9641	66.2924	28.0554	48.5599	48.8441	62.0405	58.0434	50.724	43.1391
g33(70)	81.146	81.146	81.146	81.146	81.146	81.146	81.146	81.1685	81.146	81.146	81.146	81.146	81.146	0.000555695	2.26139e-06	0.000172913	3.04539e-06	5.76154e-06	2.97954e-06	4.1977e-06	2.40339e-06	0	4.74557e-06	2.7473e-06	2.77446e-06	2.68872e-06	2.60323e-06	45.3486	53.3067	58.7232	43.0202	50.6526	57.0186	42.2205	49.3818	43.9254	45.4965	66.9287	55.0637	60.7962	51.9641	66.2924	28.0554	48.5599	48.8441	62.0405	58.0434	50.724	43.1391
g37(80)	81.146	81.146	81.146	81.146	81.146	81.146	81.146	81.1685	81.146	81.146	81.146	81.146	81.146	0.000559177	3.04081e-06	0.000174996	3.95723e-06	8.79624e-06	3.33593e-06	3.65802e-06	4.15639e-06	4.74557e-06	0	2.96056e-06	2.84256e-06	4.07628e-06	2.86548e-06	45.3486	53.3067	58.7232	43.0202	50.6526	57.0186	42.2205	49.3818	43.9254	45.4965	66.9287	55.0637	60.7962	51.9641	66.2924	28.0554	48.5599	48.8441	62.0405	58.0434	50.724	43.1391
g38(400)	81.146	81.146	81.146	81.146	81.146	81.146	81.146	81.1685	81.146	81.146	81.146	81.146	81.146	0.000556927	8.64232e-07	0.000173246	1.93679e-06	7.15086e-06	1.62674e-06	3.1758e-06	1.99146e-06	2.7473e-06	2.96056e-06	0	6.73782e-07	2.13434e-06	5.94214e-07	45.3486	53.3067	58.7232	43.0202	50.6526	57.0186	42.2205	49.3818	43.9254	45.4965	66.9287	55.0637	60.7962	51.9641	66.2924	28.0554	48.5599	48.8441	62.0405	58.0434	50.724	43.1391
g44(800)	81.146	81.146	81.146	81.146	81.146	81.146	81.146	81.1685	81.146	81.146	81.146	81.146	81.146	0.000556618	1.02487e-06	0.000172897	1.8303e-06	6.84438e-06	1.52569e-06	3.20201e-06	1.85684e-06	2.77446e-06	2.84256e-06	6.73782e-07	0	2.00363e-06	2.32536e-07	45.3486	53.3067	58.7232	43.0202	50.6526	57.0186	42.2205	49.3818	43.9254	45.4965	66.9287	55.0637	60.7962	51.9641	66.2924	28.0554	48.5599	48.8441	62.0405	58.0434	50.724	43.1391
g46(90)	81.146	81.146	81.146	81.146	81.146	81.146	81.146	81.1685	81.146	81.146	81.146	81.146	81.146	0.000555714	1.66006e-06	0.000172346	2.75274e-06	5.12137e-06	2.88077e-06	4.35317e-06	2.66311e-06	2.68872e-06	4.07628e-06	2.13434e-06	2.00363e-06	0	1.90018e-06	45.3486	53.3067	58.7232	43.0202	50.6526	57.0186	42.2205	49.3818	43.9254	45.4965	66.9287	55.0637	60.7962	51.9641	66.2924	28.0554	48.5599	48.8441	62.0405	58.0434	50.724	43.1391
g48(1600)	81.146	81.146	81.146	81.146	81.146	81.146	81.146	81.1685	81.146	81.146	81.146	81.146	81.146	0.000556694	8.36522e-07	0.000173035	1.84007e-06	6.76478e-06	1.47657e-06	3.16672e-06	1.83891e-06	2.60323e-06	2.86548e-06	5.94214e-07	2.32536e-07	1.90018e-06	0	45.3486	53.3067	58.7232	43.0202	50.6526	57.0186	42.2205	49.3818	43.9254	45.4965	66.9287	55.0637	60.7962	51.9641	66.2924	28.0554	48.5599	48.8441	62.0405	58.0434	50.724	43.1391
g4	58.112	58.112	58.112	58.112	58.112	58.112	58.112	58.1255	58.112	58.112	58.112	58.112	58.112	45.3482	45.3486	45.3485	45.3486	45.3486	45.3486	45.3486	45.3486	45.3486	45.3486	45.3486	45.3486	45.3486	45.3486	0	59.5731	51.6612	41.5131	45.2014	54.4961	65.155	37.1818	56.767	44.3987	56.9016	56.202	52.3162	59.978	68.3023	44.5789	37.2064	32.1621	48.2636	59.3946	40.6703	59.0003
g5	49.5357	49.5357	49.5357	49.5357	49.5357	49.5357	49.5357	49.5672	49.5357	49.5357	49.5357	49.5357	49.5357	53.3064	53.3067	53.3066	53.3067	53.3067	53.3067	53.3067	53.3067	53.3067	53.3067	53.3067	53.3067	53.3067	53.3067	59.5731	0	41.6033	48.5166	36.7203	41.5291	39.9561	53.325	36.265	60.0063	51.458	58.7597	35.2943	50.6991	45.758	44.8871	54.9869	51.5953	43.6875	61.0347	54.0666	53.5544
g7	52.3825	52.3825	52.3825	52.3825	52.3825	52.3825	52.3825	52.414	52.3825	52.3825	52.3825	52.3825	52.3825	58.7227	58.7232	58.7231	58.7232	58.7232	58.7232	58.7232	58.7232	58.7232	58.7232	58.7232	58.7232	58.7232	58.7232	51.6612	41.6033	0	51.4442	43.0885	45.6217	48.1265	55.869	42.3597	58.6215	43.8272	61.6624	45.988	50.4871	39.1004	57.3463	59.9723	38.0421	29.7654	55.3864	44.7399	55.133
g10	60.947	60.947	60.947	60.947	60.947	60.947	60.947	60.9695	60.947	60.947	60.947	60.947	60.947	43.0197	43.0202	43.0201	43.0202	43.0202	43.0202	43.0202	43.0202	43.0202	43.0202	43.0202	43.0202	43.0202	43.0202	41.5131	48.5166	51.4442	0	58.6009	52.8319	56.807	35.3451	50.1783	52.9933	55.4953	37.5894	56.9601	54.9469	52.9356	49.4897	43.4395	39.0171	61.8613	71.4416	51.8366	60.0756
g12	51.0623	51.0623	51.0623	51.0623	51.0623	51.0623	51.0623	51.0848	51.0623	51.0623	51.0623	51.0623	51.0623	50.6526	50.6526	50.6525	50.6526	50.6526	50.6526	50.6526	50.6526	50.6526	50.6526	50.6526	50.6526	50.6526	50.6526	45.2014	36.7203	43.0885	58.6009	0	55.0481	52.0249	51.5002	49.65	54.1228	57.2144	70.8382	37.7097	59.3725	59.7709	40.7163	45.3388	46.0709	40.1563	48.1473	53.869	56.6134
g14	49.1861	49.1861	49.1861	49.1861	49.1861	49.1861	49.1861	49.1816	49.1861	49.1861	49.1861	49.1861	49.1861	57.0181	57.0186	57.0185	57.0186	57.0186	57.0186	57.0186	57.0186	57.0186	57.0186	57.0186	57.0186	57.0186	57.0186	54.4961	41.5291	45.6217	52.8319	55.0481	0	56.4627	44.0371	53.2649	61.3114	51.0594	34.7111	41.2132	40.148	38.9047	44.0003	53.6363	53.6803	55.8646	52.4106	29.9685	48.8552
g15	70.2816	70.2816	70.2816	70.2816	70.2816	70.2816	70.2816	70.3131	70.2816	70.2816	70.2816	70.2816	70.2816	42.2202	42.2205	42.2205	42.2205	42.2205	42.2205	42.2205	42.2205	42.2205	42.2205	42.2205	42.2205	42.2205	42.2205	65.155	39.9561	48.1265	56.807	52.0249	56.4627	0	59.4809	19.5451	48.1601	51.3139	68.5507	65.3242	44.5911	49.0931	42.5879	52.5468	59.9859	42.4586	51.699	55.8245	44.9593
g18	55.8863	55.8863	55.8863	55.8863	55.8863	55.8863	55.8863	55.8728	55.8863	55.8863	55.8863	55.8863	55.8863	49.3814	49.3818	49.3817	49.3818	49.3818	49.3818	49.3818	49.3818	49.3818	49.3818	49.3818	49.3818	49.3818	49.3818	37.1818	53.325	55.869	35.3451	51.5002	44.0371	59.4809	0	53.1176	61.5174	63.8965	37.0949	55.38	56.7054	51.6253	37.5142	29.2612	51.5227	54.2869	58.7834	36.0069	68.664
g20	65.1501	65.1501	65.1501	65.1501	65.1501	65.1501	65.1501	65.1816	65.1501	65.1501	65.1501	65.1501	65.1501	43.925	43.9254	43.9254	43.9254	43.9254	43.9254	43.9254	43.9254	43.9254	43.9254	43.9254	43.9254	43.9254	43.9254	56.767	36.265	42.3597	50.1783	49.65	53.2649	19.5451	53.1176	0	51.8121	46.1169	66.9026	65.1065	54.9202	49.0066	38.9294	39.2115	55.6545	38.1878	57.7702	48.6787	51.5063
g22	62.1372	62.1372	62.1372	62.1372	62.1372	62.1372	62.1372	62.1597	62.1372	62.1372	62.1372	62.1372	62.1372	45.4963	45.4965	45.4965	45.4965	45.4965	45.4965	45.4965	45.4965	45.4965	45.4965	45.4965	45.4965	45.4965	45.4965	44.3987	60.0063	58.6215	52.9933	54.1228	61.3114	48.1601	61.5174	51.8121	0	36.0899	62.5396	60.5856	37.2848	58.0142	53.8286	50.971	39.0335	50.7256	41.4926	51.3562	30.7825
g24	37.1681	37.1681	37.1682	37.1681	37.1681	37.1682	37.1681	37.1997	37.1681	37.1681	37.1681	37.1681	37.1682	66.9283	66.9287	66.9286	66.9287	66.9287	66.9287	66.9287	66.9287	66.9287	66.9287	66.9287	66.9287	66.9287	66.9287	56.9016	51.458	43.8272	55.4953	57.2144	51.0594	51.3139	63.8965	46.1169	36.0899	0	63.9866	59.6343	41.1394	36.1659	63.6548	55.7182	43.62	40.6179	47.9978	48.7564	45.9101
g26	61.572	61.572	61.572	61.572	61.572	61.572	61.572	61.5585	61.572	61.572	61.572	61.572	61.572	55.0633	55.0637	55.0637	55.0637	55.0637	55.0637	55.0637	55.0637	55.0637	55.0637	55.0637	55.0637	55.0637	55.0637	56.202	58.7597	61.6624	37.5894	70.8382	34.7111	68.5507	37.0949	66.9026	62.5396	63.9866	0	58.5205	42.0461	46.2936	52.5661	55.2093	53.2427	71.2407	63.5416	42.2374	60.5373
g28	49.465	49.4651	49.4651	49.4651	49.4651	49.4651	49.4651	49.4786	49.4651	49.4651	49.4651	49.4651	49.4651	60.796	60.7962	60.7961	60.7962	60.7962	60.7962	60.7962	60.7962	60.7962	60.7962	60.7962	60.7962	60.7962	60.7962	52.3162	35.2943	45.988	56.9601	37.7097	41.2132	65.3242	55.38	65.1065	60.5856	59.6343	58.5205	0	50.1495	58.1	54.0443	62.7884	46.7351	47.3397	53.6425	50.9516	51.5181
g30	54.6356	54.6356	54.6356	54.6356	54.6356	54.6356	54.6356	54.6581	54.6356	54.6356	54.6356	54.6356	54.6356	51.9637	51.9641	51.964	51.9641	51.9641	51.9641	51.9641	51.9641	51.9641	51.9641	51.9641	51.9641	51.9641	51.9641	59.978	50.6991	50.4871	54.9469	59.3725	40.148	44.5911	56.7054	54.9202	37.2848	41.1394	42.0461	50.1495	0	36.7645	56.0912	63.161	46.7561	52.1553	42.1562	47.4448	29.6408
g32	40.3171	40.3171	40.3171	40.3171	40.3171	40.3171	40.3171	40.3306	40.3171	40.3171	40.3171	40.3171	40.3171	66.2919	66.2924	66.2923	66.2924	66.2923	66.2924	66.2924	66.2924	66.2924	66.2924	66.2924	66.2924	66.2924	66.2924	68.3023	45.758	39.1004	52.9356	59.7709	38.9047	49.0931	51.6253	49.0066	58.0142	36.1659	46.2936	58.1	36.7645	0	61.293	56.5283	54.1999	43.7343	49.4146	47.502	58.9909
g34	70.6373	70.6373	70.6373	70.6373	70.6373	70.6373	70.6373	70.6418	70.6373	70.6373	70.6373	70.6373	70.6373	28.0552	28.0554	28.0554	28.0554	28.0554	28.0554	28.0554	28.0554	28.0554	28.0554	28.0554	28.0554	28.0554	28.0554	44.5789	44.8871	57.3463	49.4897	40.7163	44.0003	42.5879	37.5142	38.9294	53.8286	63.6548	52.5661	54.0443	56.0912	61.293	0	34.6689	55.7504	55.6118	51.9341	39.0239	50.8743
g36	58.7275	58.7275	58.7275	58.7275	58.7275	58.7275	58.7275	58.723	58.7275	58.7275	58.7275	58.7275	58.7275	48.5595	48.5599	48.5598	48.5599	48.5599	48.5599	48.5599	48.5599	48.5599	48.5599	48.5599	48.5599	48.5599	48.5599	37.2064	54.9869	59.9723	43.4395	45.3388	53.6363	52.5468	29.2612	39.2115	50.971	55.7182	55.2093	62.7884	63.161	56.5283	34.6689	0	51.3835	51.5439	52.6146	35.6174	64.6911
g39	51.8327	51.8327	51.8327	51.8327	51.8327	51.8327	51.8327	51.8642	51.8327	51.8327	51.8327	51.8327	51.8327	48.8437	48.8441	48.844	48.8441	48.8441	48.8441	48.8441	48.8441	48.8441	48.8441	48.8441	48.8441	48.8441	48.8441	32.1621	51.5953	38.0421	39.0171	46.0709	53.6803	59.9859	51.5227	55.6545	39.0335	43.62	53.2427	46.7351	46.7561	54.1999	55.7504	51.3835	0	45.3229	55.316	49.5329	50.6116
g41	50.0557	50.0557	50.0557	50.0557	50.0557	50.0557	50.0557	50.0872	50.0557	50.0557	50.0557	50.0557	50.0557	62.0402	62.0405	62.0405	62.0405	62.0405	62.0405	62.0405	62.0405	62.0405	62.0405	62.0405	62.0405	62.0405	62.0405	48.2636	43.6875	29.7654	61.8613	40.1563	55.8646	42.4586	54.2869	38.1878	50.7256	40.6179	71.2407	47.3397	52.1553	43.7343	55.6118	51.5439	45.3229	0	42.2719	47.0128	55.7772
g43	59.7452	59.7452	59.7452	59.7452	59.7452	59.7452	59.7452	59.7317	59.7452	59.7452	59.7452	59.7452	59.7452	58.0432	58.0434	58.0434	58.0434	58.0434	58.0434	58.0434	58.0434	58.0434	58.0434	58.0434	58.0434	58.0434	58.0434	59.3946	61.0347	55.3864	71.4416	48.1473	52.4106	51.699	58.7834	57.7702	41.4926	47.9978	63.5416	53.6425	42.1562	49.4146	51.9341	52.6146	55.316	42.2719	0	41.2493	42.7337
g45	53.2937	53.2937	53.2937	53.2937	53.2937	53.2937	53.2937	53.2892	53.2937	53.2937	53.2937	53.2937	53.2937	50.7236	50.724	50.7239	50.724	50.724	50.724	50.724	50.724	50.724	50.724	50.724	50.724	50.724	50.724	40.6703	54.0666	44.7399	51.8366	53.869	29.9685	55.8245	36.0069	48.6787	51.3562	48.7564	42.2374	50.9516	47.4448	47.502	39.0239	35.6174	49.5329	47.0128	41.2493	0	49.6805
g47	66.7158	66.7158	66.7158	66.7158	66.7158	66.7158	66.7158	66.7563	66.7158	66.7158	66.7158	66.7158	66.7158	43.1388	43.1391	43.1391	43.1391	43.1391	43.1391	43.1391	43.1391	43.1391	43.1391	43.1391	43.1391	43.1391	43.1391	59.0003	53.5544	55.133	60.0756	56.6134	48.8552	44.9593	68.664	51.5063	30.7825	45.9101	60.5373	51.5181	29.6408	58.9909	50.8743	64.6911	50.6116	55.7772	42.7337	49.6805	0
g50	39.8282	39.8282	39.8282	39.8282	39.8282	39.8282	39.8282	39.8237	39.8282	39.8282	39.8282	39.8282	39.8282	63.241	63.2413	63.2412	63.2413	63.2413	63.2413	63.2413	63.2413	63.2413	63.2413	63.2413	63.2413	63.2413	63.2413	52.9381	29.0195	47.9274	54.9739	27.182	48.0242	59.5687	44.0709	53.6174	66.7517	55.3262	60.8057	39.4941	63.9068	50.862	48.5641	43.3543	50.7864	46.8391	57.4581	50.2738	69.2387
[truncated: 1 more columns]

## Sheet: simulation 2
Genus	s1	s2	s3	s4	s5	s6	s7	s8	s9	s10	s1S	s2S	s3S	s4S	s5S	s6S	s7S	s8S	s9S	s10S	2	3	4	5	6	7	8	9	10	11	12	13	14	15	16	17	18	19	20	21	22	23	24	25	26	27	28	29	30
g1(-10)	0.00199328	0.000551993	0.000765254	0.00137813	0.00218604	0.00131943	4.59311e-05	0.000280259	0.00218179	0.000744557	0.909931	0.236466	0.336115	0.622492	1	0.595064	0	0.109494	0.998014	0.326444	0	79.5285	1.19611e-05	49.3937	31.8301	79.5285	60.3632	79.5285	1.4018e-05	42.5399	1.26139e-05	67.4602	79.5285	54.8434	54.1376	79.5285	1.11578e-05	66.8259	79.5285	53.9881	79.5285	46.2302	1.3735e-05	59.9258	1.26198e-05	52.5758	1.32744e-05	20.1179	79.5285
g2(10)	0.000200413	0.00154312	0.00138554	0.000789733	2.83131e-05	0.000757312	0.00205343	0.00196177	7.21537e-05	0.00137918	0.0849826	0.748009	0.670196	0.375988	0	0.359978	1	0.954738	0.0216484	0.667055	79.5285	0	79.5285	54.108	63.1437	1.48058e-05	36.78	1.67891e-05	79.5285	59.3967	79.5285	33.0093	1.5208e-05	44.6856	48.0184	1.38726e-05	79.5285	44.3749	1.46711e-05	48.8854	1.73252e-05	57.6727	79.5285	51.0617	79.5285	51.9013	79.5285	72.0435	1.46485e-05
g3(-50)	0.00996641	0.00275996	0.00382627	0.00689066	0.0109302	0.00659716	0.000229655	0.0014013	0.0109089	0.00372279	0.909931	0.236466	0.336116	0.622492	1	0.595064	0	0.109494	0.998014	0.326445	1.19611e-05	79.5285	0	49.3937	31.8301	79.5285	60.3632	79.5285	8.7935e-06	42.5398	3.08036e-06	67.4602	79.5285	54.8434	54.1376	79.5285	6.29252e-06	66.8259	79.5285	53.9881	79.5285	46.2302	5.73708e-06	59.9258	3.05115e-06	52.5758	5.00803e-06	20.1179	79.5285
g4	0.00345617	0.00752399	0.00827065	0.0195962	0.00932718	0.00892099	0.00766559	0.0164281	0.018476	0.0104529	0	0.252034	0.298295	1	0.363756	0.338589	0.260807	0.803716	0.9306	0.433504	49.3937	54.108	49.3937	0	51.1866	54.108	49.9547	54.108	49.3937	58.806	49.3937	45.0096	54.108	41.6445	59.1895	54.108	49.3937	68.5685	54.108	45.7604	54.108	51.8139	49.3937	52.0882	49.3937	53.9374	49.3937	52.0211	54.108
g5	0.0132421	0.000767811	0.00147635	0.00498079	0.0188559	0.00251046	0.00799634	0.0046964	0.00698288	0.00250166	0.689643	0	0.0391718	0.232915	1	0.0963427	0.39963	0.217192	0.343601	0.0958558	31.8301	63.1437	31.8301	51.1866	0	63.1437	54.2441	63.1437	31.8301	25.2906	31.8301	59.5817	63.1437	39.5161	49.5464	63.1437	31.8301	61.7978	63.1437	54.0384	63.1437	56.0057	31.8301	57.1462	31.8301	43.3567	31.8301	35.6749	63.1437
g6(200)	0.00400827	0.0308624	0.0277108	0.0157947	0.000566262	0.0151462	0.0410687	0.0392355	0.00144308	0.0275836	0.0849827	0.748008	0.670196	0.375988	0	0.359978	1	0.954738	0.0216484	0.667055	79.5285	1.48058e-05	79.5285	54.108	63.1437	0	36.78	8.78199e-06	79.5285	59.3967	79.5285	33.0093	2.82287e-06	44.6856	48.0184	3.82025e-06	79.5285	44.3749	1.25956e-06	48.8854	4.91964e-06	57.6727	79.5285	51.0617	79.5285	51.9013	79.5285	72.0435	3.69191e-06
g7	0.00402902	0.00573339	0.0192508	0.00658241	0.00432109	0.0111344	0.00860198	0.00895888	0.00225808	0.0065684	0.104217	0.204517	1	0.254481	0.121405	0.522359	0.37333	0.394333	0	0.253657	60.3632	36.78	60.3632	49.9547	54.2441	36.78	0	36.78	60.3632	50.475	60.3632	50.2085	36.78	44.6779	47.8551	36.78	60.3632	46.5131	36.78	25.7136	36.78	51.5762	60.3632	47.4686	60.3632	36.1991	60.3632	52.6931	36.78
g8(20)	0.000400827	0.00308624	0.00277108	0.00157947	5.66262e-05	0.00151462	0.00410687	0.00392355	0.000144307	0.00275836	0.0849828	0.748009	0.670196	0.375988	0	0.359978	1	0.954738	0.0216483	0.667056	79.5285	1.67891e-05	79.5285	54.108	63.1437	8.78199e-06	36.78	0	79.5285	59.3967	79.5285	33.0093	8.81606e-06	44.6856	48.0184	9.08769e-06	79.5285	44.3749	8.19596e-06	48.8854	1.26446e-05	57.6727	79.5285	51.0617	79.5285	51.9013	79.5285	72.0435	1.07273e-05
g9(-20)	0.00398656	0.00110399	0.00153051	0.00275626	0.00437208	0.00263886	9.18622e-05	0.000560519	0.00436358	0.00148911	0.909931	0.236465	0.336116	0.622492	1	0.595064	0	0.109494	0.998014	0.326444	1.4018e-05	79.5285	8.7935e-06	49.3937	31.8301	79.5285	60.3632	79.5285	0	42.5398	7.40137e-06	67.4602	79.5285	54.8434	54.1376	79.5285	9.14164e-06	66.8259	79.5285	53.9881	79.5285	46.2302	7.92184e-06	59.9258	7.45394e-06	52.5758	7.60383e-06	20.1179	79.5285
g10	0.0155062	0.00508194	0.0103422	0.0113658	0.0162289	0.000959189	0.0131399	0.00519148	0.00453569	0.00570654	0.952671	0.269995	0.614486	0.681519	1	0	0.797706	0.277169	0.234222	0.310899	42.5399	59.3967	42.5398	58.806	25.2906	59.3967	50.475	59.3967	42.5398	0	42.5398	63.0588	59.3967	36.7545	45.3814	59.3967	42.5398	61.1493	59.3967	53.9992	59.3967	62.6504	42.5398	60.0828	42.5398	35.7785	42.5398	46.9362	59.3967
g11(-1600)	0.318925	0.0883188	0.122441	0.220501	0.349766	0.211109	0.00734897	0.0448415	0.349086	0.119129	0.909931	0.236466	0.336116	0.622492	1	0.595064	0	0.109494	0.998014	0.326444	1.26139e-05	79.5285	3.08036e-06	49.3937	31.8301	79.5285	60.3632	79.5285	7.40137e-06	42.5398	0	67.4602	79.5285	54.8434	54.1376	79.5285	4.2465e-06	66.8259	79.5285	53.9881	79.5285	46.2302	3.22415e-06	59.9258	1.22657e-07	52.5758	2.25076e-06	20.1179	79.5285
g12	0.00554396	0.0168123	0.000677818	0.0106843	0.00187824	0.00596231	0.010512	0.0183614	0.0069075	0.0208828	0.240839	0.798538	0	0.495249	0.0594122	0.261544	0.486722	0.875211	0.308324	1	67.4602	33.0093	67.4602	45.0096	59.5817	33.0093	50.2085	33.0093	67.4602	63.0588	67.4602	0	33.0093	42.6221	37.2888	33.0093	67.4602	44.0971	33.0093	55.859	33.0093	48.4252	67.4602	52.6063	67.4602	60.6382	67.4602	60.7043	33.0093
g13(60)	0.00120248	0.00925872	0.00831324	0.0047384	0.000169879	0.00454387	0.0123206	0.0117706	0.000432922	0.00827508	0.0849827	0.748008	0.670196	0.375988	0	0.359978	1	0.954738	0.0216483	0.667055	79.5285	1.5208e-05	79.5285	54.108	63.1437	2.82287e-06	36.78	8.81606e-06	79.5285	59.3967	79.5285	33.0093	0	44.6856	48.0184	4.7306e-06	79.5285	44.3749	3.20869e-06	48.8854	6.44663e-06	57.6727	79.5285	51.0617	79.5285	51.9013	79.5285	72.0435	5.20134e-06
g14	0.0130689	0.0068719	0.00502755	0.0145453	0.00983776	0.00498508	0.00959321	0.0190138	0.000705346	0.0041217	0.675288	0.336814	0.236077	0.75593	0.498808	0.233757	0.485451	1	0	0.1866	54.8434	44.6856	54.8434	41.6445	39.5161	44.6856	44.6779	44.6856	54.8434	36.7545	54.8434	42.6221	44.6856	0	45.2545	44.6856	54.8434	56.0236	44.6856	43.0718	44.6856	61.8761	54.8434	67.0049	54.8434	39.6152	54.8434	49.9818	44.6856
g15	0.0112397	0.0166502	0.00591186	0.00854898	0.00907892	0.00903471	0.00752161	0.00402999	0.00212636	0.0144337	0.627475	1	0.26064	0.442212	0.4787	0.475655	0.371475	0.131069	0	0.847391	54.1376	48.0184	54.1376	59.1895	49.5464	48.0184	47.8551	48.0184	54.1376	45.3814	54.1376	37.2888	48.0184	45.2545	0	48.0184	54.1376	27.1728	48.0184	53.7177	48.0184	38.169	54.1376	47.7877	54.1376	51.1289	54.1376	43.0759	48.0184
g16(30)	0.00060124	0.00462936	0.00415662	0.0023692	8.49394e-05	0.00227194	0.0061603	0.00588532	0.000216461	0.00413754	0.0849827	0.748008	0.670196	0.375987	0	0.359978	1	0.954738	0.0216484	0.667055	79.5285	1.38726e-05	79.5285	54.108	63.1437	3.82025e-06	36.78	9.08769e-06	79.5285	59.3967	79.5285	33.0093	4.7306e-06	44.6856	48.0184	0	79.5285	44.3749	3.09426e-06	48.8854	5.99175e-06	57.6727	79.5285	51.0617	79.5285	51.9013	79.5285	72.0435	4.71235e-06
g17(-30)	0.00597984	0.00165598	0.00229576	0.00413439	0.00655811	0.0039583	0.000137793	0.000840778	0.00654537	0.00223367	0.909931	0.236466	0.336116	0.622492	1	0.595064	0	0.109494	0.998014	0.326444	1.11578e-05	79.5285	6.29252e-06	49.3937	31.8301	79.5285	60.3632	79.5285	9.14164e-06	42.5398	4.2465e-06	67.4602	79.5285	54.8434	54.1376	79.5285	0	66.8259	79.5285	53.9881	79.5285	46.2302	5.30812e-06	59.9258	4.24066e-06	52.5758	4.82876e-06	20.1179	79.5285
g18	0.0136507	0.0192059	0.00818534	0.00114091	0.00138245	0.0163224	0.0119391	0.00587981	0.00201252	0.0150922	0.692488	1	0.38995	0	0.0133706	0.840383	0.597742	0.262325	0.0482487	0.772282	66.8259	44.3749	66.8259	68.5685	61.7978	44.3749	46.5131	44.3749	66.8259	61.1493	66.8259	44.0971	44.3749	56.0236	27.1728	44.3749	66.8259	0	44.3749	49.6713	44.3749	36.7754	66.8259	50.7057	66.8259	50.8634	66.8259	54.5059	44.3749
g19	0.00200413	0.0154312	0.0138554	0.00789733	0.000283131	0.00757312	0.0205343	0.0196177	0.000721537	0.0137918	0.0849827	0.748008	0.670196	0.375988	0	0.359978	1	0.954738	0.0216484	0.667055	79.5285	1.46711e-05	79.5285	54.108	63.1437	1.25956e-06	36.78	8.19596e-06	79.5285	59.3967	79.5285	33.0093	3.20869e-06	44.6856	48.0184	3.09426e-06	79.5285	44.3749	0	48.8854	5.44178e-06	57.6727	79.5285	51.0617	79.5285	51.9013	79.5285	72.0435	3.70462e-06
g20	0.00419388	0.00361922	0.0127421	0.00996759	0.00721167	0.0201284	0.00697375	0.0110475	0.00455034	0.00482281	0.0348088	0	0.552595	0.384536	0.217603	1	0.203192	0.449946	0.0564005	0.072904	53.9881	48.8854	53.9881	45.7604	54.0384	48.8854	25.7136	48.8854	53.9881	53.9992	53.9881	55.859	48.8854	43.0718	53.7177	48.8854	53.9881	49.6713	48.8854	0	48.8854	57.6067	53.9881	57.581	53.9881	40.4051	53.9881	44.1608	48.8854
g21(40)	0.000801653	0.00617248	0.00554216	0.00315893	0.000113252	0.00302925	0.00821373	0.00784709	0.000288615	0.00551672	0.0849827	0.748008	0.670196	0.375988	0	0.359978	1	0.954738	0.0216485	0.667055	79.5285	1.73252e-05	79.5285	54.108	63.1437	4.91964e-06	36.78	1.26446e-05	79.5285	59.3967	79.5285	33.0093	6.44663e-06	44.6856	48.0184	5.99175e-06	79.5285	44.3749	5.44178e-06	48.8854	0	57.6727	79.5285	51.0617	79.5285	51.9013	79.5285	72.0434	5.68001e-06
g22	0.0144488	0.0205969	0.00988705	0.00355931	0.000399802	0.00892457	0.003744	0.00407074	0.0221579	0.0121386	0.64569	0.928258	0.436033	0.14521	0	0.391797	0.153699	0.168716	1	0.539513	46.2302	57.6727	46.2302	51.8139	56.0057	57.6727	51.5762	57.6727	46.2302	62.6504	46.2302	48.4252	57.6727	61.8761	38.169	57.6727	46.2302	36.7754	57.6727	57.6067	57.6727	0	46.2302	42.6713	46.2302	51.555	46.2302	45.4955	57.6727
g23(-70)	0.013953	0.00386395	0.00535678	0.00964692	0.0153023	0.00923602	0.000321518	0.00196182	0.0152725	0.0052119	0.909931	0.236466	0.336116	0.622492	1	0.595064	0	0.109494	0.998014	0.326444	1.3735e-05	79.5285	5.73708e-06	49.3937	31.8301	79.5285	60.3632	79.5285	7.92184e-06	42.5398	3.22415e-06	67.4602	79.5285	54.8434	54.1376	79.5285	5.30812e-06	66.8259	79.5285	53.9881	79.5285	46.2302	0	59.9258	3.34681e-06	52.5758	2.74957e-06	20.1179	79.5285
g24	0.00128934	0.0166217	0.0160045	0.0035102	0.0141984	0.0107586	0.0167106	0.00379463	0.0189265	0.0201263	0	0.813948	0.781185	0.117899	0.685307	0.502694	0.818672	0.132999	0.936305	1	59.9258	51.0617	59.9258	52.0882	57.1462	51.0617	47.4686	51.0617	59.9258	60.0828	59.9258	52.6063	51.0617	67.0049	47.7877	51.0617	59.9258	50.7057	51.0617	57.581	51.0617	42.6713	59.9258	0	59.9258	64.4327	59.9258	58.7651	51.0617
g25(-800)	0.159462	0.0441594	0.0612204	0.11025	0.174883	0.105555	0.00367449	0.0224208	0.174543	0.0595646	0.909931	0.236466	0.336116	0.622492	1	0.595064	0	0.109494	0.998014	0.326444	1.26198e-05	79.5285	3.05115e-06	49.3937	31.8301	79.5285	60.3632	79.5285	7.45394e-06	42.5398	1.22657e-07	67.4602	79.5285	54.8434	54.1376	79.5285	4.24066e-06	66.8259	79.5285	53.9881	79.5285	46.2302	3.34681e-06	59.9258	0	52.5758	2.35006e-06	20.1179	79.5285
g26	0.0177325	0.00572485	0.0152811	0.0138221	0.00445662	0.0114232	0.015564	0.00878501	0.00809768	0.000707752	1	0.294693	0.856009	0.770308	0.2202	0.629405	0.872622	0.474441	0.434069	0	52.5758	51.9013	52.5758	53.9374	43.3567	51.9013	36.1991	51.9013	52.5758	35.7785	52.5758	60.6382	51.9013	39.6152	51.1289	51.9013	52.5758	50.8634	51.9013	40.4051	51.9013	51.555	52.5758	64.4327	52.5758	0	52.5758	51.0758	51.9013
g27(-60)	0.0119597	0.00331196	0.00459153	0.00826879	0.0131162	0.00791659	0.000275587	0.00168156	0.0130907	0.00446734	0.909931	0.236466	0.336116	0.622492	1	0.595064	0	0.109494	0.998014	0.326444	1.32744e-05	79.5285	5.00803e-06	49.3937	31.8301	79.5285	60.3632	79.5285	7.60383e-06	42.5398	2.25076e-06	67.4602	79.5285	54.8434	54.1376	79.5285	4.82876e-06	66.8259	79.5285	53.9881	79.5285	46.2302	2.74957e-06	59.9258	2.35006e-06	52.5758	0	20.1179	79.5285
g28	0.0178836	0.0117872	0.00867181	0.0128759	0.0191049	0.01943	0.00178306	0.00711089	0.0143699	0.00993649	0.912366	0.566903	0.390365	0.628595	0.981577	1	0	0.301912	0.713258	0.46203	20.1179	72.0435	20.1179	52.0211	35.6749	72.0435	52.6931	72.0435	20.1179	46.9362	20.1179	60.7043	72.0435	49.9818	43.0759	72.0435	20.1179	54.5059	72.0435	44.1608	72.0434	45.4955	20.1179	58.7651	20.1179	51.0758	20.1179	0	72.0435
g29(50)	0.00100207	0.0077156	0.0069277	0.00394866	0.000141566	0.00378656	0.0102672	0.00980886	0.000360769	0.0068959	0.0849826	0.748008	0.670196	0.375987	0	0.359978	1	0.954738	0.0216484	0.667055	79.5285	1.46485e-05	79.5285	54.108	63.1437	3.69191e-06	36.78	1.07273e-05	79.5285	59.3967	79.5285	33.0093	5.20134e-06	44.6856	48.0184	4.71235e-06	79.5285	44.3749	3.70462e-06	48.8854	5.68001e-06	57.6727	79.5285	51.0617	79.5285	51.9013	79.5285	72.0435	0
g30	0.000891069	0.0121155	0.0158296	0.0132759	0.00565888	0.0134189	0.0133398	1.8752e-05	0.0149454	0.00812331	0.0551719	0.765091	1	0.838485	0.356724	0.847528	0.842523	0	0.944074	0.512594	57.1306	51.9336	57.1306	45.7243	59.5997	51.9336	40.0954	51.9336	57.1306	60.2105	57.1306	59.6218	51.9336	64.0649	53.5443	51.9336	57.1306	55.6501	51.9336	45.0171	51.9336	46.2224	57.1306	35.3462	57.1306	45.9354	57.1306	55.6744	51.9336
g31(-80)	0.0159462	0.00441594	0.00612203	0.011025	0.0174883	0.0105555	0.000367449	0.00224208	0.0174543	0.00595646	0.909931	0.236466	0.336116	0.622492	1	0.595064	0	0.109494	0.998014	0.326444	1.28724e-05	79.5285	4.68526e-06	49.3937	31.8301	79.5285	60.3632	79.5285	8.03369e-06	42.5398	1.81359e-06	67.4602	79.5285	54.8434	54.1376	79.5285	3.51972e-06	66.8259	79.5285	53.9881	79.5285	46.2302	2.85951e-06	59.9258	1.81801e-06	52.5758	1.98981e-06	20.1179	79.5285
g32	0.0100997	0.0138047	0.0200798	0.0187504	0.00755572	0.0170046	0.00472841	0.00353389	0.00738013	0.00799576	0.396828	0.620749	1	0.919655	0.243071	0.814143	0.0721942	0	0.232459	0.269667	52.0389	56.29	52.0389	52.6597	60.946	56.29	33.9166	56.29	52.0389	56.0704	52.0389	62.7366	56.29	54.3761	45.0866	56.29	52.0389	51.0319	56.29	37.2109	56.29	50.0043	52.0389	57.8881	52.0389	41.4362	52.0389	43.2364	56.29
g33(70)	0.00140289	0.0108018	0.00969878	0.00552813	0.000198192	0.00530118	0.014374	0.0137324	0.000505076	0.00965426	0.0849827	0.748008	0.670196	0.375988	0	0.359978	1	0.954738	0.0216484	0.667055	79.5285	1.40935e-05	79.5285	54.108	63.1437	1.83433e-06	36.78	8.87247e-06	79.5285	59.3967	79.5285	33.0093	2.63359e-06	44.6856	48.0184	3.3305e-06	79.5285	44.3749	1.80141e-06	48.8854	5.77656e-06	57.6727	79.5285	51.0617	79.5285	51.9013	79.5285	72.0435	4.37364e-06
g34	0.00650952	0.013758	0.0154418	0.0150534	0.0212057	0.0178988	0.013311	0.0165076	0.00700701	0.0151375	0	0.493223	0.6078	0.581366	1	0.774985	0.462803	0.680318	0.0338519	0.587089	51.6937	42.5414	51.6937	45.4373	44.6563	42.5414	33.1939	42.5414	51.6937	48.1498	51.6937	47.3294	42.5414	41.7514	43.3373	42.5414	51.6937	53.7087	42.5414	32.2706	42.5414	62.593	51.6937	48.9757	51.6937	55.4035	51.6937	45.3107	42.5414
g35(-400)	0.0797312	0.0220797	0.0306102	0.0551252	0.0874415	0.0527773	0.00183724	0.0112104	0.0872715	0.0297823	0.909931	0.236466	0.336116	0.622492	1	0.595064	0	0.109494	0.998014	0.326444	1.27743e-05	79.5285	3.02246e-06	49.3937	31.8301	79.5285	60.3632	79.5285	7.35232e-06	42.5398	2.82661e-07	67.4602	79.5285	54.8434	54.1376	79.5285	4.44033e-06	66.8259	79.5285	53.9881	79.5285	46.2302	3.30727e-06	59.9258	3.16668e-07	52.5758	2.33109e-06	20.1179	79.5285
g36	0.0148167	0.0119672	0.00947264	0.00568879	0.0206854	0.0106223	0.0194715	0.0130972	0.00403287	0.0196834	0.647577	0.476463	0.326664	0.0994397	1	0.395699	0.927104	0.544323	0	0.939826	60.1891	45.5125	60.1891	62.5768	37.8014	45.5125	50.0201	45.5125	60.1891	40.0619	60.1891	46.3396	45.5125	44.5345	37.1006	45.5125	60.1891	43.0559	45.5125	55.7045	45.5125	60.7819	60.1891	48.5295	60.1891	56.5891	60.1891	54.1443	45.5125
g37(80)	0.00160331	0.012345	0.0110843	0.00631786	0.000226505	0.00605849	0.0164275	0.0156942	0.00057723	0.0110334	0.0849827	0.748008	0.670196	0.375988	0	0.359978	1	0.954738	0.0216484	0.667055	79.5285	1.44836e-05	79.5285	54.108	63.1437	2.10673e-06	36.78	8.60408e-06	79.5285	59.3967	79.5285	33.0093	2.75704e-06	44.6856	48.0184	5.11237e-06	79.5285	44.3749	2.43502e-06	48.8854	6.78163e-06	57.6727	79.5285	51.0617	79.5285	51.9013	79.5285	72.0435	4.12321e-06
g38(400)	0.00801653	0.0617248	0.0554216	0.0315893	0.00113252	0.0302925	0.0821373	0.0784709	0.00288615	0.0551672	0.0849827	0.748008	0.670196	0.375988	0	0.359978	1	0.954738	0.0216484	0.667055	79.5285	1.48058e-05	79.5285	54.108	63.1437	3.95038e-07	36.78	8.97951e-06	79.5285	59.3967	79.5285	33.0093	2.62536e-06	44.6856	48.0184	3.67113e-06	79.5285	44.3749	1.36603e-06	48.8854	4.73399e-06	57.6727	79.5285	51.0617	79.5285	51.9013	79.5285	72.0435	3.32987e-06
g39	0.0139952	0.02049	0.0201595	0.0103208	0.0147483	0.0126864	0.0126712	0.00438004	0.00984368	0.00367621	0.61372	1	0.980344	0.395187	0.658516	0.535881	0.534976	0.0418602	0.366811	0	49.261	55.0259	49.261	61.4913	46.7851	55.0259	39.1872	55.0259	49.261	40.8704	49.261	62.0725	55.0259	52.915	38.0444	55.0259	49.261	46.7083	55.0259	47.8556	55.0259	45.3419	49.261	47.5136	49.261	39.0993	49.261	41.3424	55.0259
g40(-200)	0.0398656	0.0110399	0.0153051	0.0275626	0.0437208	0.0263886	0.000918622	0.00560519	0.0436358	0.0148911	0.909931	0.236466	0.336116	0.622492	1	0.595064	0	0.109494	0.998014	0.326444	1.22316e-05	79.5285	3.09144e-06	49.3937	31.8301	79.5285	60.3632	79.5285	7.51453e-06	42.5398	4.16173e-07	67.4602	79.5285	54.8434	54.1376	79.5285	4.08955e-06	66.8259	79.5285	53.9881	79.5285	46.2302	3.05183e-06	59.9258	4.53208e-07	52.5758	2.2327e-06	20.1179	79.5285
g41	0.00913068	0.00266554	0.00614824	0.0158219	0.0180383	0.0135421	0.00341044	0.0116181	0.00721832	0.0202064	0.368575	0	0.198547	0.750039	0.876396	0.620069	0.0424665	0.510383	0.259552	1	43.6253	61.1776	43.6253	43.1913	43.5201	61.1776	51.3845	61.1776	43.6253	51.6769	43.6253	48.2539	61.1776	45.6694	42.6886	61.1776	43.6253	61.0221	61.1776	45.2566	61.1776	62.8476	43.6253	57.5102	43.6253	60.0283	43.6253	38.8785	61.1776
g42(-100)	0.0199328	0.00551993	0.00765254	0.0137813	0.0218604	0.0131943	0.000459311	0.0028026	0.0218179	0.00744557	0.909931	0.236466	0.336116	0.622492	1	0.595064	0	0.109494	0.998014	0.326444	1.37735e-05	79.5285	3.88649e-06	49.3937	31.8301	79.5285	60.3632	79.5285	7.20707e-06	42.5398	1.51843e-06	67.4602	79.5285	54.8434	54.1376	79.5285	4.90637e-06	66.8259	79.5285	53.9881	79.5285	46.2302	3.10594e-06	59.9258	1.52257e-06	52.5758	2.25498e-06	20.1179	79.5285
g43	0.010871	0.00165664	0.00012159	0.0123038	0.00103529	0.00960633	0.0190134	0.0156379	0.00230607	0.00227009	0.568998	0.0812545	0	0.644838	0.0483646	0.502055	1	0.821321	0.115631	0.113726	62.6548	42.2895	62.6548	47.9986	47.7223	42.2894	46.3008	42.2895	62.6548	49.5187	62.6548	45.4031	42.2894	28.8654	56.7896	42.2894	62.6548	55.8635	42.2894	45.5062	42.2894	64.9696	62.6548	67.6361	62.6548	34.4077	62.6548	56.516	42.2895
g44(800)	0.0160331	0.12345	0.110843	0.0631786	0.00226505	0.0605849	0.164275	0.156942	0.0057723	0.110334	0.0849827	0.748008	0.670196	0.375988	0	0.359978	1	0.954738	0.0216484	0.667055	79.5285	1.46372e-05	79.5285	54.108	63.1437	5.84713e-07	36.78	8.93442e-06	79.5285	59.3967	79.5285	33.0093	2.95485e-06	44.6856	48.0184	3.44613e-06	79.5285	44.3749	1.22102e-06	48.8854	4.74178e-06	57.6727	79.5285	51.0617	79.5285	51.9013	79.5285	72.0435	3.26116e-06
g45	0.003575	0.0111994	0.00454006	0.00746883	0.00158038	0.0185667	0.0139378	0.0110945	0.0201245	0.0137586	0.107561	0.51871	0.159602	0.317538	0	0.915998	0.666383	0.513054	1	0.656715	56.7754	45.8028	56.7754	41.2695	57.3028	45.8028	46.2281	45.8028	56.7754	69.458	56.7754	39.7038	45.8028	58.5609	51.8289	45.8028	56.7754	44.9657	45.8028	44.506	45.8028	39.5092	56.7754	42.0759	56.7754	56.1062	56.7754	52.7913	45.8028
g46(90)	0.00180372	0.0138881	0.0124699	0.0071076	0.000254818	0.0068158	0.0184809	0.017656	0.000649384	0.0124126	0.0849827	0.748008	0.670196	0.375988	0	0.359978	1	0.954738	0.0216484	0.667055	79.5285	1.57366e-05	79.5285	54.108	63.1437	1.82667e-06	36.78	9.58044e-06	79.5285	59.3967	79.5285	33.0093	3.80341e-06	44.6856	48.0184	3.73884e-06	79.5285	44.3749	2.34764e-06	48.8854	3.69972e-06	57.6727	79.5285	51.0617	79.5285	51.9013	79.5285	72.0434	4.39285e-06
g47	0.00673436	0.0182771	0.0202008	0.0112547	0.00441686	0.0183257	0.0177398	0.000832381	0.015971	0.0168796	0.304722	0.90068	1	0.538108	0.185068	0.903189	0.872937	0	0.781616	0.828527	61.4109	42.4154	61.4109	55.0154	62.8379	42.4154	38.0145	42.4154	61.4109	61.6595	61.4109	51.4228	42.4154	63.2949	44.0565	42.4154	61.4109	40.2994	42.4154	47.2749	42.4154	39.5684	61.4109	31.3455	61.4109	50.4928	61.4109	56.6772	42.4154
g48(1600)	0.0320661	0.246899	0.221686	0.126357	0.0045301	0.12117	0.328549	0.313884	0.0115446	0.220669	0.0849827	0.748008	0.670196	0.375988	0	0.359978	1	0.954738	0.0216484	0.667055	79.5285	1.45915e-05	79.5285	54.108	63.1437	5.66035e-07	36.78	8.9257e-06	79.5285	59.3967	79.5285	33.0093	2.77824e-06	44.6856	48.0184	3.572e-06	79.5285	44.3749	1.32221e-06	48.8854	4.84923e-06	57.6727	79.5285	51.0617	79.5285	51.9013	79.5285	72.0435	3.277e-06
g49(-90)	0.0179395	0.00496793	0.00688729	0.0124032	0.0196743	0.0118749	0.00041338	0.00252234	0.0196361	0.00670101	0.909931	0.236466	0.336116	0.622492	1	0.595064	0	0.109494	0.998014	0.326444	1.20726e-05	79.5285	3.83298e-06	49.3937	31.8301	79.5285	60.3632	79.5285	7.49958e-06	42.5398	1.56813e-06	67.4602	79.5285	54.8434	54.1376	79.5285	3.32764e-06	66.8259	79.5285	53.9881	79.5285	46.2302	3.18022e-06	59.9258	1.57987e-06	52.5758	3.12352e-06	20.1179	79.5285
g50	0.0173035	0.0155117	0.0058055	0.00480254	0.0114428	0.00586758	0.0155409	0.0111105	0.007642	0.0138287	1	0.856664	0.0802306	0	0.531177	0.0851964	0.858997	0.504597	0.227139	0.722034	61.6654	49.3355	61.6654	67.3089	44.0661	49.3355	57.8457	49.3355	61.6654	43.6069	61.6654	42.6932	49.3355	45.9812	35.5389	49.3355	61.6654	37.7139	49.3355	66.7023	49.3355	49.0285	61.6654	52.3651	61.6654	55.6141	61.6654	56.9607	49.3355
[truncated: 21 more columns]

## Sheet: result 2
	g1(-10)	g3(-50)	g9(-20)	g11(-1600)	g17(-30)	g23(-70)	g25(-800)	g27(-60)	g31(-80)	g35(-400)	g40(-200)	g42(-100)	g49(-90)	g2(10)	g6(200)	g8(20)	g13(60)	g16(30)	g19	g21(40)	g29(50)	g33(70)	g37(80)	g38(400)	g44(800)	g46(90)	g48(1600)	g4	g5	g7	g10	g12	g14	g15	g18	g20	g22	g24	g26	g28	g30	g32	g34	g36	g39	g41	g43	g45	g47
g1(-10)	0	1.19611e-05	1.4018e-05	1.26139e-05	1.11578e-05	1.3735e-05	1.26198e-05	1.32744e-05	1.28724e-05	1.27743e-05	1.22316e-05	1.37735e-05	1.20726e-05	79.5285	79.5285	79.5285	79.5285	79.5285	79.5285	79.5285	79.5285	79.5285	79.5285	79.5285	79.5285	79.5285	79.5285	49.3937	31.8301	60.3632	42.5399	67.4602	54.8434	54.1376	66.8259	53.9881	46.2302	59.9258	52.5758	20.1179	57.1306	52.0389	51.6937	60.1891	49.261	43.6253	62.6548	56.7754	61.4109
g3(-50)	1.19611e-05	0	8.7935e-06	3.08036e-06	6.29252e-06	5.73708e-06	3.05115e-06	5.00803e-06	4.68526e-06	3.02246e-06	3.09144e-06	3.88649e-06	3.83298e-06	79.5285	79.5285	79.5285	79.5285	79.5285	79.5285	79.5285	79.5285	79.5285	79.5285	79.5285	79.5285	79.5285	79.5285	49.3937	31.8301	60.3632	42.5398	67.4602	54.8434	54.1376	66.8259	53.9881	46.2302	59.9258	52.5758	20.1179	57.1306	52.0389	51.6937	60.1891	49.261	43.6253	62.6548	56.7754	61.4109
g9(-20)	1.4018e-05	8.7935e-06	0	7.40137e-06	9.14164e-06	7.92184e-06	7.45394e-06	7.60383e-06	8.03369e-06	7.35232e-06	7.51453e-06	7.20707e-06	7.49958e-06	79.5285	79.5285	79.5285	79.5285	79.5285	79.5285	79.5285	79.5285	79.5285	79.5285	79.5285	79.5285	79.5285	79.5285	49.3937	31.8301	60.3632	42.5398	67.4602	54.8434	54.1376	66.8259	53.9881	46.2302	59.9258	52.5758	20.1179	57.1306	52.0389	51.6937	60.1891	49.261	43.6253	62.6548	56.7754	61.4109
g11(-1600)	1.26139e-05	3.08036e-06	7.40137e-06	0	4.2465e-06	3.22415e-06	1.22657e-07	2.25076e-06	1.81359e-06	2.82661e-07	4.16173e-07	1.51843e-06	1.56813e-06	79.5285	79.5285	79.5285	79.5285	79.5285	79.5285	79.5285	79.5285	79.5285	79.5285	79.5285	79.5285	79.5285	79.5285	49.3937	31.8301	60.3632	42.5398	67.4602	54.8434	54.1376	66.8259	53.9881	46.2302	59.9258	52.5758	20.1179	57.1306	52.0389	51.6937	60.1891	49.261	43.6253	62.6548	56.7754	61.4109
g17(-30)	1.11578e-05	6.29252e-06	9.14164e-06	4.2465e-06	0	5.30812e-06	4.24066e-06	4.82876e-06	3.51972e-06	4.44033e-06	4.08955e-06	4.90637e-06	3.32764e-06	79.5285	79.5285	79.5285	79.5285	79.5285	79.5285	79.5285	79.5285	79.5285	79.5285	79.5285	79.5285	79.5285	79.5285	49.3937	31.8301	60.3632	42.5398	67.4602	54.8434	54.1376	66.8259	53.9881	46.2302	59.9258	52.5758	20.1179	57.1306	52.0389	51.6937	60.1891	49.261	43.6253	62.6548	56.7754	61.4109
g23(-70)	1.3735e-05	5.73708e-06	7.92184e-06	3.22415e-06	5.30812e-06	0	3.34681e-06	2.74957e-06	2.85951e-06	3.30727e-06	3.05183e-06	3.10594e-06	3.18022e-06	79.5285	79.5285	79.5285	79.5285	79.5285	79.5285	79.5285	79.5285	79.5285	79.5285	79.5285	79.5285	79.5285	79.5285	49.3937	31.8301	60.3632	42.5398	67.4602	54.8434	54.1376	66.8259	53.9881	46.2302	59.9258	52.5758	20.1179	57.1306	52.0389	51.6937	60.1891	49.261	43.6253	62.6548	56.7754	61.4109
g25(-800)	1.26198e-05	3.05115e-06	7.45394e-06	1.22657e-07	4.24066e-06	3.34681e-06	0	2.35006e-06	1.81801e-06	3.16668e-07	4.53208e-07	1.52257e-06	1.57987e-06	79.5285	79.5285	79.5285	79.5285	79.5285	79.5285	79.5285	79.5285	79.5285	79.5285	79.5285	79.5285	79.5285	79.5285	49.3937	31.8301	60.3632	42.5398	67.4602	54.8434	54.1376	66.8259	53.9881	46.2302	59.9258	52.5758	20.1179	57.1306	52.0389	51.6937	60.1891	49.261	43.6253	62.6548	56.7754	61.4109
g27(-60)	1.32744e-05	5.00803e-06	7.60383e-06	2.25076e-06	4.82876e-06	2.74957e-06	2.35006e-06	0	1.98981e-06	2.33109e-06	2.2327e-06	2.25498e-06	3.12352e-06	79.5285	79.5285	79.5285	79.5285	79.5285	79.5285	79.5285	79.5285	79.5285	79.5285	79.5285	79.5285	79.5285	79.5285	49.3937	31.8301	60.3632	42.5398	67.4602	54.8434	54.1376	66.8259	53.9881	46.2302	59.9258	52.5758	20.1179	57.1306	52.0389	51.6937	60.1891	49.261	43.6253	62.6548	56.7754	61.4109
g31(-80)	1.28724e-05	4.68526e-06	8.03369e-06	1.81359e-06	3.51972e-06	2.85951e-06	1.81801e-06	1.98981e-06	0	1.98816e-06	1.86847e-06	1.92008e-06	1.9427e-06	79.5285	79.5285	79.5285	79.5285	79.5285	79.5285	79.5285	79.5285	79.5285	79.5285	79.5285	79.5285	79.5285	79.5285	49.3937	31.8301	60.3632	42.5398	67.4602	54.8434	54.1376	66.8259	53.9881	46.2302	59.9258	52.5758	20.1179	57.1306	52.0389	51.6937	60.1891	49.261	43.6253	62.6548	56.7754	61.4109
g35(-400)	1.27743e-05	3.02246e-06	7.35232e-06	2.82661e-07	4.44033e-06	3.30727e-06	3.16668e-07	2.33109e-06	1.98816e-06	0	6.43987e-07	1.48044e-06	1.72736e-06	79.5285	79.5285	79.5285	79.5285	79.5285	79.5285	79.5285	79.5285	79.5285	79.5285	79.5285	79.5285	79.5285	79.5285	49.3937	31.8301	60.3632	42.5398	67.4602	54.8434	54.1376	66.8259	53.9881	46.2302	59.9258	52.5758	20.1179	57.1306	52.0389	51.6937	60.1891	49.261	43.6253	62.6548	56.7754	61.4109
g40(-200)	1.22316e-05	3.09144e-06	7.51453e-06	4.16173e-07	4.08955e-06	3.05183e-06	4.53208e-07	2.2327e-06	1.86847e-06	6.43987e-07	0	1.72889e-06	1.3274e-06	79.5285	79.5285	79.5285	79.5285	79.5285	79.5285	79.5285	79.5285	79.5285	79.5285	79.5285	79.5285	79.5285	79.5285	49.3937	31.8301	60.3632	42.5398	67.4602	54.8434	54.1376	66.8259	53.9881	46.2302	59.9258	52.5758	20.1179	57.1306	52.0389	51.6937	60.1891	49.261	43.6253	62.6548	56.7754	61.4109
g42(-100)	1.37735e-05	3.88649e-06	7.20707e-06	1.51843e-06	4.90637e-06	3.10594e-06	1.52257e-06	2.25498e-06	1.92008e-06	1.48044e-06	1.72889e-06	0	2.43489e-06	79.5285	79.5285	79.5285	79.5285	79.5285	79.5285	79.5285	79.5285	79.5285	79.5285	79.5285	79.5285	79.5285	79.5285	49.3937	31.8301	60.3632	42.5398	67.4602	54.8434	54.1376	66.8259	53.9881	46.2302	59.9258	52.5758	20.1179	57.1306	52.0389	51.6937	60.1891	49.261	43.6253	62.6548	56.7754	61.4109
g49(-90)	1.20726e-05	3.83298e-06	7.49958e-06	1.56813e-06	3.32764e-06	3.18022e-06	1.57987e-06	3.12352e-06	1.9427e-06	1.72736e-06	1.3274e-06	2.43489e-06	0	79.5285	79.5285	79.5285	79.5285	79.5285	79.5285	79.5285	79.5285	79.5285	79.5285	79.5285	79.5285	79.5285	79.5285	49.3937	31.8301	60.3632	42.5398	67.4602	54.8434	54.1376	66.8259	53.9881	46.2302	59.9258	52.5758	20.1179	57.1306	52.0389	51.6937	60.1891	49.261	43.6253	62.6548	56.7754	61.4109
g2(10)	79.5285	79.5285	79.5285	79.5285	79.5285	79.5285	79.5285	79.5285	79.5285	79.5285	79.5285	79.5285	79.5285	0	1.48058e-05	1.67891e-05	1.5208e-05	1.38726e-05	1.46711e-05	1.73252e-05	1.46485e-05	1.40935e-05	1.44836e-05	1.48058e-05	1.46372e-05	1.57366e-05	1.45915e-05	54.108	63.1437	36.78	59.3967	33.0093	44.6856	48.0184	44.3749	48.8854	57.6727	51.0617	51.9013	72.0435	51.9336	56.29	42.5414	45.5125	55.0259	61.1776	42.2895	45.8028	42.4154
g6(200)	79.5285	79.5285	79.5285	79.5285	79.5285	79.5285	79.5285	79.5285	79.5285	79.5285	79.5285	79.5285	79.5285	1.48058e-05	0	8.78199e-06	2.82287e-06	3.82025e-06	1.25956e-06	4.91964e-06	3.69191e-06	1.83433e-06	2.10673e-06	3.95038e-07	5.84713e-07	1.82667e-06	5.66035e-07	54.108	63.1437	36.78	59.3967	33.0093	44.6856	48.0184	44.3749	48.8854	57.6727	51.0617	51.9013	72.0435	51.9336	56.29	42.5414	45.5125	55.0259	61.1776	42.2894	45.8028	42.4154
g8(20)	79.5285	79.5285	79.5285	79.5285	79.5285	79.5285	79.5285	79.5285	79.5285	79.5285	79.5285	79.5285	79.5285	1.67891e-05	8.78199e-06	0	8.81606e-06	9.08769e-06	8.19596e-06	1.26446e-05	1.07273e-05	8.87247e-06	8.60408e-06	8.97951e-06	8.93442e-06	9.58044e-06	8.9257e-06	54.108	63.1437	36.78	59.3967	33.0093	44.6856	48.0184	44.3749	48.8854	57.6727	51.0617	51.9013	72.0435	51.9336	56.29	42.5414	45.5125	55.0259	61.1776	42.2895	45.8028	42.4154
g13(60)	79.5285	79.5285	79.5285	79.5285	79.5285	79.5285	79.5285	79.5285	79.5285	79.5285	79.5285	79.5285	79.5285	1.5208e-05	2.82287e-06	8.81606e-06	0	4.7306e-06	3.20869e-06	6.44663e-06	5.20134e-06	2.63359e-06	2.75704e-06	2.62536e-06	2.95485e-06	3.80341e-06	2.77824e-06	54.108	63.1437	36.78	59.3967	33.0093	44.6856	48.0184	44.3749	48.8854	57.6727	51.0617	51.9013	72.0435	51.9336	56.29	42.5414	45.5125	55.0259	61.1776	42.2894	45.8028	42.4154
g16(30)	79.5285	79.5285	79.5285	79.5285	79.5285	79.5285	79.5285	79.5285	79.5285	79.5285	79.5285	79.5285	79.5285	1.38726e-05	3.82025e-06	9.08769e-06	4.7306e-06	0	3.09426e-06	5.99175e-06	4.71235e-06	3.3305e-06	5.11237e-06	3.67113e-06	3.44613e-06	3.73884e-06	3.572e-06	54.108	63.1437	36.78	59.3967	33.0093	44.6856	48.0184	44.3749	48.8854	57.6727	51.0617	51.9013	72.0435	51.9336	56.29	42.5414	45.5125	55.0259	61.1776	42.2894	45.8028	42.4154
g19	79.5285	79.5285	79.5285	79.5285	79.5285	79.5285	79.5285	79.5285	79.5285	79.5285	79.5285	79.5285	79.5285	1.46711e-05	1.25956e-06	8.19596e-06	3.20869e-06	3.09426e-06	0	5.44178e-06	3.70462e-06	1.80141e-06	2.43502e-06	1.36603e-06	1.22102e-06	2.34764e-06	1.32221e-06	54.108	63.1437	36.78	59.3967	33.0093	44.6856	48.0184	44.3749	48.8854	57.6727	51.0617	51.9013	72.0435	51.9336	56.29	42.5414	45.5125	55.0259	61.1776	42.2894	45.8028	42.4154
g21(40)	79.5285	79.5285	79.5285	79.5285	79.5285	79.5285	79.5285	79.5285	79.5285	79.5285	79.5285	79.5285	79.5285	1.73252e-05	4.91964e-06	1.26446e-05	6.44663e-06	5.99175e-06	5.44178e-06	0	5.68001e-06	5.77656e-06	6.78163e-06	4.73399e-06	4.74178e-06	3.69972e-06	4.84923e-06	54.108	63.1437	36.78	59.3967	33.0093	44.6856	48.0184	44.3749	48.8854	57.6727	51.0617	51.9013	72.0434	51.9336	56.29	42.5414	45.5125	55.0259	61.1776	42.2894	45.8028	42.4154
g29(50)	79.5285	79.5285	79.5285	79.5285	79.5285	79.5285	79.5285	79.5285	79.5285	79.5285	79.5285	79.5285	79.5285	1.46485e-05	3.69191e-06	1.07273e-05	5.20134e-06	4.71235e-06	3.70462e-06	5.68001e-06	0	4.37364e-06	4.12321e-06	3.32987e-06	3.26116e-06	4.39285e-06	3.277e-06	54.108	63.1437	36.78	59.3967	33.0093	44.6856	48.0184	44.3749	48.8854	57.6727	51.0617	51.9013	72.0435	51.9336	56.29	42.5414	45.5125	55.0259	61.1776	42.2895	45.8028	42.4154
g33(70)	79.5285	79.5285	79.5285	79.5285	79.5285	79.5285	79.5285	79.5285	79.5285	79.5285	79.5285	79.5285	79.5285	1.40935e-05	1.83433e-06	8.87247e-06	2.63359e-06	3.3305e-06	1.80141e-06	5.77656e-06	4.37364e-06	0	2.45135e-06	1.82078e-06	1.86507e-06	2.4468e-06	1.79995e-06	54.108	63.1437	36.78	59.3967	33.0093	44.6856	48.0184	44.3749	48.8854	57.6727	51.0617	51.9013	72.0435	51.9336	56.29	42.5414	45.5125	55.0259	61.1776	42.2894	45.8028	42.4154
g37(80)	79.5285	79.5285	79.5285	79.5285	79.5285	79.5285	79.5285	79.5285	79.5285	79.5285	79.5285	79.5285	79.5285	1.44836e-05	2.10673e-06	8.60408e-06	2.75704e-06	5.11237e-06	2.43502e-06	6.78163e-06	4.12321e-06	2.45135e-06	0	2.20977e-06	2.30556e-06	3.64901e-06	2.13945e-06	54.108	63.1437	36.78	59.3967	33.0093	44.6856	48.0184	44.3749	48.8854	57.6727	51.0617	51.9013	72.0435	51.9336	56.29	42.5414	45.5125	55.0259	61.1776	42.2895	45.8028	42.4154
g38(400)	79.5285	79.5285	79.5285	79.5285	79.5285	79.5285	79.5285	79.5285	79.5285	79.5285	79.5285	79.5285	79.5285	1.48058e-05	3.95038e-07	8.97951e-06	2.62536e-06	3.67113e-06	1.36603e-06	4.73399e-06	3.32987e-06	1.82078e-06	2.20977e-06	0	4.15754e-07	1.66506e-06	3.33416e-07	54.108	63.1437	36.78	59.3967	33.0093	44.6856	48.0184	44.3749	48.8854	57.6727	51.0617	51.9013	72.0435	51.9336	56.29	42.5414	45.5125	55.0259	61.1776	42.2894	45.8028	42.4154
g44(800)	79.5285	79.5285	79.5285	79.5285	79.5285	79.5285	79.5285	79.5285	79.5285	79.5285	79.5285	79.5285	79.5285	1.46372e-05	5.84713e-07	8.93442e-06	2.95485e-06	3.44613e-06	1.22102e-06	4.74178e-06	3.26116e-06	1.86507e-06	2.30556e-06	4.15754e-07	0	1.75795e-06	2.22536e-07	54.108	63.1437	36.78	59.3967	33.0093	44.6856	48.0184	44.3749	48.8854	57.6727	51.0617	51.9013	72.0435	51.9336	56.29	42.5414	45.5125	55.0259	61.1776	42.2894	45.8028	42.4154
g46(90)	79.5285	79.5285	79.5285	79.5285	79.5285	79.5285	79.5285	79.5285	79.5285	79.5285	79.5285	79.5285	79.5285	1.57366e-05	1.82667e-06	9.58044e-06	3.80341e-06	3.73884e-06	2.34764e-06	3.69972e-06	4.39285e-06	2.4468e-06	3.64901e-06	1.66506e-06	1.75795e-06	0	1.80673e-06	54.108	63.1437	36.78	59.3967	33.0093	44.6856	48.0184	44.3749	48.8854	57.6727	51.0617	51.9013	72.0434	51.9336	56.29	42.5414	45.5125	55.0259	61.1776	42.2894	45.8028	42.4154
g48(1600)	79.5285	79.5285	79.5285	79.5285	79.5285	79.5285	79.5285	79.5285	79.5285	79.5285	79.5285	79.5285	79.5285	1.45915e-05	5.66035e-07	8.9257e-06	2.77824e-06	3.572e-06	1.32221e-06	4.84923e-06	3.277e-06	1.79995e-06	2.13945e-06	3.33416e-07	2.22536e-07	1.80673e-06	0	54.108	63.1437	36.78	59.3967	33.0093	44.6856	48.0184	44.3749	48.8854	57.6727	51.0617	51.9013	72.0435	51.9336	56.29	42.5414	45.5125	55.0259	61.1776	42.2894	45.8028	42.4154
g4	49.3937	49.3937	49.3937	49.3937	49.3937	49.3937	49.3937	49.3937	49.3937	49.3937	49.3937	49.3937	49.3937	54.108	54.108	54.108	54.108	54.108	54.108	54.108	54.108	54.108	54.108	54.108	54.108	54.108	54.108	0	51.1866	49.9547	58.806	45.0096	41.6445	59.1895	68.5685	45.7604	51.8139	52.0882	53.9374	52.0211	45.7243	52.6597	45.4373	62.5768	61.4913	43.1913	47.9986	41.2695	55.0154
g5	31.8301	31.8301	31.8301	31.8301	31.8301	31.8301	31.8301	31.8301	31.8301	31.8301	31.8301	31.8301	31.8301	63.1437	63.1437	63.1437	63.1437	63.1437	63.1437	63.1437	63.1437	63.1437	63.1437	63.1437	63.1437	63.1437	63.1437	51.1866	0	54.2441	25.2906	59.5817	39.5161	49.5464	61.7978	54.0384	56.0057	57.1462	43.3567	35.6749	59.5997	60.946	44.6563	37.8014	46.7851	43.5201	47.7223	57.3028	62.8379
g7	60.3632	60.3632	60.3632	60.3632	60.3632	60.3632	60.3632	60.3632	60.3632	60.3632	60.3632	60.3632	60.3632	36.78	36.78	36.78	36.78	36.78	36.78	36.78	36.78	36.78	36.78	36.78	36.78	36.78	36.78	49.9547	54.2441	0	50.475	50.2085	44.6779	47.8551	46.5131	25.7136	51.5762	47.4686	36.1991	52.6931	40.0954	33.9166	33.1939	50.0201	39.1872	51.3845	46.3008	46.2281	38.0145
g10	42.5399	42.5398	42.5398	42.5398	42.5398	42.5398	42.5398	42.5398	42.5398	42.5398	42.5398	42.5398	42.5398	59.3967	59.3967	59.3967	59.3967	59.3967	59.3967	59.3967	59.3967	59.3967	59.3967	59.3967	59.3967	59.3967	59.3967	58.806	25.2906	50.475	0	63.0588	36.7545	45.3814	61.1493	53.9992	62.6504	60.0828	35.7785	46.9362	60.2105	56.0704	48.1498	40.0619	40.8704	51.6769	49.5187	69.458	61.6595
g12	67.4602	67.4602	67.4602	67.4602	67.4602	67.4602	67.4602	67.4602	67.4602	67.4602	67.4602	67.4602	67.4602	33.0093	33.0093	33.0093	33.0093	33.0093	33.0093	33.0093	33.0093	33.0093	33.0093	33.0093	33.0093	33.0093	33.0093	45.0096	59.5817	50.2085	63.0588	0	42.6221	37.2888	44.0971	55.859	48.4252	52.6063	60.6382	60.7043	59.6218	62.7366	47.3294	46.3396	62.0725	48.2539	45.4031	39.7038	51.4228
g14	54.8434	54.8434	54.8434	54.8434	54.8434	54.8434	54.8434	54.8434	54.8434	54.8434	54.8434	54.8434	54.8434	44.6856	44.6856	44.6856	44.6856	44.6856	44.6856	44.6856	44.6856	44.6856	44.6856	44.6856	44.6856	44.6856	44.6856	41.6445	39.5161	44.6779	36.7545	42.6221	0	45.2545	56.0236	43.0718	61.8761	67.0049	39.6152	49.9818	64.0649	54.3761	41.7514	44.5345	52.915	45.6694	28.8654	58.5609	63.2949
g15	54.1376	54.1376	54.1376	54.1376	54.1376	54.1376	54.1376	54.1376	54.1376	54.1376	54.1376	54.1376	54.1376	48.0184	48.0184	48.0184	48.0184	48.0184	48.0184	48.0184	48.0184	48.0184	48.0184	48.0184	48.0184	48.0184	48.0184	59.1895	49.5464	47.8551	45.3814	37.2888	45.2545	0	27.1728	53.7177	38.169	47.7877	51.1289	43.0759	53.5443	45.0866	43.3373	37.1006	38.0444	42.6886	56.7896	51.8289	44.0565
g18	66.8259	66.8259	66.8259	66.8259	66.8259	66.8259	66.8259	66.8259	66.8259	66.8259	66.8259	66.8259	66.8259	44.3749	44.3749	44.3749	44.3749	44.3749	44.3749	44.3749	44.3749	44.3749	44.3749	44.3749	44.3749	44.3749	44.3749	68.5685	61.7978	46.5131	61.1493	44.0971	56.0236	27.1728	0	49.6713	36.7754	50.7057	50.8634	54.5059	55.6501	51.0319	53.7087	43.0559	46.7083	61.0221	55.8635	44.9657	40.2994
g20	53.9881	53.9881	53.9881	53.9881	53.9881	53.9881	53.9881	53.9881	53.9881	53.9881	53.9881	53.9881	53.9881	48.8854	48.8854	48.8854	48.8854	48.8854	48.8854	48.8854	48.8854	48.8854	48.8854	48.8854	48.8854	48.8854	48.8854	45.7604	54.0384	25.7136	53.9992	55.859	43.0718	53.7177	49.6713	0	57.6067	57.581	40.4051	44.1608	45.0171	37.2109	32.2706	55.7045	47.8556	45.2566	45.5062	44.506	47.2749
g22	46.2302	46.2302	46.2302	46.2302	46.2302	46.2302	46.2302	46.2302	46.2302	46.2302	46.2302	46.2302	46.2302	57.6727	57.6727	57.6727	57.6727	57.6727	57.6727	57.6727	57.6727	57.6727	57.6727	57.6727	57.6727	57.6727	57.6727	51.8139	56.0057	51.5762	62.6504	48.4252	61.8761	38.169	36.7754	57.6067	0	42.6713	51.555	45.4955	46.2224	50.0043	62.593	60.7819	45.3419	62.8476	64.9696	39.5092	39.5684
g24	59.9258	59.9258	59.9258	59.9258	59.9258	59.9258	59.9258	59.9258	59.9258	59.9258	59.9258	59.9258	59.9258	51.0617	51.0617	51.0617	51.0617	51.0617	51.0617	51.0617	51.0617	51.0617	51.0617	51.0617	51.0617	51.0617	51.0617	52.0882	57.1462	47.4686	60.0828	52.6063	67.0049	47.7877	50.7057	57.581	42.6713	0	64.4327	58.7651	35.3462	57.8881	48.9757	48.5295	47.5136	57.5102	67.6361	42.0759	31.3455
g26	52.5758	52.5758	52.5758	52.5758	52.5758	52.5758	52.5758	52.5758	52.5758	52.5758	52.5758	52.5758	52.5758	51.9013	51.9013	51.9013	51.9013	51.9013	51.9013	51.9013	51.9013	51.9013	51.9013	51.9013	51.9013	51.9013	51.9013	53.9374	43.3567	36.1991	35.7785	60.6382	39.6152	51.1289	50.8634	40.4051	51.555	64.4327	0	51.0758	45.9354	41.4362	55.4035	56.5891	39.0993	60.0283	34.4077	56.1062	50.4928
g28	20.1179	20.1179	20.1179	20.1179	20.1179	20.1179	20.1179	20.1179	20.1179	20.1179	20.1179	20.1179	20.1179	72.0435	72.0435	72.0435	72.0435	72.0435	72.0435	72.0434	72.0435	72.0435	72.0435	72.0435	72.0435	72.0434	72.0435	52.0211	35.6749	52.6931	46.9362	60.7043	49.9818	43.0759	54.5059	44.1608	45.4955	58.7651	51.0758	0	55.6744	43.2364	45.3107	54.1443	41.3424	38.8785	56.516	52.7913	56.6772
g30	57.1306	57.1306	57.1306	57.1306	57.1306	57.1306	57.1306	57.1306	57.1306	57.1306	57.1306	57.1306	57.1306	51.9336	51.9336	51.9336	51.9336	51.9336	51.9336	51.9336	51.9336	51.9336	51.9336	51.9336	51.9336	51.9336	51.9336	45.7243	59.5997	40.0954	60.2105	59.6218	64.0649	53.5443	55.6501	45.0171	46.2224	35.3462	45.9354	55.6744	0	34.5706	49.3379	65.41	41.3249	60.9169	61.2942	40.1959	20.3657
g32	52.0389	52.0389	52.0389	52.0389	52.0389	52.0389	52.0389	52.0389	52.0389	52.0389	52.0389	52.0389	52.0389	56.29	56.29	56.29	56.29	56.29	56.29	56.29	56.29	56.29	56.29	56.29	56.29	56.29	56.29	52.6597	60.946	33.9166	56.0704	62.7366	54.3761	45.0866	51.0319	37.2109	50.0043	57.8881	41.4362	43.2364	34.5706	0	46.3448	66.5128	35.5758	53.357	59.62	57.9029	38.324
g34	51.6937	51.6937	51.6937	51.6937	51.6937	51.6937	51.6937	51.6937	51.6937	51.6937	51.6937	51.6937	51.6937	42.5414	42.5414	42.5414	42.5414	42.5414	42.5414	42.5414	42.5414	42.5414	42.5414	42.5414	42.5414	42.5414	42.5414	45.4373	44.6563	33.1939	48.1498	47.3294	41.7514	43.3373	53.7087	32.2706	62.593	48.9757	55.4035	45.3107	49.3379	46.3448	0	39.3302	48.9427	35.799	53.1803	50.3012	49.6126
g36	60.1891	60.1891	60.1891	60.1891	60.1891	60.1891	60.1891	60.1891	60.1891	60.1891	60.1891	60.1891	60.1891	45.5125	45.5125	45.5125	45.5125	45.5125	45.5125	45.5125	45.5125	45.5125	45.5125	45.5125	45.5125	45.5125	45.5125	62.5768	37.8014	50.0201	40.0619	46.3396	44.5345	37.1006	43.0559	55.7045	60.7819	48.5295	56.5891	54.1443	65.41	66.5128	39.3302	0	54.808	44.2813	50.3994	57.9459	58.5451
g39	49.261	49.261	49.261	49.261	49.261	49.261	49.261	49.261	49.261	49.261	49.261	49.261	49.261	55.0259	55.0259	55.0259	55.0259	55.0259	55.0259	55.0259	55.0259	55.0259	55.0259	55.0259	55.0259	55.0259	55.0259	61.4913	46.7851	39.1872	40.8704	62.0725	52.915	38.0444	46.7083	47.8556	45.3419	47.5136	39.0993	41.3424	41.3249	35.5758	48.9427	54.808	0	65.1391	61.8585	60.0382	40.7605
g41	43.6253	43.6253	43.6253	43.6253	43.6253	43.6253	43.6253	43.6253	43.6253	43.6253	43.6253	43.6253	43.6253	61.1776	61.1776	61.1776	61.1776	61.1776	61.1776	61.1776	61.1776	61.1776	61.1776	61.1776	61.1776	61.1776	61.1776	43.1913	43.5201	51.3845	51.6769	48.2539	45.6694	42.6886	61.0221	45.2566	62.8476	57.5102	60.0283	38.8785	60.9169	53.357	35.799	44.2813	65.1391	0	54.5005	55.9379	62.4171
g43	62.6548	62.6548	62.6548	62.6548	62.6548	62.6548	62.6548	62.6548	62.6548	62.6548	62.6548	62.6548	62.6548	42.2895	42.2894	42.2895	42.2894	42.2894	42.2894	42.2894	42.2895	42.2894	42.2895	42.2894	42.2894	42.2894	42.2894	47.9986	47.7223	46.3008	49.5187	45.4031	28.8654	56.7896	55.8635	45.5062	64.9696	67.6361	34.4077	56.516	61.2942	59.62	53.1803	50.3994	61.8585	54.5005	0	48.8937	61.5394
g45	56.7754	56.7754	56.7754	56.7754	56.7754	56.7754	56.7754	56.7754	56.7754	56.7754	56.7754	56.7754	56.7754	45.8028	45.8028	45.8028	45.8028	45.8028	45.8028	45.8028	45.8028	45.8028	45.8028	45.8028	45.8028	45.8028	45.8028	41.2695	57.3028	46.2281	69.458	39.7038	58.5609	51.8289	44.9657	44.506	39.5092	42.0759	56.1062	52.7913	40.1959	57.9029	50.3012	57.9459	60.0382	55.9379	48.8937	0	35.3335
g47	61.4109	61.4109	61.4109	61.4109	61.4109	61.4109	61.4109	61.4109	61.4109	61.4109	61.4109	61.4109	61.4109	42.4154	42.4154	42.4154	42.4154	42.4154	42.4154	42.4154	42.4154	42.4154	42.4154	42.4154	42.4154	42.4154	42.4154	55.0154	62.8379	38.0145	61.6595	51.4228	63.2949	44.0565	40.2994	47.2749	39.5684	31.3455	50.4928	56.6772	20.3657	38.324	49.6126	58.5451	40.7605	62.4171	61.5394	35.3335	0
g50	61.6654	61.6654	61.6654	61.6654	61.6654	61.6654	61.6654	61.6654	61.6654	61.6654	61.6654	61.6654	61.6654	49.3355	49.3355	49.3355	49.3355	49.3355	49.3355	49.3355	49.3355	49.3355	49.3355	49.3355	49.3355	49.3355	49.3355	67.3089	44.0661	57.8457	43.6069	42.6932	45.9812	35.5389	37.7139	66.7023	49.0285	52.3651	55.6141	56.9607	67.5821	67.2238	57.6061	30.4302	52.63	59.4116	51.4067	57.6093	59.8629
[truncated: 1 more columns]

## Sheet: simulation 3
Genus	s1	s2	s3	s4	s5	s6	s7	s8	s9	s10	s1S	s2S	s3S	s4S	s5S	s6S	s7S	s8S	s9S	s10S	2	3	4	5	6	7	8	9	10	11	12	13	14	15	16	17	18	19	20	21	22	23	24	25	26	27	28	29	30
g1(-10)	0.00133996	0.000850257	0.000161669	0.00147749	0.00180599	0.000949915	0.000655329	0.00157899	0.00181215	0.00155624	0.713905	0.417205	0	0.797238	0.996268	0.477586	0.299101	0.858731	1	0.844951	0	69.2678	1.73554e-05	50.3274	45.7329	69.2678	32.5198	69.2678	1.51471e-05	29.5556	1.80997e-05	55.6862	69.2678	63.5913	57.7132	69.2678	1.76536e-05	52.2776	69.2678	33.7829	69.2678	31.8616	1.67245e-05	53.615	1.81119e-05	32.5409	1.80981e-05	58.4564	69.2678
g2(10)	0.000951196	0.00134369	0.00208891	0.000742277	0.000333818	0.00117569	0.00157564	0.000505167	0.000294001	0.000538249	0.366144	0.584814	1	0.249749	0.0221833	0.491217	0.714042	0.117647	0	0.136078	69.2678	0	69.2678	54.1581	49.2363	1.10792e-05	63.225	1.40537e-05	69.2678	72.0616	69.2678	52.8948	1.24224e-05	34.6918	36.1646	1.11426e-05	69.2677	54.7162	1.07056e-05	54.2773	1.03069e-05	69.6214	69.2678	48.5975	69.2678	66.928	69.2678	44.5325	1.01381e-05
g3(-50)	0.00669977	0.00425128	0.000808344	0.00738747	0.00902994	0.00474957	0.00327665	0.00789493	0.00906074	0.00778122	0.713906	0.417205	0	0.797239	0.996268	0.477586	0.299101	0.858731	1	0.844951	1.73554e-05	69.2678	0	50.3274	45.7329	69.2678	32.5198	69.2678	9.26281e-06	29.5556	3.0064e-06	55.6862	69.2678	63.5913	57.7132	69.2677	8.7281e-06	52.2776	69.2678	33.7829	69.2677	31.8616	2.64652e-06	53.615	3.20677e-06	32.5409	3.47492e-06	58.4564	69.2678
g4	0.0151966	0.00389829	0.00623443	0.0160923	0.016859	0.00392655	0.0217134	0.0162969	0.00180562	0.00201064	0.672654	0.105118	0.222466	0.717641	0.756156	0.106538	1	0.727924	0	0.0102985	50.3274	54.1581	50.3274	0	56.8901	54.1581	55.6518	54.1581	50.3274	64.4159	50.3274	65.0271	54.1581	58.1085	46.6098	54.1581	50.3274	67.9243	54.1581	63.6581	54.1581	53.9021	50.3274	44.0239	50.3274	58.3683	50.3274	60.9104	54.1581
g5	0.0123081	0.00278118	0.0156422	0.00715565	0.0186284	0.0209754	0.00757513	0.00709201	0.0121093	0.0106971	0.523622	0	0.706872	0.240431	0.871003	1	0.263486	0.236933	0.512694	0.435076	45.7329	49.2363	45.7329	56.8901	0	49.2363	52.1391	49.2363	45.7329	49.6722	45.7329	54.5359	49.2363	56.4996	46.5124	49.2363	45.7329	40.2591	49.2363	40.0661	49.2363	56.1966	45.7329	46.3445	45.7329	43.8689	45.7329	55.4503	49.2363
g6(200)	0.0190239	0.0268737	0.0417782	0.0148455	0.00667637	0.0235138	0.0315128	0.0101033	0.00588002	0.010765	0.366145	0.584814	1	0.249749	0.0221836	0.491217	0.714042	0.117647	0	0.136079	69.2678	1.10792e-05	69.2678	54.1581	49.2363	0	63.225	8.64682e-06	69.2678	72.0616	69.2677	52.8948	2.75306e-06	34.6918	36.1647	5.29442e-06	69.2677	54.7162	8.91411e-07	54.2773	4.31539e-06	69.6214	69.2678	48.5975	69.2677	66.928	69.2677	44.5325	5.44785e-06
g7	0.0151063	0.0091125	0.00681076	0.000644875	0.0132583	0.00229698	0.0104195	0.019606	0.0208957	0.0175567	0.714114	0.418136	0.304475	0	0.62286	0.081582	0.482675	0.936309	1	0.835114	32.5198	63.225	32.5198	55.6518	52.1391	63.225	0	63.225	32.5198	46.4246	32.5198	47.153	63.225	52.6369	60.9574	63.225	32.5198	43.1266	63.225	38.2002	63.225	26.8377	32.5198	69.7479	32.5198	50.326	32.5198	65.9672	63.225
g8(20)	0.00190239	0.00268737	0.00417781	0.00148455	0.000667637	0.00235138	0.00315128	0.00101033	0.000588002	0.0010765	0.366144	0.584814	1	0.249749	0.0221836	0.491217	0.714042	0.117647	0	0.136078	69.2678	1.40537e-05	69.2678	54.1581	49.2363	8.64682e-06	63.225	0	69.2678	72.0616	69.2678	52.8948	8.78006e-06	34.6918	36.1647	8.07155e-06	69.2677	54.7162	8.55962e-06	54.2773	1.00173e-05	69.6214	69.2678	48.5975	69.2678	66.928	69.2678	44.5325	9.19399e-06
g9(-20)	0.00267991	0.00170051	0.000323338	0.00295499	0.00361197	0.00189983	0.00131066	0.00315797	0.0036243	0.00311249	0.713905	0.417205	0	0.797239	0.996267	0.477586	0.299101	0.858731	1	0.844951	1.51471e-05	69.2678	9.26281e-06	50.3274	45.7329	69.2678	32.5198	69.2678	0	29.5556	8.2402e-06	55.6862	69.2678	63.5913	57.7132	69.2677	1.32175e-05	52.2776	69.2678	33.7829	69.2677	31.8616	6.61629e-06	53.615	8.20126e-06	32.5409	7.87469e-06	58.4564	69.2678
g10	0.00317284	0.00193164	0.00198777	0.0119985	0.00894765	0.0114942	0.00360433	0.0126163	0.0133535	0.01502	0.0948319	0	0.00428809	0.769143	0.53605	0.730615	0.1278	0.816348	0.872674	1	29.5556	72.0616	29.5556	64.4159	49.6722	72.0616	46.4246	72.0616	29.5556	0	29.5556	48.5061	72.0616	70.9938	51.9794	72.0616	29.5556	38.3837	72.0616	28.9852	72.0616	55.2809	29.5556	68.1011	29.5556	30.4681	29.5556	53.24	72.0616
g11(-1600)	0.214393	0.136041	0.025867	0.236399	0.288958	0.151986	0.104853	0.252638	0.289944	0.248999	0.713906	0.417205	0	0.797239	0.996267	0.477586	0.299101	0.858731	1	0.844951	1.80997e-05	69.2678	3.0064e-06	50.3274	45.7329	69.2677	32.5198	69.2678	8.2402e-06	29.5556	0	55.6862	69.2677	63.5913	57.7132	69.2677	8.12504e-06	52.2776	69.2677	33.7829	69.2677	31.8616	2.99335e-06	53.615	2.68883e-07	32.5409	2.25413e-06	58.4564	69.2678
g12	0.00283113	0.0100364	0.00318494	0.000771129	0.00160652	0.0182265	0.0145799	0.0156471	0.00910699	0.0153699	0.118015	0.5308	0.138285	0	0.0478588	1	0.791092	0.852226	0.477553	0.836345	55.6862	52.8948	55.6862	65.0271	54.5359	52.8948	47.153	52.8948	55.6862	48.5061	55.6862	0	52.8948	55.2699	39.1873	52.8948	55.6862	27.0513	52.8948	38.0332	52.8948	60.0895	55.6862	70.1916	55.6862	56.6083	55.6862	43.4163	52.8948
g13(60)	0.00570718	0.00806212	0.0125334	0.00445366	0.00200291	0.00705414	0.00945384	0.003031	0.001764	0.0032295	0.366145	0.584814	1	0.249749	0.0221836	0.491217	0.714042	0.117647	0	0.136079	69.2678	1.24224e-05	69.2678	54.1581	49.2363	2.75306e-06	63.225	8.78006e-06	69.2678	72.0616	69.2677	52.8948	0	34.6918	36.1647	7.14206e-06	69.2677	54.7162	3.41168e-06	54.2773	6.46851e-06	69.6214	69.2678	48.5975	69.2677	66.928	69.2677	44.5325	6.19371e-06
g14	0.00703062	0.0115589	0.0166697	0.000850943	0.00271351	0.0041796	0.00353903	0.0161075	0.00209185	0.00182237	0.390655	0.676916	1	0	0.117744	0.210425	0.169931	0.96446	0.0784453	0.0614096	63.5913	34.6918	63.5913	58.1085	56.4996	34.6918	52.6369	34.6918	63.5913	70.9938	63.5913	55.2699	34.6918	0	57.7649	34.6918	63.5913	54.0912	34.6918	52.1601	34.6918	51.2548	63.5913	64.949	63.5913	75.8569	63.5913	48.8669	34.6918
g15	0.00852727	0.00614695	0.00933842	0.0139382	0.00253615	0.0159507	0.0165292	0.00920987	0.00735811	0.00923951	0.42815	0.258043	0.486118	0.814835	0	0.958658	1	0.476932	0.344597	0.479049	57.7132	36.1646	57.7132	46.6098	46.5124	36.1647	60.9574	36.1647	57.7132	51.9794	57.7132	39.1873	36.1647	57.7649	0	36.1646	57.7132	41.4134	36.1647	45.8231	36.1646	67.8903	57.7132	49.7277	57.7132	51.3379	57.7132	38.3636	36.1646
g16(30)	0.00285359	0.00403106	0.00626672	0.00222683	0.00100146	0.00352707	0.00472692	0.0015155	0.000882002	0.00161475	0.366145	0.584814	1	0.249749	0.0221837	0.491217	0.714042	0.117648	0	0.136079	69.2678	1.11426e-05	69.2677	54.1581	49.2363	5.29442e-06	63.225	8.07155e-06	69.2677	72.0616	69.2677	52.8948	7.14206e-06	34.6918	36.1646	0	69.2677	54.7162	5.16423e-06	54.2773	4.73562e-06	69.6214	69.2677	48.5975	69.2677	66.928	69.2677	44.5325	7.00646e-06
g17(-30)	0.00401987	0.00255077	0.000485006	0.00443248	0.00541796	0.00284974	0.00196599	0.00473696	0.00543644	0.00466873	0.713906	0.417205	0	0.797238	0.996268	0.477586	0.299101	0.858731	1	0.844951	1.76536e-05	69.2677	8.7281e-06	50.3274	45.7329	69.2677	32.5198	69.2677	1.32175e-05	29.5556	8.12504e-06	55.6862	69.2677	63.5913	57.7132	69.2677	0	52.2776	69.2677	33.7829	69.2677	31.8616	9.52267e-06	53.615	8.14932e-06	32.5409	9.8395e-06	58.4564	69.2677
g18	0.00369531	0.000347379	0.00804794	0.00103641	0.000946443	0.016006	0.00557313	0.012891	0.0110217	0.0131293	0.213808	0	0.491778	0.0440037	0.0382578	1	0.33373	0.801071	0.681688	0.816285	52.2776	54.7162	52.2776	67.9243	40.2591	54.7162	43.1266	54.7162	52.2776	38.3837	52.2776	27.0513	54.7162	54.0912	41.4134	54.7162	52.2776	0	54.7162	31.0565	54.7162	60.3956	52.2776	73.1381	52.2776	52.3585	52.2776	46.4994	54.7162
g19	0.00951196	0.0134369	0.0208891	0.00742277	0.00333818	0.0117569	0.0157564	0.00505167	0.00294001	0.00538249	0.366145	0.584814	1	0.249749	0.0221836	0.491217	0.714042	0.117647	0	0.136079	69.2678	1.07056e-05	69.2678	54.1581	49.2363	8.91411e-07	63.225	8.55962e-06	69.2678	72.0616	69.2677	52.8948	3.41168e-06	34.6918	36.1647	5.16423e-06	69.2677	54.7162	0	54.2773	4.94689e-06	69.6214	69.2678	48.5975	69.2677	66.928	69.2677	44.5325	5.93e-06
g20	0.00704223	0.0077909	0.00715009	0.00752636	0.00663873	0.0110405	0.00172977	0.00993046	0.0108084	0.0154664	0.386737	0.441239	0.394589	0.421981	0.357363	0.677805	0	0.596994	0.66091	1	33.7829	54.2773	33.7829	63.6581	40.0661	54.2773	38.2002	54.2773	33.7829	28.9852	33.7829	38.0332	54.2773	52.1601	45.8231	54.2773	33.7829	31.0565	54.2773	0	54.2773	46.6643	33.7829	59.3978	33.7829	37.6992	33.7829	41.323	54.2773
g21(40)	0.00380478	0.00537475	0.00835563	0.00296911	0.00133527	0.00470276	0.00630256	0.00202067	0.001176	0.002153	0.366144	0.584814	1	0.249749	0.0221836	0.491217	0.714042	0.117647	0	0.136079	69.2678	1.03069e-05	69.2677	54.1581	49.2363	4.31539e-06	63.225	1.00173e-05	69.2677	72.0616	69.2677	52.8948	6.46851e-06	34.6918	36.1646	4.73562e-06	69.2677	54.7162	4.94689e-06	54.2773	0	69.6214	69.2677	48.5975	69.2677	66.928	69.2677	44.5325	5.34047e-06
g22	0.0200221	0.0137057	0.000596077	0.0030767	0.0177606	0.00366154	0.00452345	0.0205617	0.0176417	0.00871853	0.972974	0.656611	0	0.124245	0.859702	0.153537	0.196707	1	0.853748	0.406822	31.8616	69.6214	31.8616	53.9021	56.1966	69.6214	26.8377	69.6214	31.8616	55.2809	31.8616	60.0895	69.6214	51.2548	67.8903	69.6214	31.8616	60.3956	69.6214	46.6643	69.6214	0	31.8616	63.2132	31.8616	58.432	31.8616	66.2622	69.6214
g23(-70)	0.00937969	0.0059518	0.00113168	0.0103425	0.0126419	0.0066494	0.0045873	0.0110529	0.012685	0.0108937	0.713906	0.417205	0	0.797239	0.996267	0.477586	0.299101	0.858731	1	0.844951	1.67245e-05	69.2678	2.64652e-06	50.3274	45.7329	69.2678	32.5198	69.2678	6.61629e-06	29.5556	2.99335e-06	55.6862	69.2678	63.5913	57.7132	69.2677	9.52267e-06	52.2776	69.2678	33.7829	69.2677	31.8616	0	53.615	3.11764e-06	32.5409	3.05345e-06	58.4564	69.2678
g24	0.0177839	0.0157012	0.00773185	0.0185558	0.0206318	0.0182576	0.0130594	0.000113111	0.00306044	0.000697353	0.861208	0.759702	0.371307	0.898825	1	0.88429	0.630949	0	0.143641	0.0284737	53.615	48.5975	53.615	44.0239	46.3445	48.5975	69.7479	48.5975	53.615	68.1011	53.615	70.1916	48.5975	64.949	49.7277	48.5975	53.615	73.1381	48.5975	59.3978	48.5975	63.2132	53.615	0	53.615	55.1313	53.615	51.7975	48.5975
g25(-800)	0.107196	0.0680205	0.0129335	0.1182	0.144479	0.0759932	0.0524263	0.126319	0.144972	0.124499	0.713906	0.417205	0	0.797239	0.996267	0.477586	0.299101	0.858731	1	0.844951	1.81119e-05	69.2678	3.20677e-06	50.3274	45.7329	69.2677	32.5198	69.2678	8.20126e-06	29.5556	2.68883e-07	55.6862	69.2677	63.5913	57.7132	69.2677	8.14932e-06	52.2776	69.2677	33.7829	69.2677	31.8616	3.11764e-06	53.615	0	32.5409	2.30505e-06	58.4564	69.2678
g26	0.00467457	0.00348333	0.00332828	0.0124456	0.0154411	0.00903716	0.00828837	0.00406991	0.0122042	0.0177098	0.0936129	0.010781	0	0.633961	0.842247	0.39696	0.344894	0.0515685	0.617177	1	32.5409	66.928	32.5409	58.3683	43.8689	66.928	50.326	66.928	32.5409	30.4681	32.5409	56.6083	66.928	75.8569	51.3379	66.928	32.5409	52.3585	66.928	37.6992	66.928	58.432	32.5409	55.1313	32.5409	0	32.5409	60.5095	66.928
g27(-60)	0.00803973	0.00510154	0.000970013	0.00886497	0.0108359	0.00569949	0.00393197	0.00947392	0.0108729	0.00933746	0.713906	0.417205	0	0.797239	0.996267	0.477586	0.299101	0.858731	1	0.844951	1.80981e-05	69.2678	3.47492e-06	50.3274	45.7329	69.2677	32.5198	69.2678	7.87469e-06	29.5556	2.25413e-06	55.6862	69.2677	63.5913	57.7132	69.2677	9.8395e-06	52.2776	69.2677	33.7829	69.2677	31.8616	3.05345e-06	53.615	2.30505e-06	32.5409	0	58.4564	69.2678
g28	0.0034583	0.0181375	0.0083841	0.01535	0.00360248	0.0190991	0.0059352	0.0135404	0.00055437	0.0105331	0.156591	0.948146	0.422207	0.797833	0.164365	1	0.290154	0.700251	0	0.538087	58.4564	44.5325	58.4564	60.9104	55.4503	44.5325	65.9672	44.5325	58.4564	53.24	58.4564	43.4163	44.5325	48.8669	38.3636	44.5325	58.4564	46.4994	44.5325	41.323	44.5325	66.2622	58.4564	51.7975	58.4564	60.5095	58.4564	0	44.5325
g29(50)	0.00475598	0.00671844	0.0104445	0.00371138	0.00166909	0.00587845	0.0078782	0.00252583	0.00147	0.00269125	0.366144	0.584814	1	0.249749	0.0221835	0.491217	0.714042	0.117647	0	0.136079	69.2678	1.01381e-05	69.2678	54.1581	49.2363	5.44785e-06	63.225	9.19399e-06	69.2678	72.0616	69.2678	52.8948	6.19371e-06	34.6918	36.1646	7.00646e-06	69.2677	54.7162	5.93e-06	54.2773	5.34047e-06	69.6214	69.2678	48.5975	69.2678	66.928	69.2678	44.5325	0
g30	0.00166226	0.0157498	0.00237829	0.0123151	0.00250644	0.0108606	0.0105338	0.0206862	0.0173266	0.0138212	0	0.74052	0.0376384	0.559969	0.0443747	0.483514	0.466336	1	0.823406	0.639139	40.9009	59.5408	40.9008	61.8015	61.7483	59.5408	44.43	59.5408	40.9009	37.8249	40.9008	34.623	59.5408	52.6067	45.8287	59.5408	40.9008	42.5011	59.5408	36.1292	59.5408	45.877	40.9008	69.1454	40.9008	50.9707	40.9008	39.7642	59.5408
g31(-80)	0.0107196	0.00680206	0.00129335	0.01182	0.0144479	0.00759932	0.00524263	0.0126319	0.0144972	0.0124499	0.713906	0.417205	0	0.797239	0.996267	0.477586	0.299101	0.858731	1	0.844951	1.82553e-05	69.2678	4.29546e-06	50.3274	45.7329	69.2677	32.5198	69.2678	6.9926e-06	29.5556	2.181e-06	55.6862	69.2678	63.5913	57.7132	69.2677	9.75191e-06	52.2776	69.2677	33.7829	69.2677	31.8616	3.18802e-06	53.615	2.20991e-06	32.5409	2.63831e-06	58.4564	69.2678
g32	0.00180535	0.0174375	0.00386618	0.0101734	0.0119917	0.0189819	0.00646029	0.000648827	0.0195135	0.0182319	0.0613062	0.88995	0.170549	0.504891	0.601276	0.971818	0.30806	0	1	0.932059	48.0582	62.2864	48.0582	74.6521	49.8273	62.2864	56.9783	62.2864	48.0582	41.5947	48.0582	47.4452	62.2864	71.3987	54.7148	62.2864	48.0582	51.3136	62.2864	35.9407	62.2864	60.017	48.0582	56.3398	48.0582	35.8669	48.0582	48.018	62.2864
g33(70)	0.00665837	0.00940581	0.0146224	0.00519594	0.00233673	0.00822983	0.0110295	0.00353617	0.002058	0.00376774	0.366145	0.584814	1	0.249749	0.0221836	0.491217	0.714042	0.117647	0	0.136079	69.2678	1.19385e-05	69.2677	54.1581	49.2363	2.81492e-06	63.225	1.09883e-05	69.2677	72.0616	69.2677	52.8948	3.91805e-06	34.6918	36.1647	6.5264e-06	69.2677	54.7162	2.74374e-06	54.2773	5.29275e-06	69.6214	69.2677	48.5975	69.2677	66.928	69.2677	44.5325	6.9987e-06
g34	0.00924618	0.00266478	0.0136476	0.00935592	0.0025149	9.50796e-05	0.0149042	0.0100096	0.015032	0.00800283	0.61265	0.172037	0.907314	0.619997	0.162003	0	0.991447	0.663758	1	0.52941	51.7818	46.5709	51.7818	46.8311	52.9977	46.5709	41.5046	46.5709	51.7818	59.5042	51.7818	58.11	46.5709	53.4107	41.7875	46.5709	51.7818	49.3907	46.5709	52.686	46.5709	58.8086	51.7818	69.4897	51.7818	57.9487	51.7818	66.281	46.5709
g35(-400)	0.0535982	0.0340103	0.00646675	0.0590998	0.0722395	0.0379966	0.0262132	0.0631594	0.0724859	0.0622497	0.713906	0.417205	0	0.797239	0.996267	0.477586	0.299101	0.858731	1	0.844951	1.79966e-05	69.2678	3.05387e-06	50.3274	45.7329	69.2677	32.5198	69.2678	8.0065e-06	29.5556	2.95338e-07	55.6862	69.2677	63.5913	57.7132	69.2677	8.27387e-06	52.2776	69.2677	33.7829	69.2677	31.8616	2.83876e-06	53.615	3.75501e-07	32.5409	2.10279e-06	58.4564	69.2678
g36	0.00229407	0.0185759	0.0138339	0.0197604	0.0208449	0.0114934	0.00898097	0.0126039	0.0183428	0.0205189	0	0.877685	0.622062	0.941539	1	0.495895	0.360463	0.555762	0.865119	0.982424	38.4161	58.0537	38.4161	61.4637	50.3305	58.0537	50.3917	58.0537	38.4161	39.8729	38.4161	56.6603	58.0537	59.0158	56.7178	58.0537	38.4161	54.3119	58.0537	35.4408	58.0537	54.1223	38.4161	58.1286	38.4161	32.5627	38.4161	46.1941	58.0537
g37(80)	0.00760957	0.0107495	0.0167113	0.00593821	0.00267055	0.00940552	0.0126051	0.00404134	0.00235201	0.00430599	0.366145	0.584814	1	0.249749	0.0221836	0.491217	0.714042	0.117647	0	0.136079	69.2678	1.04462e-05	69.2677	54.1581	49.2363	2.29474e-06	63.225	1.06995e-05	69.2677	72.0616	69.2677	52.8948	3.93018e-06	34.6918	36.1646	6.26773e-06	69.2677	54.7162	2.1399e-06	54.2773	4.59634e-06	69.6214	69.2677	48.5975	69.2677	66.928	69.2677	44.5325	6.36808e-06
g38(400)	0.0380478	0.0537475	0.0835563	0.0296911	0.0133527	0.0470276	0.0630256	0.0202067	0.01176	0.02153	0.366145	0.584814	1	0.249749	0.0221836	0.491217	0.714042	0.117647	0	0.136079	69.2678	1.05658e-05	69.2678	54.1581	49.2363	7.83546e-07	63.225	8.90868e-06	69.2678	72.0616	69.2677	52.8948	3.24657e-06	34.6918	36.1646	5.22054e-06	69.2677	54.7162	1.17923e-06	54.2773	4.21295e-06	69.6214	69.2678	48.5975	69.2677	66.928	69.2677	44.5325	5.04469e-06
g39	0.00452842	0.0199592	0.0101882	0.00757286	0.0181749	0.0157345	0.00321442	0.0106027	0.0185591	0.0103843	0.0784718	1	0.416476	0.260286	0.893442	0.747701	0	0.44123	0.916387	0.428184	44.5437	58.6928	44.5438	70.668	42.1097	58.6928	50.436	58.6928	44.5437	49.6084	44.5438	54.0355	58.6928	55.6118	62.5368	58.6928	44.5437	50.612	58.6928	37.7407	58.6928	46.5963	44.5437	55.9868	44.5438	49.1976	44.5438	45.0918	58.6928
g40(-200)	0.0267991	0.0170051	0.00323338	0.0295499	0.0361197	0.0189983	0.0131066	0.0315797	0.036243	0.0311249	0.713906	0.417205	0	0.797239	0.996267	0.477586	0.299101	0.858731	1	0.844951	1.80454e-05	69.2678	3.26278e-06	50.3274	45.7329	69.2677	32.5198	69.2678	8.59017e-06	29.5556	9.12101e-07	55.6862	69.2677	63.5913	57.7132	69.2677	7.71967e-06	52.2776	69.2677	33.7829	69.2677	31.8616	3.52484e-06	53.615	8.81966e-07	32.5409	2.27611e-06	58.4564	69.2678
g41	0.0173608	0.0162726	0.0136306	0.000276999	0.0134146	0.000574486	0.00507879	0.0154404	0.00791804	0.0061628	1	0.936308	0.781655	0	0.769009	0.0174134	0.281073	0.887592	0.447269	0.344526	54.6436	52.0204	54.6436	53.4053	53.9571	52.0204	39.0592	52.0204	54.6436	71.798	54.6436	64.836	52.0204	33.3381	68.2526	52.0204	54.6436	64.1194	52.0204	50.9929	52.0204	30.1874	54.6436	59.9793	54.6436	67.9068	54.6436	61.5315	52.0204
g42(-100)	0.0133995	0.00850257	0.00161669	0.0147749	0.0180599	0.00949915	0.00655329	0.0157899	0.0181215	0.0155624	0.713906	0.417205	0	0.797239	0.996268	0.477586	0.299101	0.858731	1	0.844951	1.94624e-05	69.2678	3.45448e-06	50.3274	45.7329	69.2677	32.5198	69.2678	9.11933e-06	29.5556	1.99593e-06	55.6862	69.2678	63.5913	57.7132	69.2677	9.12532e-06	52.2776	69.2677	33.7829	69.2677	31.8616	4.0403e-06	53.615	2.11291e-06	32.5409	3.02037e-06	58.4564	69.2678
g43	0.00451159	0.0110439	0.0137572	0.0137725	0.00288329	0.00787261	0.0117536	0.0159982	0.0162021	0.00723417	0.122255	0.612713	0.816428	0.817577	0	0.374606	0.665998	0.984692	1	0.326671	54.6004	45.475	54.6004	57.369	60.4165	45.475	50.8332	45.475	54.6004	52.7665	54.6004	50.3156	45.475	43.8381	43.6021	45.475	54.6004	47.299	45.475	46.253	45.475	59.1944	54.6004	70.5106	54.6004	61.4562	54.6004	48.1458	45.475
g44(800)	0.0760957	0.107495	0.167113	0.0593821	0.0267055	0.0940552	0.126051	0.0404134	0.0235201	0.0430599	0.366145	0.584814	1	0.249749	0.0221836	0.491217	0.714042	0.117647	0	0.136079	69.2678	1.06056e-05	69.2678	54.1581	49.2363	7.79985e-07	63.225	8.61897e-06	69.2678	72.0616	69.2677	52.8948	3.1048e-06	34.6918	36.1647	5.2699e-06	69.2677	54.7162	1.11426e-06	54.2773	4.33526e-06	69.6214	69.2678	48.5975	69.2677	66.928	69.2677	44.5325	4.8993e-06
g45	0.0124552	0.00686544	0.0214857	0.0200408	0.0114654	0.0136435	0.00357255	0.00691173	0.0020777	0.0197009	0.534703	0.246689	1	0.925553	0.483702	0.595928	0.0770221	0.249074	0	0.908038	54.369	45.2366	54.369	60.339	43.2445	45.2366	64.7972	45.2366	54.369	53.0381	54.369	64.7915	45.2366	55.1515	47.7167	45.2366	54.369	55.252	45.2366	39.7674	45.2366	70.1201	54.369	51.8624	54.369	47.8689	54.369	45.827	45.2366
g46(90)	0.00856076	0.0120932	0.0188002	0.00668049	0.00300436	0.0105812	0.0141808	0.0045465	0.00264601	0.00484424	0.366145	0.584814	1	0.249749	0.0221836	0.491217	0.714042	0.117647	0	0.136079	69.2678	1.07809e-05	69.2678	54.1581	49.2363	1.67762e-06	63.225	8.72819e-06	69.2678	72.0616	69.2678	52.8948	3.35962e-06	34.6918	36.1647	5.87817e-06	69.2677	54.7162	1.49804e-06	54.2773	4.91853e-06	69.6214	69.2678	48.5975	69.2677	66.928	69.2677	44.5325	5.53271e-06
g47	0.0150042	0.00804271	0.0136489	0.00602784	0.0146736	0.00258795	0.0103337	0.00768382	0.00337234	0.0186751	0.771812	0.339075	0.687564	0.213828	0.75126	0	0.481486	0.316765	0.0487586	1	50.7365	48.2472	50.7365	48.5053	44.756	48.2471	39.5124	48.2472	50.7365	61.3882	50.7365	60.9429	48.2471	52.707	58.5738	48.2471	50.7365	56.0569	48.2471	44.816	48.2471	52.5935	50.7365	55.8634	50.7365	47.6472	50.7365	60.4549	48.2471
g48(1600)	0.152191	0.21499	0.334225	0.118764	0.0534109	0.18811	0.252102	0.0808267	0.0470401	0.0861199	0.366145	0.584814	1	0.249749	0.0221836	0.491217	0.714042	0.117647	0	0.136079	69.2678	1.06026e-05	69.2678	54.1581	49.2363	7.81504e-07	63.225	8.79586e-06	69.2678	72.0616	69.2677	52.8948	3.08087e-06	34.6918	36.1647	5.38334e-06	69.2677	54.7162	1.16068e-06	54.2773	4.35158e-06	69.6214	69.2678	48.5975	69.2677	66.928	69.2677	44.5325	4.95654e-06
g49(-90)	0.0120596	0.00765231	0.00145502	0.0132975	0.0162539	0.00854923	0.00589796	0.0142109	0.0163093	0.0140062	0.713906	0.417205	0	0.797239	0.996267	0.477586	0.299101	0.858731	1	0.844951	1.73533e-05	69.2677	3.54348e-06	50.3274	45.7329	69.2677	32.5198	69.2678	8.65019e-06	29.5556	2.14715e-06	55.6862	69.2677	63.5913	57.7132	69.2677	6.55966e-06	52.2776	69.2677	33.7829	69.2677	31.8616	3.84215e-06	53.615	2.18631e-06	32.5409	3.27983e-06	58.4564	69.2678
g50	0.00228374	0.00330713	0.000148989	0.00915301	0.0195524	0.0132142	0.0187252	0.00817403	0.0192096	0.00197764	0.11002	0.162762	0	0.464043	1	0.673346	0.957366	0.413589	0.982331	0.0942436	43.518	62.5761	43.518	47.1588	46.3107	62.5761	53.5231	62.5761	43.518	49.0889	43.518	55.2432	62.5761	72.6778	46.0561	62.5761	43.518	58.296	62.5761	56.3269	62.5761	56.023	43.518	53.4215	43.518	40.0107	43.518	62.4291	62.5761
[truncated: 21 more columns]

## Sheet: result 3
	g1(-10)	g3(-50)	g9(-20)	g11(-1600)	g17(-30)	g23(-70)	g25(-800)	g27(-60)	g31(-80)	g35(-400)	g40(-200)	g42(-100)	g49(-90)	g2(10)	g6(200)	g8(20)	g13(60)	g16(30)	g19	g21(40)	g29(50)	g33(70)	g37(80)	g38(400)	g44(800)	g46(90)	g48(1600)	g4	g5	g7	g10	g12	g14	g15	g18	g20	g22	g24	g26	g28	g30	g32	g34	g36	g39	g41	g43	g45	g47
g1(-10)	0	1.73554e-05	1.51471e-05	1.80997e-05	1.76536e-05	1.67245e-05	1.81119e-05	1.80981e-05	1.82553e-05	1.79966e-05	1.80454e-05	1.94624e-05	1.73533e-05	69.2678	69.2678	69.2678	69.2678	69.2678	69.2678	69.2678	69.2678	69.2678	69.2678	69.2678	69.2678	69.2678	69.2678	50.3274	45.7329	32.5198	29.5556	55.6862	63.5913	57.7132	52.2776	33.7829	31.8616	53.615	32.5409	58.4564	40.9009	48.0582	51.7818	38.4161	44.5437	54.6436	54.6004	54.369	50.7365
g3(-50)	1.73554e-05	0	9.26281e-06	3.0064e-06	8.7281e-06	2.64652e-06	3.20677e-06	3.47492e-06	4.29546e-06	3.05387e-06	3.26278e-06	3.45448e-06	3.54348e-06	69.2678	69.2678	69.2678	69.2678	69.2677	69.2678	69.2677	69.2678	69.2677	69.2677	69.2678	69.2678	69.2678	69.2678	50.3274	45.7329	32.5198	29.5556	55.6862	63.5913	57.7132	52.2776	33.7829	31.8616	53.615	32.5409	58.4564	40.9008	48.0582	51.7818	38.4161	44.5438	54.6436	54.6004	54.369	50.7365
g9(-20)	1.51471e-05	9.26281e-06	0	8.2402e-06	1.32175e-05	6.61629e-06	8.20126e-06	7.87469e-06	6.9926e-06	8.0065e-06	8.59017e-06	9.11933e-06	8.65019e-06	69.2678	69.2678	69.2678	69.2678	69.2677	69.2678	69.2677	69.2678	69.2677	69.2677	69.2678	69.2678	69.2678	69.2678	50.3274	45.7329	32.5198	29.5556	55.6862	63.5913	57.7132	52.2776	33.7829	31.8616	53.615	32.5409	58.4564	40.9009	48.0582	51.7818	38.4161	44.5437	54.6436	54.6004	54.369	50.7365
g11(-1600)	1.80997e-05	3.0064e-06	8.2402e-06	0	8.12504e-06	2.99335e-06	2.68883e-07	2.25413e-06	2.181e-06	2.95338e-07	9.12101e-07	1.99593e-06	2.14715e-06	69.2678	69.2677	69.2678	69.2677	69.2677	69.2677	69.2677	69.2678	69.2677	69.2677	69.2677	69.2677	69.2678	69.2677	50.3274	45.7329	32.5198	29.5556	55.6862	63.5913	57.7132	52.2776	33.7829	31.8616	53.615	32.5409	58.4564	40.9008	48.0582	51.7818	38.4161	44.5438	54.6436	54.6004	54.369	50.7365
g17(-30)	1.76536e-05	8.7281e-06	1.32175e-05	8.12504e-06	0	9.52267e-06	8.14932e-06	9.8395e-06	9.75191e-06	8.27387e-06	7.71967e-06	9.12532e-06	6.55966e-06	69.2677	69.2677	69.2677	69.2677	69.2677	69.2677	69.2677	69.2677	69.2677	69.2677	69.2677	69.2677	69.2677	69.2677	50.3274	45.7329	32.5198	29.5556	55.6862	63.5913	57.7132	52.2776	33.7829	31.8616	53.615	32.5409	58.4564	40.9008	48.0582	51.7818	38.4161	44.5437	54.6436	54.6004	54.369	50.7365
g23(-70)	1.67245e-05	2.64652e-06	6.61629e-06	2.99335e-06	9.52267e-06	0	3.11764e-06	3.05345e-06	3.18802e-06	2.83876e-06	3.52484e-06	4.0403e-06	3.84215e-06	69.2678	69.2678	69.2678	69.2678	69.2677	69.2678	69.2677	69.2678	69.2677	69.2677	69.2678	69.2678	69.2678	69.2678	50.3274	45.7329	32.5198	29.5556	55.6862	63.5913	57.7132	52.2776	33.7829	31.8616	53.615	32.5409	58.4564	40.9008	48.0582	51.7818	38.4161	44.5437	54.6436	54.6004	54.369	50.7365
g25(-800)	1.81119e-05	3.20677e-06	8.20126e-06	2.68883e-07	8.14932e-06	3.11764e-06	0	2.30505e-06	2.20991e-06	3.75501e-07	8.81966e-07	2.11291e-06	2.18631e-06	69.2678	69.2677	69.2678	69.2677	69.2677	69.2677	69.2677	69.2678	69.2677	69.2677	69.2677	69.2677	69.2677	69.2677	50.3274	45.7329	32.5198	29.5556	55.6862	63.5913	57.7132	52.2776	33.7829	31.8616	53.615	32.5409	58.4564	40.9008	48.0582	51.7818	38.4161	44.5438	54.6436	54.6004	54.369	50.7365
g27(-60)	1.80981e-05	3.47492e-06	7.87469e-06	2.25413e-06	9.8395e-06	3.05345e-06	2.30505e-06	0	2.63831e-06	2.10279e-06	2.27611e-06	3.02037e-06	3.27983e-06	69.2678	69.2677	69.2678	69.2677	69.2677	69.2677	69.2677	69.2678	69.2677	69.2677	69.2677	69.2677	69.2677	69.2677	50.3274	45.7329	32.5198	29.5556	55.6862	63.5913	57.7132	52.2776	33.7829	31.8616	53.615	32.5409	58.4564	40.9008	48.0582	51.7818	38.4161	44.5438	54.6436	54.6004	54.369	50.7365
g31(-80)	1.82553e-05	4.29546e-06	6.9926e-06	2.181e-06	9.75191e-06	3.18802e-06	2.20991e-06	2.63831e-06	0	1.99942e-06	2.80115e-06	3.25826e-06	3.75174e-06	69.2678	69.2677	69.2678	69.2678	69.2677	69.2677	69.2677	69.2678	69.2677	69.2677	69.2678	69.2678	69.2678	69.2678	50.3274	45.7329	32.5198	29.5556	55.6862	63.5913	57.7132	52.2776	33.7829	31.8616	53.615	32.5409	58.4564	40.9008	48.0582	51.7818	38.4161	44.5438	54.6436	54.6004	54.369	50.7365
g35(-400)	1.79966e-05	3.05387e-06	8.0065e-06	2.95338e-07	8.27387e-06	2.83876e-06	3.75501e-07	2.10279e-06	1.99942e-06	0	8.88908e-07	2.11362e-06	2.16286e-06	69.2678	69.2677	69.2678	69.2677	69.2677	69.2677	69.2677	69.2678	69.2677	69.2677	69.2677	69.2677	69.2678	69.2677	50.3274	45.7329	32.5198	29.5556	55.6862	63.5913	57.7132	52.2776	33.7829	31.8616	53.615	32.5409	58.4564	40.9008	48.0582	51.7818	38.4161	44.5438	54.6436	54.6004	54.369	50.7365
g40(-200)	1.80454e-05	3.26278e-06	8.59017e-06	9.12101e-07	7.71967e-06	3.52484e-06	8.81966e-07	2.27611e-06	2.80115e-06	8.88908e-07	0	2.38079e-06	1.51201e-06	69.2678	69.2677	69.2678	69.2677	69.2677	69.2677	69.2677	69.2678	69.2677	69.2677	69.2677	69.2677	69.2677	69.2677	50.3274	45.7329	32.5198	29.5556	55.6862	63.5913	57.7132	52.2776	33.7829	31.8616	53.615	32.5409	58.4564	40.9008	48.0582	51.7818	38.4161	44.5438	54.6436	54.6004	54.369	50.7365
g42(-100)	1.94624e-05	3.45448e-06	9.11933e-06	1.99593e-06	9.12532e-06	4.0403e-06	2.11291e-06	3.02037e-06	3.25826e-06	2.11362e-06	2.38079e-06	0	3.65723e-06	69.2678	69.2677	69.2678	69.2678	69.2677	69.2677	69.2677	69.2678	69.2677	69.2677	69.2677	69.2678	69.2678	69.2678	50.3274	45.7329	32.5198	29.5556	55.6862	63.5913	57.7132	52.2776	33.7829	31.8616	53.615	32.5409	58.4564	40.9009	48.0582	51.7818	38.4161	44.5438	54.6436	54.6004	54.369	50.7365
g49(-90)	1.73533e-05	3.54348e-06	8.65019e-06	2.14715e-06	6.55966e-06	3.84215e-06	2.18631e-06	3.27983e-06	3.75174e-06	2.16286e-06	1.51201e-06	3.65723e-06	0	69.2677	69.2677	69.2678	69.2677	69.2677	69.2677	69.2677	69.2678	69.2677	69.2677	69.2677	69.2677	69.2677	69.2677	50.3274	45.7329	32.5198	29.5556	55.6862	63.5913	57.7132	52.2776	33.7829	31.8616	53.615	32.5409	58.4564	40.9008	48.0582	51.7818	38.4161	44.5437	54.6436	54.6004	54.369	50.7365
g2(10)	69.2678	69.2678	69.2678	69.2678	69.2677	69.2678	69.2678	69.2678	69.2678	69.2678	69.2678	69.2678	69.2677	0	1.10792e-05	1.40537e-05	1.24224e-05	1.11426e-05	1.07056e-05	1.03069e-05	1.01381e-05	1.19385e-05	1.04462e-05	1.05658e-05	1.06056e-05	1.07809e-05	1.06026e-05	54.1581	49.2363	63.225	72.0616	52.8948	34.6918	36.1646	54.7162	54.2773	69.6214	48.5975	66.928	44.5325	59.5408	62.2864	46.5709	58.0537	58.6928	52.0204	45.475	45.2366	48.2472
g6(200)	69.2678	69.2678	69.2678	69.2677	69.2677	69.2678	69.2677	69.2677	69.2677	69.2677	69.2677	69.2677	69.2677	1.10792e-05	0	8.64682e-06	2.75306e-06	5.29442e-06	8.91411e-07	4.31539e-06	5.44785e-06	2.81492e-06	2.29474e-06	7.83546e-07	7.79985e-07	1.67762e-06	7.81504e-07	54.1581	49.2363	63.225	72.0616	52.8948	34.6918	36.1647	54.7162	54.2773	69.6214	48.5975	66.928	44.5325	59.5408	62.2864	46.5709	58.0537	58.6928	52.0204	45.475	45.2366	48.2471
g8(20)	69.2678	69.2678	69.2678	69.2678	69.2677	69.2678	69.2678	69.2678	69.2678	69.2678	69.2678	69.2678	69.2678	1.40537e-05	8.64682e-06	0	8.78006e-06	8.07155e-06	8.55962e-06	1.00173e-05	9.19399e-06	1.09883e-05	1.06995e-05	8.90868e-06	8.61897e-06	8.72819e-06	8.79586e-06	54.1581	49.2363	63.225	72.0616	52.8948	34.6918	36.1647	54.7162	54.2773	69.6214	48.5975	66.928	44.5325	59.5408	62.2864	46.5709	58.0537	58.6928	52.0204	45.475	45.2366	48.2472
g13(60)	69.2678	69.2678	69.2678	69.2677	69.2677	69.2678	69.2677	69.2677	69.2678	69.2677	69.2677	69.2678	69.2677	1.24224e-05	2.75306e-06	8.78006e-06	0	7.14206e-06	3.41168e-06	6.46851e-06	6.19371e-06	3.91805e-06	3.93018e-06	3.24657e-06	3.1048e-06	3.35962e-06	3.08087e-06	54.1581	49.2363	63.225	72.0616	52.8948	34.6918	36.1647	54.7162	54.2773	69.6214	48.5975	66.928	44.5325	59.5408	62.2864	46.5709	58.0537	58.6928	52.0204	45.475	45.2366	48.2471
g16(30)	69.2678	69.2677	69.2677	69.2677	69.2677	69.2677	69.2677	69.2677	69.2677	69.2677	69.2677	69.2677	69.2677	1.11426e-05	5.29442e-06	8.07155e-06	7.14206e-06	0	5.16423e-06	4.73562e-06	7.00646e-06	6.5264e-06	6.26773e-06	5.22054e-06	5.2699e-06	5.87817e-06	5.38334e-06	54.1581	49.2363	63.225	72.0616	52.8948	34.6918	36.1646	54.7162	54.2773	69.6214	48.5975	66.928	44.5325	59.5408	62.2864	46.5709	58.0537	58.6928	52.0204	45.475	45.2366	48.2471
g19	69.2678	69.2678	69.2678	69.2677	69.2677	69.2678	69.2677	69.2677	69.2677	69.2677	69.2677	69.2677	69.2677	1.07056e-05	8.91411e-07	8.55962e-06	3.41168e-06	5.16423e-06	0	4.94689e-06	5.93e-06	2.74374e-06	2.1399e-06	1.17923e-06	1.11426e-06	1.49804e-06	1.16068e-06	54.1581	49.2363	63.225	72.0616	52.8948	34.6918	36.1647	54.7162	54.2773	69.6214	48.5975	66.928	44.5325	59.5408	62.2864	46.5709	58.0537	58.6928	52.0204	45.475	45.2366	48.2471
g21(40)	69.2678	69.2677	69.2677	69.2677	69.2677	69.2677	69.2677	69.2677	69.2677	69.2677	69.2677	69.2677	69.2677	1.03069e-05	4.31539e-06	1.00173e-05	6.46851e-06	4.73562e-06	4.94689e-06	0	5.34047e-06	5.29275e-06	4.59634e-06	4.21295e-06	4.33526e-06	4.91853e-06	4.35158e-06	54.1581	49.2363	63.225	72.0616	52.8948	34.6918	36.1646	54.7162	54.2773	69.6214	48.5975	66.928	44.5325	59.5408	62.2864	46.5709	58.0537	58.6928	52.0204	45.475	45.2366	48.2471
g29(50)	69.2678	69.2678	69.2678	69.2678	69.2677	69.2678	69.2678	69.2678	69.2678	69.2678	69.2678	69.2678	69.2678	1.01381e-05	5.44785e-06	9.19399e-06	6.19371e-06	7.00646e-06	5.93e-06	5.34047e-06	0	6.9987e-06	6.36808e-06	5.04469e-06	4.8993e-06	5.53271e-06	4.95654e-06	54.1581	49.2363	63.225	72.0616	52.8948	34.6918	36.1646	54.7162	54.2773	69.6214	48.5975	66.928	44.5325	59.5408	62.2864	46.5709	58.0537	58.6928	52.0204	45.475	45.2366	48.2471
g33(70)	69.2678	69.2677	69.2677	69.2677	69.2677	69.2677	69.2677	69.2677	69.2677	69.2677	69.2677	69.2677	69.2677	1.19385e-05	2.81492e-06	1.09883e-05	3.91805e-06	6.5264e-06	2.74374e-06	5.29275e-06	6.9987e-06	0	1.49232e-06	2.72356e-06	2.94668e-06	3.14813e-06	2.81972e-06	54.1581	49.2363	63.225	72.0616	52.8948	34.6918	36.1647	54.7162	54.2773	69.6214	48.5975	66.928	44.5325	59.5408	62.2864	46.5709	58.0537	58.6928	52.0204	45.475	45.2366	48.2471
g37(80)	69.2678	69.2677	69.2677	69.2677	69.2677	69.2677	69.2677	69.2677	69.2677	69.2677	69.2677	69.2677	69.2677	1.04462e-05	2.29474e-06	1.06995e-05	3.93018e-06	6.26773e-06	2.1399e-06	4.59634e-06	6.36808e-06	1.49232e-06	0	1.98713e-06	2.22914e-06	2.54444e-06	2.08807e-06	54.1581	49.2363	63.225	72.0616	52.8948	34.6918	36.1646	54.7162	54.2773	69.6214	48.5975	66.928	44.5325	59.5408	62.2864	46.5709	58.0537	58.6928	52.0204	45.475	45.2366	48.2471
g38(400)	69.2678	69.2678	69.2678	69.2677	69.2677	69.2678	69.2677	69.2677	69.2678	69.2677	69.2677	69.2677	69.2677	1.05658e-05	7.83546e-07	8.90868e-06	3.24657e-06	5.22054e-06	1.17923e-06	4.21295e-06	5.04469e-06	2.72356e-06	1.98713e-06	0	5.90672e-07	1.8686e-06	4.16681e-07	54.1581	49.2363	63.225	72.0616	52.8948	34.6918	36.1646	54.7162	54.2773	69.6214	48.5975	66.928	44.5325	59.5408	62.2864	46.5709	58.0537	58.6928	52.0204	45.475	45.2366	48.2471
g44(800)	69.2678	69.2678	69.2678	69.2677	69.2677	69.2678	69.2677	69.2677	69.2678	69.2677	69.2677	69.2678	69.2677	1.06056e-05	7.79985e-07	8.61897e-06	3.1048e-06	5.2699e-06	1.11426e-06	4.33526e-06	4.8993e-06	2.94668e-06	2.22914e-06	5.90672e-07	0	1.58272e-06	2.3932e-07	54.1581	49.2363	63.225	72.0616	52.8948	34.6918	36.1647	54.7162	54.2773	69.6214	48.5975	66.928	44.5325	59.5408	62.2864	46.5709	58.0537	58.6928	52.0204	45.475	45.2366	48.2471
g46(90)	69.2678	69.2678	69.2678	69.2678	69.2677	69.2678	69.2677	69.2677	69.2678	69.2678	69.2677	69.2678	69.2677	1.07809e-05	1.67762e-06	8.72819e-06	3.35962e-06	5.87817e-06	1.49804e-06	4.91853e-06	5.53271e-06	3.14813e-06	2.54444e-06	1.8686e-06	1.58272e-06	0	1.62156e-06	54.1581	49.2363	63.225	72.0616	52.8948	34.6918	36.1647	54.7162	54.2773	69.6214	48.5975	66.928	44.5325	59.5408	62.2864	46.5709	58.0537	58.6928	52.0204	45.475	45.2366	48.2471
g48(1600)	69.2678	69.2678	69.2678	69.2677	69.2677	69.2678	69.2677	69.2677	69.2678	69.2677	69.2677	69.2678	69.2677	1.06026e-05	7.81504e-07	8.79586e-06	3.08087e-06	5.38334e-06	1.16068e-06	4.35158e-06	4.95654e-06	2.81972e-06	2.08807e-06	4.16681e-07	2.3932e-07	1.62156e-06	0	54.1581	49.2363	63.225	72.0616	52.8948	34.6918	36.1647	54.7162	54.2773	69.6214	48.5975	66.928	44.5325	59.5408	62.2864	46.5709	58.0537	58.6928	52.0204	45.475	45.2366	48.2471
g4	50.3274	50.3274	50.3274	50.3274	50.3274	50.3274	50.3274	50.3274	50.3274	50.3274	50.3274	50.3274	50.3274	54.1581	54.1581	54.1581	54.1581	54.1581	54.1581	54.1581	54.1581	54.1581	54.1581	54.1581	54.1581	54.1581	54.1581	0	56.8901	55.6518	64.4159	65.0271	58.1085	46.6098	67.9243	63.6581	53.9021	44.0239	58.3683	60.9104	61.8015	74.6521	46.8311	61.4637	70.668	53.4053	57.369	60.339	48.5053
g5	45.7329	45.7329	45.7329	45.7329	45.7329	45.7329	45.7329	45.7329	45.7329	45.7329	45.7329	45.7329	45.7329	49.2363	49.2363	49.2363	49.2363	49.2363	49.2363	49.2363	49.2363	49.2363	49.2363	49.2363	49.2363	49.2363	49.2363	56.8901	0	52.1391	49.6722	54.5359	56.4996	46.5124	40.2591	40.0661	56.1966	46.3445	43.8689	55.4503	61.7483	49.8273	52.9977	50.3305	42.1097	53.9571	60.4165	43.2445	44.756
g7	32.5198	32.5198	32.5198	32.5198	32.5198	32.5198	32.5198	32.5198	32.5198	32.5198	32.5198	32.5198	32.5198	63.225	63.225	63.225	63.225	63.225	63.225	63.225	63.225	63.225	63.225	63.225	63.225	63.225	63.225	55.6518	52.1391	0	46.4246	47.153	52.6369	60.9574	43.1266	38.2002	26.8377	69.7479	50.326	65.9672	44.43	56.9783	41.5046	50.3917	50.436	39.0592	50.8332	64.7972	39.5124
g10	29.5556	29.5556	29.5556	29.5556	29.5556	29.5556	29.5556	29.5556	29.5556	29.5556	29.5556	29.5556	29.5556	72.0616	72.0616	72.0616	72.0616	72.0616	72.0616	72.0616	72.0616	72.0616	72.0616	72.0616	72.0616	72.0616	72.0616	64.4159	49.6722	46.4246	0	48.5061	70.9938	51.9794	38.3837	28.9852	55.2809	68.1011	30.4681	53.24	37.8249	41.5947	59.5042	39.8729	49.6084	71.798	52.7665	53.0381	61.3882
g12	55.6862	55.6862	55.6862	55.6862	55.6862	55.6862	55.6862	55.6862	55.6862	55.6862	55.6862	55.6862	55.6862	52.8948	52.8948	52.8948	52.8948	52.8948	52.8948	52.8948	52.8948	52.8948	52.8948	52.8948	52.8948	52.8948	52.8948	65.0271	54.5359	47.153	48.5061	0	55.2699	39.1873	27.0513	38.0332	60.0895	70.1916	56.6083	43.4163	34.623	47.4452	58.11	56.6603	54.0355	64.836	50.3156	64.7915	60.9429
g14	63.5913	63.5913	63.5913	63.5913	63.5913	63.5913	63.5913	63.5913	63.5913	63.5913	63.5913	63.5913	63.5913	34.6918	34.6918	34.6918	34.6918	34.6918	34.6918	34.6918	34.6918	34.6918	34.6918	34.6918	34.6918	34.6918	34.6918	58.1085	56.4996	52.6369	70.9938	55.2699	0	57.7649	54.0912	52.1601	51.2548	64.949	75.8569	48.8669	52.6067	71.3987	53.4107	59.0158	55.6118	33.3381	43.8381	55.1515	52.707
g15	57.7132	57.7132	57.7132	57.7132	57.7132	57.7132	57.7132	57.7132	57.7132	57.7132	57.7132	57.7132	57.7132	36.1646	36.1647	36.1647	36.1647	36.1646	36.1647	36.1646	36.1646	36.1647	36.1646	36.1646	36.1647	36.1647	36.1647	46.6098	46.5124	60.9574	51.9794	39.1873	57.7649	0	41.4134	45.8231	67.8903	49.7277	51.3379	38.3636	45.8287	54.7148	41.7875	56.7178	62.5368	68.2526	43.6021	47.7167	58.5738
g18	52.2776	52.2776	52.2776	52.2776	52.2776	52.2776	52.2776	52.2776	52.2776	52.2776	52.2776	52.2776	52.2776	54.7162	54.7162	54.7162	54.7162	54.7162	54.7162	54.7162	54.7162	54.7162	54.7162	54.7162	54.7162	54.7162	54.7162	67.9243	40.2591	43.1266	38.3837	27.0513	54.0912	41.4134	0	31.0565	60.3956	73.1381	52.3585	46.4994	42.5011	51.3136	49.3907	54.3119	50.612	64.1194	47.299	55.252	56.0569
g20	33.7829	33.7829	33.7829	33.7829	33.7829	33.7829	33.7829	33.7829	33.7829	33.7829	33.7829	33.7829	33.7829	54.2773	54.2773	54.2773	54.2773	54.2773	54.2773	54.2773	54.2773	54.2773	54.2773	54.2773	54.2773	54.2773	54.2773	63.6581	40.0661	38.2002	28.9852	38.0332	52.1601	45.8231	31.0565	0	46.6643	59.3978	37.6992	41.323	36.1292	35.9407	52.686	35.4408	37.7407	50.9929	46.253	39.7674	44.816
g22	31.8616	31.8616	31.8616	31.8616	31.8616	31.8616	31.8616	31.8616	31.8616	31.8616	31.8616	31.8616	31.8616	69.6214	69.6214	69.6214	69.6214	69.6214	69.6214	69.6214	69.6214	69.6214	69.6214	69.6214	69.6214	69.6214	69.6214	53.9021	56.1966	26.8377	55.2809	60.0895	51.2548	67.8903	60.3956	46.6643	0	63.2132	58.432	66.2622	45.877	60.017	58.8086	54.1223	46.5963	30.1874	59.1944	70.1201	52.5935
g24	53.615	53.615	53.615	53.615	53.615	53.615	53.615	53.615	53.615	53.615	53.615	53.615	53.615	48.5975	48.5975	48.5975	48.5975	48.5975	48.5975	48.5975	48.5975	48.5975	48.5975	48.5975	48.5975	48.5975	48.5975	44.0239	46.3445	69.7479	68.1011	70.1916	64.949	49.7277	73.1381	59.3978	63.2132	0	55.1313	51.7975	69.1454	56.3398	69.4897	58.1286	55.9868	59.9793	70.5106	51.8624	55.8634
g26	32.5409	32.5409	32.5409	32.5409	32.5409	32.5409	32.5409	32.5409	32.5409	32.5409	32.5409	32.5409	32.5409	66.928	66.928	66.928	66.928	66.928	66.928	66.928	66.928	66.928	66.928	66.928	66.928	66.928	66.928	58.3683	43.8689	50.326	30.4681	56.6083	75.8569	51.3379	52.3585	37.6992	58.432	55.1313	0	60.5095	50.9707	35.8669	57.9487	32.5627	49.1976	67.9068	61.4562	47.8689	47.6472
g28	58.4564	58.4564	58.4564	58.4564	58.4564	58.4564	58.4564	58.4564	58.4564	58.4564	58.4564	58.4564	58.4564	44.5325	44.5325	44.5325	44.5325	44.5325	44.5325	44.5325	44.5325	44.5325	44.5325	44.5325	44.5325	44.5325	44.5325	60.9104	55.4503	65.9672	53.24	43.4163	48.8669	38.3636	46.4994	41.323	66.2622	51.7975	60.5095	0	39.7642	48.018	66.281	46.1941	45.0918	61.5315	48.1458	45.827	60.4549
g30	40.9009	40.9008	40.9009	40.9008	40.9008	40.9008	40.9008	40.9008	40.9008	40.9008	40.9008	40.9009	40.9008	59.5408	59.5408	59.5408	59.5408	59.5408	59.5408	59.5408	59.5408	59.5408	59.5408	59.5408	59.5408	59.5408	59.5408	61.8015	61.7483	44.43	37.8249	34.623	52.6067	45.8287	42.5011	36.1292	45.877	69.1454	50.9707	39.7642	0	41.2811	51.6798	40.8537	45.6638	59.1169	29.7251	64.3166	63.9288
g32	48.0582	48.0582	48.0582	48.0582	48.0582	48.0582	48.0582	48.0582	48.0582	48.0582	48.0582	48.0582	48.0582	62.2864	62.2864	62.2864	62.2864	62.2864	62.2864	62.2864	62.2864	62.2864	62.2864	62.2864	62.2864	62.2864	62.2864	74.6521	49.8273	56.9783	41.5947	47.4452	71.3987	54.7148	51.3136	35.9407	60.017	56.3398	35.8669	48.018	41.2811	0	67.3572	34.2294	32.5269	70.5483	59.2945	59.5966	62.4648
g34	51.7818	51.7818	51.7818	51.7818	51.7818	51.7818	51.7818	51.7818	51.7818	51.7818	51.7818	51.7818	51.7818	46.5709	46.5709	46.5709	46.5709	46.5709	46.5709	46.5709	46.5709	46.5709	46.5709	46.5709	46.5709	46.5709	46.5709	46.8311	52.9977	41.5046	59.5042	58.11	53.4107	41.7875	49.3907	52.686	58.8086	69.4897	57.9487	66.281	51.6798	67.3572	0	57.0958	64.8177	55.8609	34.136	56.5304	50.6652
g36	38.4161	38.4161	38.4161	38.4161	38.4161	38.4161	38.4161	38.4161	38.4161	38.4161	38.4161	38.4161	38.4161	58.0537	58.0537	58.0537	58.0537	58.0537	58.0537	58.0537	58.0537	58.0537	58.0537	58.0537	58.0537	58.0537	58.0537	61.4637	50.3305	50.3917	39.8729	56.6603	59.0158	56.7178	54.3119	35.4408	54.1223	58.1286	32.5627	46.1941	40.8537	34.2294	57.0958	0	32.2133	58.0667	45.8123	47.6475	49.6108
g39	44.5437	44.5438	44.5437	44.5438	44.5437	44.5437	44.5438	44.5438	44.5438	44.5438	44.5438	44.5438	44.5437	58.6928	58.6928	58.6928	58.6928	58.6928	58.6928	58.6928	58.6928	58.6928	58.6928	58.6928	58.6928	58.6928	58.6928	70.668	42.1097	50.436	49.6084	54.0355	55.6118	62.5368	50.612	37.7407	46.5963	55.9868	49.1976	45.0918	45.6638	32.5269	64.8177	32.2133	0	51.277	53.548	60.4293	60.6304
g41	54.6436	54.6436	54.6436	54.6436	54.6436	54.6436	54.6436	54.6436	54.6436	54.6436	54.6436	54.6436	54.6436	52.0204	52.0204	52.0204	52.0204	52.0204	52.0204	52.0204	52.0204	52.0204	52.0204	52.0204	52.0204	52.0204	52.0204	53.4053	53.9571	39.0592	71.798	64.836	33.3381	68.2526	64.1194	50.9929	30.1874	59.9793	67.9068	61.5315	59.1169	70.5483	55.8609	58.0667	51.277	0	58.4803	60.5558	40.9404
g43	54.6004	54.6004	54.6004	54.6004	54.6004	54.6004	54.6004	54.6004	54.6004	54.6004	54.6004	54.6004	54.6004	45.475	45.475	45.475	45.475	45.475	45.475	45.475	45.475	45.475	45.475	45.475	45.475	45.475	45.475	57.369	60.4165	50.8332	52.7665	50.3156	43.8381	43.6021	47.299	46.253	59.1944	70.5106	61.4562	48.1458	29.7251	59.2945	34.136	45.8123	53.548	58.4803	0	59.2246	63.6084
g45	54.369	54.369	54.369	54.369	54.369	54.369	54.369	54.369	54.369	54.369	54.369	54.369	54.369	45.2366	45.2366	45.2366	45.2366	45.2366	45.2366	45.2366	45.2366	45.2366	45.2366	45.2366	45.2366	45.2366	45.2366	60.339	43.2445	64.7972	53.0381	64.7915	55.1515	47.7167	55.252	39.7674	70.1201	51.8624	47.8689	45.827	64.3166	59.5966	56.5304	47.6475	60.4293	60.5558	59.2246	0	37.986
g47	50.7365	50.7365	50.7365	50.7365	50.7365	50.7365	50.7365	50.7365	50.7365	50.7365	50.7365	50.7365	50.7365	48.2472	48.2471	48.2472	48.2471	48.2471	48.2471	48.2471	48.2471	48.2471	48.2471	48.2471	48.2471	48.2471	48.2471	48.5053	44.756	39.5124	61.3882	60.9429	52.707	58.5738	56.0569	44.816	52.5935	55.8634	47.6472	60.4549	63.9288	62.4648	50.6652	49.6108	60.6304	40.9404	63.6084	37.986	0
g50	43.518	43.518	43.518	43.518	43.518	43.518	43.518	43.518	43.518	43.518	43.518	43.518	43.518	62.5761	62.5761	62.5761	62.5761	62.5761	62.5761	62.5761	62.5761	62.5761	62.5761	62.5761	62.5761	62.5761	62.5761	47.1588	46.3107	53.5231	49.0889	55.2432	72.6778	46.0561	58.296	56.3269	56.023	53.4215	40.0107	62.4291	51.8914	51.073	53.7769	50.4269	46.3513	67.996	54.764	73.0358	66.4004
[truncated: 1 more columns]

## Sheet: simulation 4
Genus	s1	s2	s3	s4	s5	s6	s7	s8	s9	s10	s1S	s2S	s3S	s4S	s5S	s6S	s7S	s8S	s9S	s10S	2	3	4	5	6	7	8	9	10	11	12	13	14	15	16	17	18	19	20	21	22	23	24	25	26	27	28	29	30
g1(-10)	0.00127522	0.00129613	0.00112606	0.00159627	0.00113758	0.00101026	0.000329313	0.00121934	0.000580651	0.00108755	0.746602	0.763105	0.628871	1	0.637958	0.537466	0	0.702496	0.19838	0.598473	0	58.3016	2.13325e-05	52.0165	48.6387	58.3016	46.4472	58.3016	3.05081e-05	41.0096	2.23897e-05	55.3841	58.3016	47.4162	60.9015	58.3016	2.22942e-05	31.4394	58.3016	29.0919	58.3016	45.5987	2.39675e-05	42.2392	2.2376e-05	58.6621	2.4183e-05	48.4541	58.3016
g2(10)	0.000898957	0.000868933	0.000950508	0.00066583	0.00106331	0.00112309	0.00181813	0.00085664	0.00153893	0.0011288	0.202314	0.176258	0.247051	0	0.34494	0.396818	1	0.16559	0.757698	0.401779	58.3016	0	58.3016	39.9188	51.653	1.26413e-05	55.4013	2.15854e-05	58.3016	52.2215	58.3016	31.1504	1.53865e-05	47.6928	39.04	1.52997e-05	58.3016	47.9406	1.28251e-05	54.2259	1.80858e-05	35.4897	58.3016	37.756	58.3016	35.3754	58.3016	40.137	1.83206e-05
g3(-50)	0.00637611	0.00648066	0.00563032	0.00798134	0.00568788	0.00505129	0.00164656	0.00609672	0.00290326	0.00543776	0.746601	0.763105	0.628871	1	0.637958	0.537466	0	0.702496	0.19838	0.598474	2.13325e-05	58.3016	0	52.0165	48.6387	58.3016	46.4472	58.3016	1.63963e-05	41.0096	4.69375e-06	55.3841	58.3016	47.4162	60.9015	58.3016	1.28297e-05	31.4393	58.3016	29.0919	58.3016	45.5987	5.69441e-06	42.2392	4.77074e-06	58.6621	5.75892e-06	48.4541	58.3016
g4	0.000280562	0.0136396	0.0173393	0.0141752	0.00262323	0.00378043	0.0147657	0.0128604	0.0211494	0.00935818	0	0.640143	0.817425	0.665807	0.112256	0.167708	0.694105	0.602805	1	0.434983	52.0165	39.9188	52.0165	0	48.075	39.9188	52.3788	39.9188	52.0165	28.3151	52.0165	54.051	39.9188	64.5808	57.5236	39.9188	52.0165	43.895	39.9188	53.2769	39.9188	46.0039	52.0165	47.5928	52.0165	39.6755	52.0165	32.1939	39.9188
g5	0.0184816	0.0101161	0.012487	0.0118544	0.00164252	0.00730902	0.0195091	0.0193831	0.00540996	0.00385991	0.942493	0.474272	0.606971	0.571564	0	0.317157	1	0.99295	0.210865	0.124109	48.6387	51.653	48.6387	48.075	0	51.653	53.0811	51.653	48.6387	41.8959	48.6387	51.2037	51.653	55.6766	58.1769	51.653	48.6387	55.4848	51.653	58.7352	51.653	58.6879	48.6387	61.2971	48.6387	53.2905	48.6387	55.4476	51.653
g6(200)	0.0179791	0.0173787	0.0190102	0.0133166	0.0212661	0.0224617	0.0363627	0.0171328	0.0307786	0.022576	0.202314	0.176258	0.247051	0	0.34494	0.396818	1	0.16559	0.757698	0.401779	58.3016	1.26413e-05	58.3016	39.9188	51.653	0	55.4013	1.1871e-05	58.3016	52.2215	58.3016	31.1504	5.12767e-06	47.6928	39.04	9.46192e-06	58.3016	47.9406	2.15108e-06	54.2259	6.48514e-06	35.4897	58.3016	37.756	58.3016	35.3754	58.3016	40.137	5.71847e-06
g7	0.0126952	0.016475	0.0146371	0.00189622	0.0145901	0.00503059	0.00562243	0.0147821	0.0127104	0.0011561	0.753262	1	0.880021	0.0483144	0.876958	0.252922	0.291557	0.889489	0.75425	0	46.4472	55.4013	46.4472	52.3788	53.0811	55.4013	0	55.4012	46.4472	54.3704	46.4472	51.6292	55.4013	55.5072	66.1328	55.4013	46.4472	33.0035	55.4013	55.989	55.4013	35.8434	46.4472	55.9319	46.4472	52.0839	46.4472	59.5707	55.4012
g8(20)	0.00179791	0.00173787	0.00190102	0.00133166	0.00212661	0.00224617	0.00363627	0.00171328	0.00307786	0.0022576	0.202314	0.176258	0.247051	0	0.34494	0.396818	1	0.16559	0.757698	0.401779	58.3016	2.15854e-05	58.3016	39.9188	51.653	1.1871e-05	55.4012	0	58.3016	52.2215	58.3016	31.1504	1.04881e-05	47.6928	39.04	1.8886e-05	58.3016	47.9406	1.25751e-05	54.2259	1.40024e-05	35.4897	58.3016	37.756	58.3016	35.3754	58.3016	40.137	1.10099e-05
g9(-20)	0.00255045	0.00259226	0.00225213	0.00319253	0.00227515	0.00202052	0.000658625	0.00243869	0.0011613	0.0021751	0.746602	0.763106	0.628871	1	0.637958	0.537466	0	0.702496	0.19838	0.598474	3.05081e-05	58.3016	1.63963e-05	52.0165	48.6387	58.3016	46.4472	58.3016	0	41.0096	1.40039e-05	55.3841	58.3016	47.4162	60.9015	58.3016	1.60175e-05	31.4393	58.3016	29.0919	58.3016	45.5987	1.39001e-05	42.2392	1.38361e-05	58.6621	1.18394e-05	48.4541	58.3016
g10	0.000930978	0.0119659	0.0140949	0.0182041	7.12292e-05	0.00925752	0.00875785	0.0112762	0.00861636	0.00212107	0.0474137	0.655969	0.773385	1	0	0.506609	0.479053	0.617939	0.47125	0.113045	41.0096	52.2215	41.0096	28.3151	41.8959	52.2215	54.3704	52.2215	41.0096	0	41.0096	62.7564	52.2215	66.4866	59.1101	52.2215	41.0096	41.647	52.2215	42.085	52.2215	56.1777	41.0096	49.5422	41.0096	41.9862	41.0096	43.7689	52.2215
g11(-1600)	0.204036	0.207381	0.18017	0.255403	0.182012	0.161641	0.05269	0.195095	0.0929042	0.174008	0.746602	0.763105	0.628871	1	0.637958	0.537466	0	0.702496	0.19838	0.598474	2.23897e-05	58.3016	4.69375e-06	52.0165	48.6387	58.3016	46.4472	58.3016	1.40039e-05	41.0096	0	55.3841	58.3016	47.4162	60.9015	58.3016	9.73608e-06	31.4393	58.3016	29.0919	58.3016	45.5987	3.59734e-06	42.2392	4.04513e-07	58.6621	2.98116e-06	48.4541	58.3016
g12	0.0169759	0.0012255	0.0141477	0.00651354	0.0196187	0.0105021	0.01972	0.0135018	0.0155128	0.0165316	0.851628	0	0.698705	0.285925	0.994524	0.501587	1	0.663783	0.772516	0.8276	55.3841	31.1504	55.3841	54.051	51.2037	31.1504	51.6292	31.1504	55.3841	62.7564	55.3841	0	31.1504	34.0284	37.4457	31.1504	55.384	51.9311	31.1504	56.5106	31.1504	40.5688	55.3841	43.146	55.3841	55.5775	55.3841	41.6034	31.1504
g13(60)	0.00539374	0.0052136	0.00570305	0.00399498	0.00637983	0.00673851	0.0109088	0.00513984	0.00923357	0.00677281	0.202314	0.176258	0.247051	0	0.34494	0.396818	1	0.16559	0.757698	0.401779	58.3016	1.53865e-05	58.3016	39.9188	51.653	5.12767e-06	55.4013	1.04881e-05	58.3016	52.2215	58.3016	31.1504	0	47.6928	39.04	1.21496e-05	58.3016	47.9406	5.86978e-06	54.2259	6.58019e-06	35.4897	58.3016	37.756	58.3016	35.3754	58.3016	40.137	6.40854e-06
g14	0.00613162	0.00209027	0.000652641	0.000708271	0.0172075	0.00546773	0.0059281	0.00924932	0.000330675	0.0136286	0.343723	0.104261	0.0190774	0.0223736	1	0.304386	0.331663	0.528455	0	0.787941	47.4162	47.6928	47.4162	64.5808	55.6766	47.6928	55.5072	47.6928	47.4162	66.4866	47.4162	34.0284	47.6928	0	54.1596	47.6928	47.4162	54.7314	47.6928	45.0201	47.6928	38.4307	47.4162	48.3575	47.4162	60.7585	47.4162	53.9029	47.6928
g15	0.0120941	0.0037857	0.01564	0.00442156	0.00762585	0.0164537	0.012855	0.00460158	0.0100089	0.0136595	0.655854	0	0.935765	0.0501937	0.303137	1	0.715922	0.0644047	0.491255	0.779426	60.9015	39.04	60.9015	57.5236	58.1769	39.04	66.1328	39.04	60.9015	59.1101	60.9015	37.4457	39.04	54.1596	0	39.04	60.9015	56.8852	39.04	51.7596	39.04	55.4239	60.9015	44.1726	60.9015	62.5162	60.9015	61.2197	39.04
g16(30)	0.00269687	0.0026068	0.00285152	0.00199749	0.00318992	0.00336925	0.0054544	0.00256992	0.00461679	0.0033864	0.202314	0.176258	0.247051	0	0.34494	0.396818	1	0.16559	0.757698	0.401779	58.3016	1.52997e-05	58.3016	39.9188	51.653	9.46192e-06	55.4013	1.8886e-05	58.3016	52.2215	58.3016	31.1504	1.21496e-05	47.6928	39.04	0	58.3016	47.9406	1.03534e-05	54.2259	7.97168e-06	35.4897	58.3016	37.756	58.3016	35.3754	58.3016	40.137	1.06382e-05
g17(-30)	0.00382567	0.0038884	0.00337819	0.0047888	0.00341273	0.00303077	0.000987938	0.00365803	0.00174195	0.00326265	0.746602	0.763105	0.628871	1	0.637958	0.537466	0	0.702496	0.19838	0.598473	2.22942e-05	58.3016	1.28297e-05	52.0165	48.6387	58.3016	46.4472	58.3016	1.60175e-05	41.0096	9.73608e-06	55.384	58.3016	47.4162	60.9015	58.3016	0	31.4393	58.3016	29.0919	58.3016	45.5987	8.50409e-06	42.2392	9.48943e-06	58.6621	1.10612e-05	48.4541	58.3016
g18	0.0148539	0.0169694	0.0203374	0.0147248	0.017787	0.0152482	0.000510695	0.0163769	0.0200593	0.00797353	0.723427	0.830125	1	0.716914	0.871361	0.743312	0	0.800241	0.985973	0.376403	31.4394	47.9406	31.4393	43.895	55.4848	47.9406	33.0035	47.9406	31.4393	41.647	31.4393	51.9311	47.9406	54.7314	56.8852	47.9406	31.4393	0	47.9406	40.7165	47.9406	34.4279	31.4393	34.2604	31.4393	47.1281	31.4393	47.2288	47.9406
g19	0.00898957	0.00868933	0.00950508	0.0066583	0.0106331	0.0112308	0.0181813	0.0085664	0.0153893	0.011288	0.202314	0.176258	0.247051	0	0.34494	0.396818	1	0.16559	0.757698	0.401778	58.3016	1.28251e-05	58.3016	39.9188	51.653	2.15108e-06	55.4013	1.25751e-05	58.3016	52.2215	58.3016	31.1504	5.86978e-06	47.6928	39.04	1.03534e-05	58.3016	47.9406	0	54.2259	6.76962e-06	35.4897	58.3016	37.756	58.3016	35.3754	58.3016	40.137	6.53682e-06
g20	0.00456861	0.00996268	0.0104235	0.014799	0.00968021	0.0208948	0.000583136	0.0146589	0.00408287	0.0161044	0.196216	0.461781	0.48447	0.699886	0.447874	1	0	0.692988	0.172301	0.764156	29.0919	54.2259	29.0919	53.2769	58.7352	54.2259	55.989	54.2259	29.0919	42.085	29.0919	56.5106	54.2259	45.0201	51.7596	54.2259	29.0919	40.7165	54.2259	0	54.2259	48.2454	29.0919	30.3763	29.0919	55.3808	29.0919	53.2551	54.2259
g21(40)	0.00359583	0.00347573	0.00380203	0.00266332	0.00425322	0.00449234	0.00727254	0.00342656	0.00615571	0.0045152	0.202314	0.176258	0.247051	0	0.34494	0.396818	1	0.16559	0.757698	0.401779	58.3016	1.80858e-05	58.3016	39.9188	51.653	6.48514e-06	55.4013	1.40024e-05	58.3016	52.2215	58.3016	31.1504	6.58019e-06	47.6928	39.04	7.97168e-06	58.3016	47.9406	6.76962e-06	54.2259	0	35.4897	58.3016	37.756	58.3016	35.3754	58.3016	40.137	6.12492e-06
g22	0.0105093	0.0128972	0.00527359	0.00163308	0.0145773	0.00928037	0.00560341	0.0141321	0.0201129	0.0109912	0.48032	0.609536	0.196999	0	0.70045	0.413818	0.214847	0.676359	1	0.506398	45.5987	35.4897	45.5987	46.0039	58.6879	35.4897	35.8434	35.4897	45.5987	56.1777	45.5987	40.5688	35.4897	38.4307	55.4239	35.4897	45.5987	34.4279	35.4897	48.2454	35.4897	0	45.5987	34.3114	45.5987	42.5176	45.5987	43.1485	35.4897
g23(-70)	0.00892656	0.00907293	0.00788244	0.0111739	0.00796304	0.00707181	0.00230519	0.0085354	0.00406456	0.00761286	0.746601	0.763105	0.628871	1	0.637958	0.537466	0	0.702496	0.19838	0.598474	2.39675e-05	58.3016	5.69441e-06	52.0165	48.6387	58.3016	46.4472	58.3016	1.39001e-05	41.0096	3.59734e-06	55.3841	58.3016	47.4162	60.9015	58.3016	8.50409e-06	31.4393	58.3016	29.0919	58.3016	45.5987	0	42.2392	3.52827e-06	58.6621	4.39747e-06	48.4541	58.3016
g24	0.0106863	0.00345196	0.0100484	0.0110381	0.00901218	0.0172697	0.000862531	0.0121507	0.0211331	0.016032	0.484631	0.127744	0.453164	0.50199	0.402044	0.809412	0	0.556877	1	0.748352	42.2392	37.756	42.2392	47.5928	61.2971	37.756	55.9319	37.756	42.2392	49.5422	42.2392	43.146	37.756	48.3575	44.1726	37.756	42.2392	34.2604	37.756	30.3763	37.756	34.3114	42.2392	0	42.2392	52.0466	42.2392	38.1295	37.756
g25(-800)	0.102018	0.103691	0.0900851	0.127701	0.0910061	0.0808207	0.026345	0.0975475	0.0464521	0.0870041	0.746602	0.763105	0.628871	1	0.637958	0.537466	0	0.702496	0.19838	0.598474	2.2376e-05	58.3016	4.77074e-06	52.0165	48.6387	58.3016	46.4472	58.3016	1.38361e-05	41.0096	4.04513e-07	55.3841	58.3016	47.4162	60.9015	58.3016	9.48943e-06	31.4393	58.3016	29.0919	58.3016	45.5987	3.52827e-06	42.2392	0	58.6621	3.20808e-06	48.4541	58.3016
g26	0.00250039	0.0183249	0.00441277	0.0112055	0.0116829	0.0155094	0.0210883	0.013071	0.0205137	0.00030388	0.105681	0.867046	0.197691	0.524508	0.547478	0.731581	1	0.614266	0.972355	0	58.6621	35.3754	58.6621	39.6755	53.2905	35.3754	52.0839	35.3754	58.6621	41.9862	58.6621	55.5775	35.3754	60.7585	62.5162	35.3754	58.6621	47.1281	35.3754	55.3808	35.3754	42.5176	58.6621	52.0466	58.6621	0	58.6621	46.3408	35.3754
g27(-60)	0.00765134	0.00777679	0.00675638	0.0095776	0.00682546	0.00606155	0.00197588	0.00731606	0.00348391	0.00652531	0.746602	0.763105	0.628871	1	0.637958	0.537466	0	0.702496	0.19838	0.598474	2.4183e-05	58.3016	5.75892e-06	52.0165	48.6387	58.3016	46.4472	58.3016	1.18394e-05	41.0096	2.98116e-06	55.3841	58.3016	47.4162	60.9015	58.3016	1.10612e-05	31.4393	58.3016	29.0919	58.3016	45.5987	4.39747e-06	42.2392	3.20808e-06	58.6621	0	48.4541	58.3016
g28	0.0110096	0.00965085	0.0128398	0.0182144	0.0138855	0.00964853	0.014291	0.0139373	0.0192451	0.0135638	0.141833	0.000241858	0.332546	0.892601	0.441508	0	0.483766	0.446907	1	0.407985	48.4541	40.137	48.4541	32.1939	55.4476	40.137	59.5707	40.137	48.4541	43.7689	48.4541	41.6034	40.137	53.9029	61.2197	40.137	48.4541	47.2288	40.137	53.2551	40.137	43.1485	48.4541	38.1295	48.4541	46.3408	48.4541	0	40.137
g29(50)	0.00449478	0.00434467	0.00475254	0.00332915	0.00531653	0.00561542	0.00909067	0.0042832	0.00769464	0.005644	0.202314	0.176258	0.247051	0	0.34494	0.396818	1	0.16559	0.757698	0.401779	58.3016	1.83206e-05	58.3016	39.9188	51.653	5.71847e-06	55.4012	1.10099e-05	58.3016	52.2215	58.3016	31.1504	6.40854e-06	47.6928	39.04	1.06382e-05	58.3016	47.9406	6.53682e-06	54.2259	6.12492e-06	35.4897	58.3016	37.756	58.3016	35.3754	58.3016	40.137	0
g30	0.0177826	0.00410132	0.00144212	0.00321666	0.000885849	0.0130176	0.00715894	0.0162605	0.00305837	0.0147898	1	0.190301	0.0329219	0.137945	0	0.717994	0.371261	0.909917	0.128577	0.82288	48.0642	56.0255	48.0642	66.4932	44.1602	56.0255	63.9422	56.0255	48.0642	64.0841	48.0642	47.9741	56.0255	39.4679	49.7118	56.0255	48.0642	59.7847	56.0255	45.2503	56.0255	48.9338	48.0642	46.5335	48.0642	65.1713	48.0642	65.6872	56.0255
g31(-80)	0.0102018	0.0103691	0.00900851	0.0127701	0.00910061	0.00808206	0.0026345	0.00975475	0.00464521	0.00870041	0.746602	0.763105	0.628871	1	0.637958	0.537466	0	0.702496	0.19838	0.598474	2.23528e-05	58.3016	5.37008e-06	52.0165	48.6387	58.3016	46.4472	58.3016	1.43445e-05	41.0096	1.13318e-06	55.3841	58.3016	47.4162	60.9015	58.3016	9.10422e-06	31.4393	58.3016	29.0919	58.3016	45.5987	3.52343e-06	42.2392	1.22905e-06	58.6621	3.83393e-06	48.4541	58.3016
g32	0.0159348	0.00536507	0.0157991	0.00660228	0.0087769	0.00740242	0.00627303	0.00659607	0.00874455	0.00731335	1	0	0.987169	0.117052	0.322794	0.192754	0.0859021	0.116465	0.319734	0.184327	46.7067	51.9961	46.7067	53.848	49.3708	51.9961	45.7678	51.9961	46.7067	57.0061	46.7067	42.1188	51.9961	56.6284	38.3298	51.9961	46.7067	39.6808	51.9961	56.1166	51.9961	50.7406	46.7067	46.8859	46.7067	66.1779	46.7067	56.1926	51.9961
g33(70)	0.0062927	0.00608253	0.00665356	0.00466081	0.00744314	0.00786159	0.0127269	0.00599648	0.0107725	0.00790161	0.202314	0.176258	0.247051	0	0.34494	0.396818	1	0.16559	0.757698	0.401779	58.3016	1.15367e-05	58.3016	39.9188	51.653	3.78997e-06	55.4013	1.17075e-05	58.3016	52.2215	58.3016	31.1504	4.42963e-06	47.6928	39.04	1.25256e-05	58.3016	47.9406	4.81699e-06	54.2259	8.59773e-06	35.4897	58.3016	37.756	58.3016	35.3754	58.3016	40.137	8.73301e-06
g34	0.00817747	0.0195344	0.00060239	0.00505036	0.0195877	5.5721e-07	0.00969105	0.0189171	0.00319249	0.00480885	0.417463	0.99728	0.0307259	0.257812	1	0	0.494737	0.965764	0.162961	0.245482	47.825	57.8663	47.825	58.9965	51.5828	57.8663	38.7206	57.8663	47.825	59.6146	47.825	51.6099	57.8663	39.6637	76.7986	57.8663	47.825	53.1794	57.8663	56.9318	57.8663	40.8548	47.825	65.7395	47.825	49.7155	47.825	60.5768	57.8663
g35(-400)	0.0510089	0.0518453	0.0450425	0.0638507	0.0455031	0.0404103	0.0131725	0.0487737	0.0232261	0.0435021	0.746602	0.763105	0.628871	1	0.637958	0.537466	0	0.702496	0.19838	0.598474	2.23798e-05	58.3016	4.88059e-06	52.0165	48.6387	58.3016	46.4472	58.3016	1.3816e-05	41.0096	6.80766e-07	55.3841	58.3016	47.4162	60.9015	58.3016	9.8745e-06	31.4393	58.3016	29.0919	58.3016	45.5987	3.88083e-06	42.2392	8.87956e-07	58.6621	2.91171e-06	48.4541	58.3016
g36	0.00229431	0.00499663	0.0146117	0.0018152	7.81725e-06	0.0140221	0.0196261	0.0154059	0.00251499	0.0118474	0.116549	0.254295	0.744402	0.0921277	0	0.714347	1	0.784884	0.127798	0.603497	56.9037	39.549	56.9037	45.5962	40.7574	39.549	62.491	39.549	56.9037	45.0343	56.9037	45.4131	39.549	50.7016	39.3123	39.549	56.9037	59.0805	39.549	43.7643	39.549	56.7379	56.9037	52.8829	56.9037	52.1724	56.9037	57.8221	39.549
g37(80)	0.00719165	0.00695146	0.00760406	0.00532664	0.00850644	0.00898468	0.0145451	0.00685312	0.0123114	0.00903041	0.202314	0.176258	0.247051	0	0.34494	0.396818	1	0.16559	0.757698	0.401779	58.3016	1.30531e-05	58.3016	39.9188	51.653	2.7994e-06	55.4013	1.40592e-05	58.3016	52.2215	58.3016	31.1504	6.53436e-06	47.6928	39.04	8.44233e-06	58.3016	47.9406	3.44308e-06	54.2259	6.03746e-06	35.4897	58.3016	37.756	58.3016	35.3754	58.3016	40.137	6.46428e-06
g38(400)	0.0359583	0.0347573	0.0380203	0.0266332	0.0425322	0.0449234	0.0727254	0.0342656	0.0615572	0.045152	0.202314	0.176258	0.247051	0	0.34494	0.396818	1	0.16559	0.757698	0.401779	58.3016	1.31437e-05	58.3016	39.9188	51.653	1.30174e-06	55.4013	1.19578e-05	58.3016	52.2215	58.3016	31.1504	4.52019e-06	47.6928	39.04	9.6009e-06	58.3016	47.9406	1.96913e-06	54.2259	5.58706e-06	35.4897	58.3016	37.756	58.3016	35.3754	58.3016	40.137	5.82635e-06
g39	0.00902743	0.0172307	0.0201005	0.00111457	0.000638919	0.0188083	0.00374522	0.0111697	0.0154309	0.00269545	0.43103	0.852543	1	0.0244405	0	0.933602	0.159612	0.541109	0.76006	0.105672	54.1397	53.9536	54.1397	46.9013	55.6339	53.9536	40.0093	53.9536	54.1397	40.5422	54.1397	64.0196	53.9536	68.9648	49.4706	53.9536	54.1397	35.8779	53.9536	50.3324	53.9536	45.7488	54.1397	46.833	54.1397	50.8341	54.1397	64.6785	53.9536
g40(-200)	0.0255045	0.0259226	0.0225213	0.0319253	0.0227515	0.0202052	0.00658625	0.0243869	0.011613	0.021751	0.746602	0.763105	0.628871	1	0.637958	0.537466	0	0.702496	0.19838	0.598474	2.2275e-05	58.3016	4.43956e-06	52.0165	48.6387	58.3016	46.4472	58.3016	1.48147e-05	41.0096	1.06057e-06	55.3841	58.3016	47.4162	60.9015	58.3016	1.03008e-05	31.4393	58.3016	29.0919	58.3016	45.5987	4.12705e-06	42.2392	1.22829e-06	58.6621	3.47894e-06	48.4541	58.3016
g41	0.0020227	0.0119069	0.0192423	0.00388406	0.000927381	0.0156133	0.0141595	0.00293927	0.00895547	0.0091016	0.0598049	0.599485	1	0.161436	0	0.801854	0.722479	0.10985	0.438336	0.446315	56.9518	39.008	56.9518	37.6172	53.0841	39.008	58.0542	39.008	56.9518	36.9208	56.9518	54.1919	39.008	61.6872	32.9948	39.008	56.9518	50.5219	39.008	48.2527	39.008	55.1889	56.9518	48.4383	56.9518	45.6908	56.9518	58.9048	39.008
g42(-100)	0.0127522	0.0129613	0.0112606	0.0159627	0.0113758	0.0101026	0.00329313	0.0121934	0.00580651	0.0108755	0.746602	0.763105	0.628871	1	0.637958	0.537466	0	0.702496	0.19838	0.598474	2.36403e-05	58.3016	5.84078e-06	52.0165	48.6387	58.3016	46.4472	58.3016	1.17692e-05	41.0096	2.99433e-06	55.3841	58.3016	47.4162	60.9015	58.3016	1.0369e-05	31.4393	58.3016	29.0919	58.3016	45.5987	4.45947e-06	42.2392	2.88121e-06	58.6621	2.68504e-06	48.4541	58.3016
g43	0.0151164	0.00455399	0.0145041	0.0223947	0.0190461	0.00216268	0.0085432	0.0049528	0.00257466	0.0144841	0.640256	0.118194	0.609991	1	0.834486	0	0.315367	0.137906	0.0203628	0.609003	34.6636	59.054	34.6636	58.2914	56.7746	59.054	61.2732	59.054	34.6636	52.5588	34.6636	44.0671	59.054	43.0918	57.0207	59.054	34.6636	51.2389	59.054	49.0525	59.054	58.7578	34.6636	53.4344	34.6636	66.245	34.6636	42.1185	59.054
g44(800)	0.0719165	0.0695146	0.0760406	0.0532664	0.0850644	0.0898468	0.145451	0.0685312	0.123114	0.0903041	0.202314	0.176258	0.247051	0	0.34494	0.396818	1	0.16559	0.757698	0.401779	58.3016	1.32199e-05	58.3016	39.9188	51.653	1.16735e-06	55.4013	1.19337e-05	58.3016	52.2215	58.3016	31.1504	5.20267e-06	47.6928	39.04	9.36702e-06	58.3016	47.9406	1.76964e-06	54.2259	5.91555e-06	35.4897	58.3016	37.756	58.3016	35.3754	58.3016	40.137	5.52461e-06
g45	0.0206215	0.0152192	0.00661596	0.0224774	0.0157305	0.0117821	0.0147534	0.000679946	0.0118923	0.0039266	0.914858	0.667016	0.272326	1	0.690472	0.509335	0.645647	0	0.514388	0.148947	41.18	48.4755	41.18	55.1888	49.2993	48.4755	55.5797	48.4755	41.18	45.3765	41.18	50.8608	48.4755	55.1944	58.1341	48.4755	41.18	47.3251	48.4755	54.5371	48.4755	51.6078	41.18	52.9136	41.18	46.4642	41.18	47.8948	48.4755
g46(90)	0.00809061	0.0078204	0.00855457	0.00599247	0.00956975	0.0101078	0.0163632	0.00770976	0.0138504	0.0101592	0.202314	0.176258	0.247051	0	0.34494	0.396818	1	0.16559	0.757698	0.401778	58.3016	1.27163e-05	58.3016	39.9188	51.653	2.75367e-06	55.4013	1.25042e-05	58.3016	52.2215	58.3016	31.1504	5.97836e-06	47.6928	39.04	8.87111e-06	58.3016	47.9406	2.06885e-06	54.2259	6.51442e-06	35.4897	58.3016	37.756	58.3016	35.3754	58.3016	40.137	7.3389e-06
g47	0.0169985	0.0148651	0.0151415	0.0030661	0.0159309	0.00430794	0.00813987	0.00810336	0.00858854	0.0187649	0.887484	0.751589	0.769195	0	0.819475	0.0791042	0.323195	0.320869	0.351775	1	42.7913	51.2754	42.7913	58.7358	60.1126	51.2754	39.4091	51.2754	42.7913	64.6161	42.7913	41.4461	51.2754	39.4548	49.8302	51.2754	42.7913	48.8049	51.2754	51.7327	51.2754	42.1473	42.7913	51.8264	42.7913	67.3182	42.7913	60.605	51.2754
g48(1600)	0.143833	0.139029	0.152081	0.106533	0.170129	0.179694	0.290901	0.137062	0.246229	0.180608	0.202314	0.176258	0.247051	0	0.34494	0.396818	1	0.16559	0.757698	0.401779	58.3016	1.35128e-05	58.3016	39.9188	51.653	1.33617e-06	55.4013	1.17276e-05	58.3016	52.2215	58.3016	31.1504	4.86639e-06	47.6928	39.04	9.54278e-06	58.3016	47.9406	1.93725e-06	54.2259	5.67534e-06	35.4897	58.3016	37.756	58.3016	35.3754	58.3016	40.137	5.29381e-06
g49(-90)	0.011477	0.0116652	0.0101346	0.0143664	0.0102382	0.00909232	0.00296381	0.0109741	0.00522586	0.00978796	0.746602	0.763105	0.628871	1	0.637958	0.537466	0	0.702496	0.19838	0.598474	1.98692e-05	58.3016	5.18164e-06	52.0165	48.6387	58.3016	46.4472	58.3016	1.56699e-05	41.0096	2.73967e-06	55.3841	58.3016	47.4162	60.9015	58.3016	8.98664e-06	31.4393	58.3016	29.0919	58.3016	45.5987	4.97977e-06	42.2392	2.6517e-06	58.6621	5.36668e-06	48.4541	58.3016
g50	0.0035733	0.00825793	0.00692766	0.00433113	0.00170095	0.0139353	0.016786	0.0128972	0.00603396	0.00452931	0.12412	0.434668	0.346483	0.174357	0	0.811024	1	0.742211	0.287239	0.187494	55.5325	35.9166	55.5325	44.0918	35.0728	35.9166	57.2838	35.9166	55.5325	39.646	55.5325	50.821	35.9166	52.2288	47.9426	35.9166	55.5325	53.1262	35.9166	43.4204	35.9166	50.927	55.5325	51.4671	55.5325	33.6724	55.5325	56.6502	35.9166
[truncated: 21 more columns]

## Sheet: result 4
	g1(-10)	g3(-50)	g9(-20)	g11(-1600)	g17(-30)	g23(-70)	g25(-800)	g27(-60)	g31(-80)	g35(-400)	g40(-200)	g42(-100)	g49(-90)	g2(10)	g6(200)	g8(20)	g13(60)	g16(30)	g19	g21(40)	g29(50)	g33(70)	g37(80)	g38(400)	g44(800)	g46(90)	g48(1600)	g4	g5	g7	g10	g12	g14	g15	g18	g20	g22	g24	g26	g28	g30	g32	g34	g36	g39	g41	g43	g45	g47
g1(-10)	0	2.13325e-05	3.05081e-05	2.23897e-05	2.22942e-05	2.39675e-05	2.2376e-05	2.4183e-05	2.23528e-05	2.23798e-05	2.2275e-05	2.36403e-05	1.98692e-05	58.3016	58.3016	58.3016	58.3016	58.3016	58.3016	58.3016	58.3016	58.3016	58.3016	58.3016	58.3016	58.3016	58.3016	52.0165	48.6387	46.4472	41.0096	55.3841	47.4162	60.9015	31.4394	29.0919	45.5987	42.2392	58.6621	48.4541	48.0642	46.7067	47.825	56.9037	54.1397	56.9518	34.6636	41.18	42.7913
g3(-50)	2.13325e-05	0	1.63963e-05	4.69375e-06	1.28297e-05	5.69441e-06	4.77074e-06	5.75892e-06	5.37008e-06	4.88059e-06	4.43956e-06	5.84078e-06	5.18164e-06	58.3016	58.3016	58.3016	58.3016	58.3016	58.3016	58.3016	58.3016	58.3016	58.3016	58.3016	58.3016	58.3016	58.3016	52.0165	48.6387	46.4472	41.0096	55.3841	47.4162	60.9015	31.4393	29.0919	45.5987	42.2392	58.6621	48.4541	48.0642	46.7067	47.825	56.9037	54.1397	56.9518	34.6636	41.18	42.7913
g9(-20)	3.05081e-05	1.63963e-05	0	1.40039e-05	1.60175e-05	1.39001e-05	1.38361e-05	1.18394e-05	1.43445e-05	1.3816e-05	1.48147e-05	1.17692e-05	1.56699e-05	58.3016	58.3016	58.3016	58.3016	58.3016	58.3016	58.3016	58.3016	58.3016	58.3016	58.3016	58.3016	58.3016	58.3016	52.0165	48.6387	46.4472	41.0096	55.3841	47.4162	60.9015	31.4393	29.0919	45.5987	42.2392	58.6621	48.4541	48.0642	46.7067	47.825	56.9037	54.1397	56.9518	34.6636	41.18	42.7913
g11(-1600)	2.23897e-05	4.69375e-06	1.40039e-05	0	9.73608e-06	3.59734e-06	4.04513e-07	2.98116e-06	1.13318e-06	6.80766e-07	1.06057e-06	2.99433e-06	2.73967e-06	58.3016	58.3016	58.3016	58.3016	58.3016	58.3016	58.3016	58.3016	58.3016	58.3016	58.3016	58.3016	58.3016	58.3016	52.0165	48.6387	46.4472	41.0096	55.3841	47.4162	60.9015	31.4393	29.0919	45.5987	42.2392	58.6621	48.4541	48.0642	46.7067	47.825	56.9037	54.1397	56.9518	34.6636	41.18	42.7913
g17(-30)	2.22942e-05	1.28297e-05	1.60175e-05	9.73608e-06	0	8.50409e-06	9.48943e-06	1.10612e-05	9.10422e-06	9.8745e-06	1.03008e-05	1.0369e-05	8.98664e-06	58.3016	58.3016	58.3016	58.3016	58.3016	58.3016	58.3016	58.3016	58.3016	58.3016	58.3016	58.3016	58.3016	58.3016	52.0165	48.6387	46.4472	41.0096	55.384	47.4162	60.9015	31.4393	29.0919	45.5987	42.2392	58.6621	48.4541	48.0642	46.7067	47.825	56.9037	54.1397	56.9518	34.6636	41.18	42.7913
g23(-70)	2.39675e-05	5.69441e-06	1.39001e-05	3.59734e-06	8.50409e-06	0	3.52827e-06	4.39747e-06	3.52343e-06	3.88083e-06	4.12705e-06	4.45947e-06	4.97977e-06	58.3016	58.3016	58.3016	58.3016	58.3016	58.3016	58.3016	58.3016	58.3016	58.3016	58.3016	58.3016	58.3016	58.3016	52.0165	48.6387	46.4472	41.0096	55.3841	47.4162	60.9015	31.4393	29.0919	45.5987	42.2392	58.6621	48.4541	48.0642	46.7067	47.825	56.9037	54.1397	56.9518	34.6636	41.18	42.7913
g25(-800)	2.2376e-05	4.77074e-06	1.38361e-05	4.04513e-07	9.48943e-06	3.52827e-06	0	3.20808e-06	1.22905e-06	8.87956e-07	1.22829e-06	2.88121e-06	2.6517e-06	58.3016	58.3016	58.3016	58.3016	58.3016	58.3016	58.3016	58.3016	58.3016	58.3016	58.3016	58.3016	58.3016	58.3016	52.0165	48.6387	46.4472	41.0096	55.3841	47.4162	60.9015	31.4393	29.0919	45.5987	42.2392	58.6621	48.4541	48.0642	46.7067	47.825	56.9037	54.1397	56.9518	34.6636	41.18	42.7913
g27(-60)	2.4183e-05	5.75892e-06	1.18394e-05	2.98116e-06	1.10612e-05	4.39747e-06	3.20808e-06	0	3.83393e-06	2.91171e-06	3.47894e-06	2.68504e-06	5.36668e-06	58.3016	58.3016	58.3016	58.3016	58.3016	58.3016	58.3016	58.3016	58.3016	58.3016	58.3016	58.3016	58.3016	58.3016	52.0165	48.6387	46.4472	41.0096	55.3841	47.4162	60.9015	31.4393	29.0919	45.5987	42.2392	58.6621	48.4541	48.0642	46.7067	47.825	56.9037	54.1397	56.9518	34.6636	41.18	42.7913
g31(-80)	2.23528e-05	5.37008e-06	1.43445e-05	1.13318e-06	9.10422e-06	3.52343e-06	1.22905e-06	3.83393e-06	0	1.54868e-06	1.61465e-06	3.69792e-06	2.48364e-06	58.3016	58.3016	58.3016	58.3016	58.3016	58.3016	58.3016	58.3016	58.3016	58.3016	58.3016	58.3016	58.3016	58.3016	52.0165	48.6387	46.4472	41.0096	55.3841	47.4162	60.9015	31.4393	29.0919	45.5987	42.2392	58.6621	48.4541	48.0642	46.7067	47.825	56.9037	54.1397	56.9518	34.6636	41.18	42.7913
g35(-400)	2.23798e-05	4.88059e-06	1.3816e-05	6.80766e-07	9.8745e-06	3.88083e-06	8.87956e-07	2.91171e-06	1.54868e-06	0	1.41006e-06	3.1594e-06	2.77256e-06	58.3016	58.3016	58.3016	58.3016	58.3016	58.3016	58.3016	58.3016	58.3016	58.3016	58.3016	58.3016	58.3016	58.3016	52.0165	48.6387	46.4472	41.0096	55.3841	47.4162	60.9015	31.4393	29.0919	45.5987	42.2392	58.6621	48.4541	48.0642	46.7067	47.825	56.9037	54.1397	56.9518	34.6636	41.18	42.7913
g40(-200)	2.2275e-05	4.43956e-06	1.48147e-05	1.06057e-06	1.03008e-05	4.12705e-06	1.22829e-06	3.47894e-06	1.61465e-06	1.41006e-06	0	3.82866e-06	2.77242e-06	58.3016	58.3016	58.3016	58.3016	58.3016	58.3016	58.3016	58.3016	58.3016	58.3016	58.3016	58.3016	58.3016	58.3016	52.0165	48.6387	46.4472	41.0096	55.3841	47.4162	60.9015	31.4393	29.0919	45.5987	42.2392	58.6621	48.4541	48.0642	46.7067	47.825	56.9037	54.1397	56.9518	34.6636	41.18	42.7913
g42(-100)	2.36403e-05	5.84078e-06	1.17692e-05	2.99433e-06	1.0369e-05	4.45947e-06	2.88121e-06	2.68504e-06	3.69792e-06	3.1594e-06	3.82866e-06	0	5.04133e-06	58.3016	58.3016	58.3016	58.3016	58.3016	58.3016	58.3016	58.3016	58.3016	58.3016	58.3016	58.3016	58.3016	58.3016	52.0165	48.6387	46.4472	41.0096	55.3841	47.4162	60.9015	31.4393	29.0919	45.5987	42.2392	58.6621	48.4541	48.0642	46.7067	47.825	56.9037	54.1397	56.9518	34.6636	41.18	42.7913
g49(-90)	1.98692e-05	5.18164e-06	1.56699e-05	2.73967e-06	8.98664e-06	4.97977e-06	2.6517e-06	5.36668e-06	2.48364e-06	2.77256e-06	2.77242e-06	5.04133e-06	0	58.3016	58.3016	58.3016	58.3016	58.3016	58.3016	58.3016	58.3016	58.3016	58.3016	58.3016	58.3016	58.3016	58.3016	52.0165	48.6387	46.4472	41.0096	55.3841	47.4162	60.9015	31.4393	29.0919	45.5987	42.2392	58.6621	48.4541	48.0642	46.7067	47.825	56.9037	54.1397	56.9518	34.6636	41.18	42.7913
g2(10)	58.3016	58.3016	58.3016	58.3016	58.3016	58.3016	58.3016	58.3016	58.3016	58.3016	58.3016	58.3016	58.3016	0	1.26413e-05	2.15854e-05	1.53865e-05	1.52997e-05	1.28251e-05	1.80858e-05	1.83206e-05	1.15367e-05	1.30531e-05	1.31437e-05	1.32199e-05	1.27163e-05	1.35128e-05	39.9188	51.653	55.4013	52.2215	31.1504	47.6928	39.04	47.9406	54.2259	35.4897	37.756	35.3754	40.137	56.0255	51.9961	57.8663	39.549	53.9536	39.008	59.054	48.4755	51.2754
g6(200)	58.3016	58.3016	58.3016	58.3016	58.3016	58.3016	58.3016	58.3016	58.3016	58.3016	58.3016	58.3016	58.3016	1.26413e-05	0	1.1871e-05	5.12767e-06	9.46192e-06	2.15108e-06	6.48514e-06	5.71847e-06	3.78997e-06	2.7994e-06	1.30174e-06	1.16735e-06	2.75367e-06	1.33617e-06	39.9188	51.653	55.4013	52.2215	31.1504	47.6928	39.04	47.9406	54.2259	35.4897	37.756	35.3754	40.137	56.0255	51.9961	57.8663	39.549	53.9536	39.008	59.054	48.4755	51.2754
g8(20)	58.3016	58.3016	58.3016	58.3016	58.3016	58.3016	58.3016	58.3016	58.3016	58.3016	58.3016	58.3016	58.3016	2.15854e-05	1.1871e-05	0	1.04881e-05	1.8886e-05	1.25751e-05	1.40024e-05	1.10099e-05	1.17075e-05	1.40592e-05	1.19578e-05	1.19337e-05	1.25042e-05	1.17276e-05	39.9188	51.653	55.4012	52.2215	31.1504	47.6928	39.04	47.9406	54.2259	35.4897	37.756	35.3754	40.137	56.0255	51.9961	57.8663	39.549	53.9536	39.008	59.054	48.4755	51.2754
g13(60)	58.3016	58.3016	58.3016	58.3016	58.3016	58.3016	58.3016	58.3016	58.3016	58.3016	58.3016	58.3016	58.3016	1.53865e-05	5.12767e-06	1.04881e-05	0	1.21496e-05	5.86978e-06	6.58019e-06	6.40854e-06	4.42963e-06	6.53436e-06	4.52019e-06	5.20267e-06	5.97836e-06	4.86639e-06	39.9188	51.653	55.4013	52.2215	31.1504	47.6928	39.04	47.9406	54.2259	35.4897	37.756	35.3754	40.137	56.0255	51.9961	57.8663	39.549	53.9536	39.008	59.054	48.4755	51.2754
g16(30)	58.3016	58.3016	58.3016	58.3016	58.3016	58.3016	58.3016	58.3016	58.3016	58.3016	58.3016	58.3016	58.3016	1.52997e-05	9.46192e-06	1.8886e-05	1.21496e-05	0	1.03534e-05	7.97168e-06	1.06382e-05	1.25256e-05	8.44233e-06	9.6009e-06	9.36702e-06	8.87111e-06	9.54278e-06	39.9188	51.653	55.4013	52.2215	31.1504	47.6928	39.04	47.9406	54.2259	35.4897	37.756	35.3754	40.137	56.0255	51.9961	57.8663	39.549	53.9536	39.008	59.054	48.4755	51.2754
g19	58.3016	58.3016	58.3016	58.3016	58.3016	58.3016	58.3016	58.3016	58.3016	58.3016	58.3016	58.3016	58.3016	1.28251e-05	2.15108e-06	1.25751e-05	5.86978e-06	1.03534e-05	0	6.76962e-06	6.53682e-06	4.81699e-06	3.44308e-06	1.96913e-06	1.76964e-06	2.06885e-06	1.93725e-06	39.9188	51.653	55.4013	52.2215	31.1504	47.6928	39.04	47.9406	54.2259	35.4897	37.756	35.3754	40.137	56.0255	51.9961	57.8663	39.549	53.9536	39.008	59.054	48.4755	51.2754
g21(40)	58.3016	58.3016	58.3016	58.3016	58.3016	58.3016	58.3016	58.3016	58.3016	58.3016	58.3016	58.3016	58.3016	1.80858e-05	6.48514e-06	1.40024e-05	6.58019e-06	7.97168e-06	6.76962e-06	0	6.12492e-06	8.59773e-06	6.03746e-06	5.58706e-06	5.91555e-06	6.51442e-06	5.67534e-06	39.9188	51.653	55.4013	52.2215	31.1504	47.6928	39.04	47.9406	54.2259	35.4897	37.756	35.3754	40.137	56.0255	51.9961	57.8663	39.549	53.9536	39.008	59.054	48.4755	51.2754
g29(50)	58.3016	58.3016	58.3016	58.3016	58.3016	58.3016	58.3016	58.3016	58.3016	58.3016	58.3016	58.3016	58.3016	1.83206e-05	5.71847e-06	1.10099e-05	6.40854e-06	1.06382e-05	6.53682e-06	6.12492e-06	0	8.73301e-06	6.46428e-06	5.82635e-06	5.52461e-06	7.3389e-06	5.29381e-06	39.9188	51.653	55.4012	52.2215	31.1504	47.6928	39.04	47.9406	54.2259	35.4897	37.756	35.3754	40.137	56.0255	51.9961	57.8663	39.549	53.9536	39.008	59.054	48.4755	51.2754
g33(70)	58.3016	58.3016	58.3016	58.3016	58.3016	58.3016	58.3016	58.3016	58.3016	58.3016	58.3016	58.3016	58.3016	1.15367e-05	3.78997e-06	1.17075e-05	4.42963e-06	1.25256e-05	4.81699e-06	8.59773e-06	8.73301e-06	0	5.42693e-06	4.11779e-06	4.55648e-06	4.84487e-06	4.53402e-06	39.9188	51.653	55.4013	52.2215	31.1504	47.6928	39.04	47.9406	54.2259	35.4897	37.756	35.3754	40.137	56.0255	51.9961	57.8663	39.549	53.9536	39.008	59.054	48.4755	51.2754
g37(80)	58.3016	58.3016	58.3016	58.3016	58.3016	58.3016	58.3016	58.3016	58.3016	58.3016	58.3016	58.3016	58.3016	1.30531e-05	2.7994e-06	1.40592e-05	6.53436e-06	8.44233e-06	3.44308e-06	6.03746e-06	6.46428e-06	5.42693e-06	0	2.99722e-06	2.83372e-06	3.82662e-06	2.95743e-06	39.9188	51.653	55.4013	52.2215	31.1504	47.6928	39.04	47.9406	54.2259	35.4897	37.756	35.3754	40.137	56.0255	51.9961	57.8663	39.549	53.9536	39.008	59.054	48.4755	51.2754
g38(400)	58.3016	58.3016	58.3016	58.3016	58.3016	58.3016	58.3016	58.3016	58.3016	58.3016	58.3016	58.3016	58.3016	1.31437e-05	1.30174e-06	1.19578e-05	4.52019e-06	9.6009e-06	1.96913e-06	5.58706e-06	5.82635e-06	4.11779e-06	2.99722e-06	0	9.20666e-07	2.09535e-06	8.52769e-07	39.9188	51.653	55.4013	52.2215	31.1504	47.6928	39.04	47.9406	54.2259	35.4897	37.756	35.3754	40.137	56.0255	51.9961	57.8663	39.549	53.9536	39.008	59.054	48.4755	51.2754
g44(800)	58.3016	58.3016	58.3016	58.3016	58.3016	58.3016	58.3016	58.3016	58.3016	58.3016	58.3016	58.3016	58.3016	1.32199e-05	1.16735e-06	1.19337e-05	5.20267e-06	9.36702e-06	1.76964e-06	5.91555e-06	5.52461e-06	4.55648e-06	2.83372e-06	9.20666e-07	0	2.11765e-06	4.0137e-07	39.9188	51.653	55.4013	52.2215	31.1504	47.6928	39.04	47.9406	54.2259	35.4897	37.756	35.3754	40.137	56.0255	51.9961	57.8663	39.549	53.9536	39.008	59.054	48.4755	51.2754
g46(90)	58.3016	58.3016	58.3016	58.3016	58.3016	58.3016	58.3016	58.3016	58.3016	58.3016	58.3016	58.3016	58.3016	1.27163e-05	2.75367e-06	1.25042e-05	5.97836e-06	8.87111e-06	2.06885e-06	6.51442e-06	7.3389e-06	4.84487e-06	3.82662e-06	2.09535e-06	2.11765e-06	0	2.33994e-06	39.9188	51.653	55.4013	52.2215	31.1504	47.6928	39.04	47.9406	54.2259	35.4897	37.756	35.3754	40.137	56.0255	51.9961	57.8663	39.549	53.9536	39.008	59.054	48.4755	51.2754
g48(1600)	58.3016	58.3016	58.3016	58.3016	58.3016	58.3016	58.3016	58.3016	58.3016	58.3016	58.3016	58.3016	58.3016	1.35128e-05	1.33617e-06	1.17276e-05	4.86639e-06	9.54278e-06	1.93725e-06	5.67534e-06	5.29381e-06	4.53402e-06	2.95743e-06	8.52769e-07	4.0137e-07	2.33994e-06	0	39.9188	51.653	55.4013	52.2215	31.1504	47.6928	39.04	47.9406	54.2259	35.4897	37.756	35.3754	40.137	56.0255	51.9961	57.8663	39.549	53.9536	39.008	59.054	48.4755	51.2754
g4	52.0165	52.0165	52.0165	52.0165	52.0165	52.0165	52.0165	52.0165	52.0165	52.0165	52.0165	52.0165	52.0165	39.9188	39.9188	39.9188	39.9188	39.9188	39.9188	39.9188	39.9188	39.9188	39.9188	39.9188	39.9188	39.9188	39.9188	0	48.075	52.3788	28.3151	54.051	64.5808	57.5236	43.895	53.2769	46.0039	47.5928	39.6755	32.1939	66.4932	53.848	58.9965	45.5962	46.9013	37.6172	58.2914	55.1888	58.7358
g5	48.6387	48.6387	48.6387	48.6387	48.6387	48.6387	48.6387	48.6387	48.6387	48.6387	48.6387	48.6387	48.6387	51.653	51.653	51.653	51.653	51.653	51.653	51.653	51.653	51.653	51.653	51.653	51.653	51.653	51.653	48.075	0	53.0811	41.8959	51.2037	55.6766	58.1769	55.4848	58.7352	58.6879	61.2971	53.2905	55.4476	44.1602	49.3708	51.5828	40.7574	55.6339	53.0841	56.7746	49.2993	60.1126
g7	46.4472	46.4472	46.4472	46.4472	46.4472	46.4472	46.4472	46.4472	46.4472	46.4472	46.4472	46.4472	46.4472	55.4013	55.4013	55.4012	55.4013	55.4013	55.4013	55.4013	55.4012	55.4013	55.4013	55.4013	55.4013	55.4013	55.4013	52.3788	53.0811	0	54.3704	51.6292	55.5072	66.1328	33.0035	55.989	35.8434	55.9319	52.0839	59.5707	63.9422	45.7678	38.7206	62.491	40.0093	58.0542	61.2732	55.5797	39.4091
g10	41.0096	41.0096	41.0096	41.0096	41.0096	41.0096	41.0096	41.0096	41.0096	41.0096	41.0096	41.0096	41.0096	52.2215	52.2215	52.2215	52.2215	52.2215	52.2215	52.2215	52.2215	52.2215	52.2215	52.2215	52.2215	52.2215	52.2215	28.3151	41.8959	54.3704	0	62.7564	66.4866	59.1101	41.647	42.085	56.1777	49.5422	41.9862	43.7689	64.0841	57.0061	59.6146	45.0343	40.5422	36.9208	52.5588	45.3765	64.6161
g12	55.3841	55.3841	55.3841	55.3841	55.384	55.3841	55.3841	55.3841	55.3841	55.3841	55.3841	55.3841	55.3841	31.1504	31.1504	31.1504	31.1504	31.1504	31.1504	31.1504	31.1504	31.1504	31.1504	31.1504	31.1504	31.1504	31.1504	54.051	51.2037	51.6292	62.7564	0	34.0284	37.4457	51.9311	56.5106	40.5688	43.146	55.5775	41.6034	47.9741	42.1188	51.6099	45.4131	64.0196	54.1919	44.0671	50.8608	41.4461
g14	47.4162	47.4162	47.4162	47.4162	47.4162	47.4162	47.4162	47.4162	47.4162	47.4162	47.4162	47.4162	47.4162	47.6928	47.6928	47.6928	47.6928	47.6928	47.6928	47.6928	47.6928	47.6928	47.6928	47.6928	47.6928	47.6928	47.6928	64.5808	55.6766	55.5072	66.4866	34.0284	0	54.1596	54.7314	45.0201	38.4307	48.3575	60.7585	53.9029	39.4679	56.6284	39.6637	50.7016	68.9648	61.6872	43.0918	55.1944	39.4548
g15	60.9015	60.9015	60.9015	60.9015	60.9015	60.9015	60.9015	60.9015	60.9015	60.9015	60.9015	60.9015	60.9015	39.04	39.04	39.04	39.04	39.04	39.04	39.04	39.04	39.04	39.04	39.04	39.04	39.04	39.04	57.5236	58.1769	66.1328	59.1101	37.4457	54.1596	0	56.8852	51.7596	55.4239	44.1726	62.5162	61.2197	49.7118	38.3298	76.7986	39.3123	49.4706	32.9948	57.0207	58.1341	49.8302
g18	31.4394	31.4393	31.4393	31.4393	31.4393	31.4393	31.4393	31.4393	31.4393	31.4393	31.4393	31.4393	31.4393	47.9406	47.9406	47.9406	47.9406	47.9406	47.9406	47.9406	47.9406	47.9406	47.9406	47.9406	47.9406	47.9406	47.9406	43.895	55.4848	33.0035	41.647	51.9311	54.7314	56.8852	0	40.7165	34.4279	34.2604	47.1281	47.2288	59.7847	39.6808	53.1794	59.0805	35.8779	50.5219	51.2389	47.3251	48.8049
g20	29.0919	29.0919	29.0919	29.0919	29.0919	29.0919	29.0919	29.0919	29.0919	29.0919	29.0919	29.0919	29.0919	54.2259	54.2259	54.2259	54.2259	54.2259	54.2259	54.2259	54.2259	54.2259	54.2259	54.2259	54.2259	54.2259	54.2259	53.2769	58.7352	55.989	42.085	56.5106	45.0201	51.7596	40.7165	0	48.2454	30.3763	55.3808	53.2551	45.2503	56.1166	56.9318	43.7643	50.3324	48.2527	49.0525	54.5371	51.7327
g22	45.5987	45.5987	45.5987	45.5987	45.5987	45.5987	45.5987	45.5987	45.5987	45.5987	45.5987	45.5987	45.5987	35.4897	35.4897	35.4897	35.4897	35.4897	35.4897	35.4897	35.4897	35.4897	35.4897	35.4897	35.4897	35.4897	35.4897	46.0039	58.6879	35.8434	56.1777	40.5688	38.4307	55.4239	34.4279	48.2454	0	34.3114	42.5176	43.1485	48.9338	50.7406	40.8548	56.7379	45.7488	55.1889	58.7578	51.6078	42.1473
g24	42.2392	42.2392	42.2392	42.2392	42.2392	42.2392	42.2392	42.2392	42.2392	42.2392	42.2392	42.2392	42.2392	37.756	37.756	37.756	37.756	37.756	37.756	37.756	37.756	37.756	37.756	37.756	37.756	37.756	37.756	47.5928	61.2971	55.9319	49.5422	43.146	48.3575	44.1726	34.2604	30.3763	34.3114	0	52.0466	38.1295	46.5335	46.8859	65.7395	52.8829	46.833	48.4383	53.4344	52.9136	51.8264
g26	58.6621	58.6621	58.6621	58.6621	58.6621	58.6621	58.6621	58.6621	58.6621	58.6621	58.6621	58.6621	58.6621	35.3754	35.3754	35.3754	35.3754	35.3754	35.3754	35.3754	35.3754	35.3754	35.3754	35.3754	35.3754	35.3754	35.3754	39.6755	53.2905	52.0839	41.9862	55.5775	60.7585	62.5162	47.1281	55.3808	42.5176	52.0466	0	46.3408	65.1713	66.1779	49.7155	52.1724	50.8341	45.6908	66.245	46.4642	67.3182
g28	48.4541	48.4541	48.4541	48.4541	48.4541	48.4541	48.4541	48.4541	48.4541	48.4541	48.4541	48.4541	48.4541	40.137	40.137	40.137	40.137	40.137	40.137	40.137	40.137	40.137	40.137	40.137	40.137	40.137	40.137	32.1939	55.4476	59.5707	43.7689	41.6034	53.9029	61.2197	47.2288	53.2551	43.1485	38.1295	46.3408	0	65.6872	56.1926	60.5768	57.8221	64.6785	58.9048	42.1185	47.8948	60.605
g30	48.0642	48.0642	48.0642	48.0642	48.0642	48.0642	48.0642	48.0642	48.0642	48.0642	48.0642	48.0642	48.0642	56.0255	56.0255	56.0255	56.0255	56.0255	56.0255	56.0255	56.0255	56.0255	56.0255	56.0255	56.0255	56.0255	56.0255	66.4932	44.1602	63.9422	64.0841	47.9741	39.4679	49.7118	59.7847	45.2503	48.9338	46.5335	65.1713	65.6872	0	54.1324	58.1612	42.7534	60.3476	60.5176	61.5361	60.7466	54.262
g32	46.7067	46.7067	46.7067	46.7067	46.7067	46.7067	46.7067	46.7067	46.7067	46.7067	46.7067	46.7067	46.7067	51.9961	51.9961	51.9961	51.9961	51.9961	51.9961	51.9961	51.9961	51.9961	51.9961	51.9961	51.9961	51.9961	51.9961	53.848	49.3708	45.7678	57.0061	42.1188	56.6284	38.3298	39.6808	56.1166	50.7406	46.8859	66.1779	56.1926	54.1324	0	67.4652	58.1015	48.9492	49.1328	44.8496	48.84	39.3135
g34	47.825	47.825	47.825	47.825	47.825	47.825	47.825	47.825	47.825	47.825	47.825	47.825	47.825	57.8663	57.8663	57.8663	57.8663	57.8663	57.8663	57.8663	57.8663	57.8663	57.8663	57.8663	57.8663	57.8663	57.8663	58.9965	51.5828	38.7206	59.6146	51.6099	39.6637	76.7986	53.1794	56.9318	40.8548	65.7395	49.7155	60.5768	58.1612	67.4652	0	62.8077	65.2763	69.4942	56.9266	53.4359	49.0118
g36	56.9037	56.9037	56.9037	56.9037	56.9037	56.9037	56.9037	56.9037	56.9037	56.9037	56.9037	56.9037	56.9037	39.549	39.549	39.549	39.549	39.549	39.549	39.549	39.549	39.549	39.549	39.549	39.549	39.549	39.549	45.5962	40.7574	62.491	45.0343	45.4131	50.7016	39.3123	59.0805	43.7643	56.7379	52.8829	52.1724	57.8221	42.7534	58.1015	62.8077	0	49.8135	31.7288	63.0781	65.4909	59.5628
g39	54.1397	54.1397	54.1397	54.1397	54.1397	54.1397	54.1397	54.1397	54.1397	54.1397	54.1397	54.1397	54.1397	53.9536	53.9536	53.9536	53.9536	53.9536	53.9536	53.9536	53.9536	53.9536	53.9536	53.9536	53.9536	53.9536	53.9536	46.9013	55.6339	40.0093	40.5422	64.0196	68.9648	49.4706	35.8779	50.3324	45.7488	46.833	50.8341	64.6785	60.3476	48.9492	65.2763	49.8135	0	34.2295	73.5464	61.838	57.9961
g41	56.9518	56.9518	56.9518	56.9518	56.9518	56.9518	56.9518	56.9518	56.9518	56.9518	56.9518	56.9518	56.9518	39.008	39.008	39.008	39.008	39.008	39.008	39.008	39.008	39.008	39.008	39.008	39.008	39.008	39.008	37.6172	53.0841	58.0542	36.9208	54.1919	61.6872	32.9948	50.5219	48.2527	55.1889	48.4383	45.6908	58.9048	60.5176	49.1328	69.4942	31.7288	34.2295	0	62.1876	55.6262	55.5273
g43	34.6636	34.6636	34.6636	34.6636	34.6636	34.6636	34.6636	34.6636	34.6636	34.6636	34.6636	34.6636	34.6636	59.054	59.054	59.054	59.054	59.054	59.054	59.054	59.054	59.054	59.054	59.054	59.054	59.054	59.054	58.2914	56.7746	61.2732	52.5588	44.0671	43.0918	57.0207	51.2389	49.0525	58.7578	53.4344	66.245	42.1185	61.5361	44.8496	56.9266	63.0781	73.5464	62.1876	0	39.7565	39.3773
g45	41.18	41.18	41.18	41.18	41.18	41.18	41.18	41.18	41.18	41.18	41.18	41.18	41.18	48.4755	48.4755	48.4755	48.4755	48.4755	48.4755	48.4755	48.4755	48.4755	48.4755	48.4755	48.4755	48.4755	48.4755	55.1888	49.2993	55.5797	45.3765	50.8608	55.1944	58.1341	47.3251	54.5371	51.6078	52.9136	46.4642	47.8948	60.7466	48.84	53.4359	65.4909	61.838	55.6262	39.7565	0	54.7052
g47	42.7913	42.7913	42.7913	42.7913	42.7913	42.7913	42.7913	42.7913	42.7913	42.7913	42.7913	42.7913	42.7913	51.2754	51.2754	51.2754	51.2754	51.2754	51.2754	51.2754	51.2754	51.2754	51.2754	51.2754	51.2754	51.2754	51.2754	58.7358	60.1126	39.4091	64.6161	41.4461	39.4548	49.8302	48.8049	51.7327	42.1473	51.8264	67.3182	60.605	54.262	39.3135	49.0118	59.5628	57.9961	55.5273	39.3773	54.7052	0
g50	55.5325	55.5325	55.5325	55.5325	55.5325	55.5325	55.5325	55.5325	55.5325	55.5325	55.5325	55.5325	55.5325	35.9166	35.9166	35.9166	35.9166	35.9166	35.9166	35.9166	35.9166	35.9166	35.9166	35.9166	35.9166	35.9166	35.9166	44.0918	35.0728	57.2838	39.646	50.821	52.2288	47.9426	53.1262	43.4204	50.927	51.4671	33.6724	56.6502	45.5543	62.2715	55.7776	20.4398	44.5807	33.9484	67.4561	56.5447	64.7097
[truncated: 1 more columns]

## Sheet: simulation 5
Genus	s1	s2	s3	s4	s5	s6	s7	s8	s9	s10	s1S	s2S	s3S	s4S	s5S	s6S	s7S	s8S	s9S	s10S	2	3	4	5	6	7	8	9	10	11	12	13	14	15	16	17	18	19	20	21	22	23	24	25	26	27	28	29	30
g1(-10)	0.000405812	0.00205995	0.00211114	0.00200905	0.00196003	0.00166259	0.000564493	0.00119864	0.00125635	0.000815446	0	0.969981	1	0.940134	0.91139	0.736971	0.0930501	0.464914	0.498755	0.240208	0	79.9929	1.54213e-05	64.847	45.4027	79.9929	67.5765	79.9929	1.61317e-05	56.3282	1.58451e-05	64.177	79.9929	56.7682	65.7531	79.9929	9.38235e-06	52.6103	79.9929	27.5924	79.9929	51.053	1.65926e-05	46.806	1.56549e-05	58.8308	1.52614e-05	62.9925	79.9929
g2(10)	0.00169724	0.000165281	0.000196968	5.20706e-05	0.000195159	0.000458596	0.00158946	0.000962848	0.000878646	0.00127739	1	0.068814	0.0880746	0	0.086975	0.247103	0.934489	0.553608	0.502427	0.744802	79.9929	0	79.9929	47.5529	58.2184	1.25598e-05	35.1063	1.58407e-05	79.9929	48.9281	79.9929	47.5831	1.47892e-05	55.4786	43.3285	1.35343e-05	79.9929	55.7077	1.20484e-05	69.8835	1.31112e-05	47.5875	79.9929	53.4438	79.9929	56.8973	79.9929	47.7117	1.31095e-05
g3(-50)	0.00202906	0.0102997	0.0105557	0.0100453	0.00980016	0.00831295	0.00282247	0.00599321	0.00628177	0.00407723	0	0.969981	1	0.940134	0.91139	0.736971	0.0930502	0.464914	0.498755	0.240208	1.54213e-05	79.9929	0	64.847	45.4027	79.9929	67.5765	79.9929	6.8872e-06	56.3282	4.6089e-06	64.177	79.9929	56.7682	65.7531	79.9929	8.74392e-06	52.6103	79.9929	27.5924	79.9929	51.053	5.24618e-06	46.806	4.45361e-06	58.8308	6.51623e-06	62.9925	79.9929
g4	0.0163217	0.0161111	0.00475133	0.00756416	0.0057907	0.012705	0.0120908	0.0183695	0.0183909	0.00285208	0.866835	0.853283	0.122227	0.303246	0.189115	0.634084	0.594556	0.998621	1	0	64.847	47.5529	64.847	0	29.8165	47.5529	64.204	47.5529	64.847	48.7782	64.847	57.5209	47.5529	59.2142	62.9924	47.5529	64.847	47.664	47.5529	66.1175	47.5529	51.1359	64.847	57.441	64.847	35.0459	64.847	58.4386	47.5529
g5	0.0115306	0.0208538	0.00685582	0.00564293	0.0171939	0.0111083	0.00635724	0.0177906	0.01566	0.00185877	0.509178	1	0.263071	0.199219	0.807324	0.486943	0.236823	0.838736	0.72657	0	45.4027	58.2184	45.4027	29.8165	0	58.2184	64.4908	58.2184	45.4027	40.2634	45.4027	58.2828	58.2184	56.0041	68.0707	58.2184	45.4027	49.5909	58.2184	47.6175	58.2184	56.6519	45.4027	46.7123	45.4027	36.7851	45.4027	62.793	58.2184
g6(200)	0.0339447	0.00330562	0.00393936	0.00104141	0.00390318	0.00917192	0.0317892	0.019257	0.0175729	0.0255479	1	0.0688139	0.0880745	0	0.0869749	0.247103	0.934489	0.553608	0.502427	0.744802	79.9929	1.25598e-05	79.9929	47.5529	58.2184	0	35.1063	1.02639e-05	79.9929	48.9281	79.9929	47.5831	3.43091e-06	55.4786	43.3285	7.99169e-06	79.9929	55.7077	2.3851e-06	69.8835	5.5574e-06	47.5875	79.9929	53.4438	79.9929	56.8973	79.9929	47.7117	2.87189e-06
g7	0.0200975	0.00752102	0.0125006	0.00799163	0.01272	0.00153061	0.0186567	0.000877009	0.013674	0.0206761	0.970775	0.335571	0.587078	0.35934	0.598159	0.0330116	0.898003	0	0.646341	1	67.5765	35.1063	67.5765	64.204	64.4908	35.1063	0	35.1063	67.5765	59.4168	67.5765	55.8673	35.1063	53.3335	50.2301	35.1063	67.5765	59.1121	35.1063	60.0486	35.1063	55.4906	67.5765	51.1462	67.5765	60.0711	67.5765	43.0892	35.1063
g8(20)	0.00339447	0.000330562	0.000393935	0.000104141	0.000390318	0.000917192	0.00317892	0.0019257	0.00175729	0.00255479	1	0.068814	0.0880744	0	0.0869751	0.247103	0.93449	0.553608	0.502427	0.744802	79.9929	1.58407e-05	79.9929	47.5529	58.2184	1.02639e-05	35.1063	0	79.9929	48.9281	79.9929	47.5831	8.50978e-06	55.4786	43.3285	9.71763e-06	79.9929	55.7077	9.77965e-06	69.8835	1.34367e-05	47.5875	79.9929	53.4438	79.9929	56.8973	79.9929	47.7117	1.06886e-05
g9(-20)	0.000811624	0.0041199	0.00422228	0.0040181	0.00392006	0.00332518	0.00112899	0.00239728	0.00251271	0.00163089	0	0.969981	1	0.940134	0.91139	0.736971	0.0930501	0.464914	0.498755	0.240208	1.61317e-05	79.9929	6.8872e-06	64.847	45.4027	79.9929	67.5765	79.9929	0	56.3282	6.59793e-06	64.177	79.9929	56.7682	65.7531	79.9929	9.99487e-06	52.6103	79.9929	27.5924	79.9929	51.053	7.46767e-06	46.806	6.56611e-06	58.8308	8.0927e-06	62.9925	79.9929
g10	0.0042113	0.00157795	0.002933	0.00331832	0.0120675	0.0141037	0.00291222	0.0214434	0.0107643	0.0121052	0.132559	0	0.068211	0.0876078	0.52803	0.630526	0.0671651	1	0.462425	0.529924	56.3282	48.9281	56.3282	48.7782	40.2634	48.9281	59.4168	48.9281	56.3282	0	56.3282	42.5718	48.9281	57.3295	47.6046	48.9281	56.3282	43.8754	48.9281	52.6197	48.9281	50.2113	56.3282	36.6479	56.3282	55.1004	56.3282	50.5695	48.9281
g11(-1600)	0.0649299	0.329592	0.337782	0.321448	0.313605	0.266014	0.0903189	0.191783	0.201016	0.130471	0	0.969981	1	0.940134	0.91139	0.736971	0.0930503	0.464914	0.498755	0.240208	1.58451e-05	79.9929	4.6089e-06	64.847	45.4027	79.9929	67.5765	79.9929	6.59793e-06	56.3282	0	64.177	79.9929	56.7682	65.7531	79.9929	6.94604e-06	52.6103	79.9929	27.5924	79.9929	51.053	2.88949e-06	46.806	3.25515e-07	58.8308	3.34678e-06	62.9925	79.9929
g12	0.0149019	0.00985515	0.00242998	0.0161617	0.012725	0.0169881	0.0136601	0.0160759	0.00150472	0.0185258	0.787088	0.490592	0.0543596	0.861105	0.659196	0.909656	0.714136	0.856063	0	1	64.177	47.5831	64.177	57.5209	58.2828	47.5831	55.8673	47.5831	64.177	42.5718	64.177	0	47.5831	31.805	31.4303	47.5831	64.177	57.9114	47.5831	45.3062	47.5831	46.6478	64.177	56.6564	64.177	61.4639	64.177	50.5461	47.5831
g13(60)	0.0101834	0.000991686	0.00118181	0.000312424	0.00117095	0.00275158	0.00953677	0.00577709	0.00527188	0.00766436	1	0.0688139	0.0880744	0	0.0869749	0.247103	0.934489	0.553608	0.502427	0.744802	79.9929	1.47892e-05	79.9929	47.5529	58.2184	3.43091e-06	35.1063	8.50978e-06	79.9929	48.9281	79.9929	47.5831	0	55.4786	43.3285	8.29258e-06	79.9929	55.7077	3.09553e-06	69.8835	6.91007e-06	47.5875	79.9929	53.4438	79.9929	56.8973	79.9929	47.7117	3.59241e-06
g14	0.00718869	0.0199883	0.000551502	0.0142635	0.0106869	0.0150049	0.0183824	0.00595053	0.00221083	0.0175115	0.341476	1	0	0.705464	0.521455	0.743608	0.917379	0.277774	0.0853706	0.872572	56.7682	55.4786	56.7682	59.2142	56.0041	55.4786	53.3335	55.4786	56.7682	57.3295	56.7682	31.805	55.4786	0	37.7204	55.4786	56.7682	63.3327	55.4786	44.6621	55.4785	38.805	56.7682	57.7157	56.7682	57.0881	56.7682	56.7072	55.4786
g15	0.0109942	0.00599218	0.0108607	0.0120577	0.00357875	0.0187407	0.0177702	0.0109874	0.0020901	0.0194566	0.51272	0.22469	0.505028	0.573955	0.0857195	0.958779	0.902897	0.512326	0	1	65.7531	43.3285	65.7531	62.9924	68.0707	43.3285	50.2301	43.3285	65.7531	47.6046	65.7531	31.4303	43.3285	37.7204	0	43.3285	65.7531	56.6045	43.3285	52.2714	43.3285	30.4297	65.7531	51.7385	65.7531	65.5346	65.7531	50.2225	43.3285
g16(30)	0.00509171	0.000495843	0.000590903	0.000156212	0.000585476	0.00137579	0.00476838	0.00288854	0.00263594	0.00383218	1	0.0688139	0.0880744	0	0.0869748	0.247103	0.93449	0.553608	0.502427	0.744802	79.9929	1.35343e-05	79.9929	47.5529	58.2184	7.99169e-06	35.1063	9.71763e-06	79.9929	48.9281	79.9929	47.5831	8.29258e-06	55.4786	43.3285	0	79.9929	55.7077	8.2795e-06	69.8835	1.33174e-05	47.5875	79.9929	53.4438	79.9929	56.8973	79.9929	47.7117	9.44703e-06
g17(-30)	0.00121744	0.00617984	0.00633342	0.00602715	0.0058801	0.00498777	0.00169348	0.00359593	0.00376906	0.00244634	0	0.969981	1	0.940134	0.91139	0.736971	0.0930503	0.464914	0.498755	0.240208	9.38235e-06	79.9929	8.74392e-06	64.847	45.4027	79.9929	67.5765	79.9929	9.99487e-06	56.3282	6.94604e-06	64.177	79.9929	56.7682	65.7531	79.9929	0	52.6103	79.9929	27.5924	79.9929	51.053	7.33149e-06	46.806	6.90303e-06	58.8308	5.93752e-06	62.9925	79.9929
g18	0.00311992	4.87258e-05	0.0114148	0.017341	0.0096485	0.0089965	0.0150569	0.0164957	0.0210564	0.00205156	0.146194	0	0.541044	0.823138	0.456965	0.425929	0.714415	0.782901	1	0.0953381	52.6103	55.7077	52.6103	47.664	49.5909	55.7077	59.1121	55.7077	52.6103	43.8754	52.6103	57.9114	55.7077	63.3327	56.6045	55.7077	52.6103	0	55.7077	60.0647	55.7077	41.179	52.6103	49.1435	52.6103	65.8239	52.6103	41.3126	55.7077
g19	0.0169724	0.00165281	0.00196968	0.000520706	0.00195159	0.00458596	0.0158946	0.00962848	0.00878646	0.0127739	1	0.0688139	0.0880744	0	0.0869749	0.247103	0.934489	0.553608	0.502427	0.744802	79.9929	1.20484e-05	79.9929	47.5529	58.2184	2.3851e-06	35.1063	9.77965e-06	79.9929	48.9281	79.9929	47.5831	3.09553e-06	55.4786	43.3285	8.2795e-06	79.9929	55.7077	0	69.8835	5.76148e-06	47.5875	79.9929	53.4438	79.9929	56.8973	79.9929	47.7117	3.03921e-06
g20	0.0109113	0.019378	0.0182385	0.0182333	0.0215375	0.0176497	0.00347316	0.0107078	0.000717555	0.0127977	0.489616	0.896277	0.841545	0.841298	1	0.813268	0.132354	0.479841	0	0.58022	27.5924	69.8835	27.5924	66.1175	47.6175	69.8835	60.0486	69.8835	27.5924	52.6197	27.5924	45.3062	69.8835	44.6621	52.2714	69.8835	27.5924	60.0647	69.8835	0	69.8835	51.8042	27.5924	48.6986	27.5924	56.3948	27.5924	62.3601	69.8835
g21(40)	0.00678895	0.000661124	0.000787871	0.000208282	0.000780635	0.00183438	0.00635784	0.00385139	0.00351458	0.00510957	1	0.068814	0.0880745	0	0.0869749	0.247103	0.934489	0.553608	0.502427	0.744802	79.9929	1.31112e-05	79.9929	47.5529	58.2184	5.5574e-06	35.1063	1.34367e-05	79.9929	48.9281	79.9929	47.5831	6.91007e-06	55.4785	43.3285	1.33174e-05	79.9929	55.7077	5.76148e-06	69.8835	0	47.5875	79.9929	53.4438	79.9929	56.8973	79.9929	47.7117	5.13774e-06
g22	0.00487487	0.0118297	0.0119439	0.0143105	0.00318359	0.0158277	0.0189022	0.011664	0.0108049	0.0124006	0.107597	0.550057	0.557317	0.707882	0	0.804402	1	0.53951	0.484859	0.586376	51.053	47.5875	51.053	51.1359	56.6519	47.5875	55.4906	47.5875	51.053	50.2113	51.053	46.6478	47.5875	38.805	30.4297	47.5875	51.053	41.179	47.5875	51.8042	47.5875	0	51.053	46.9457	51.053	59.9962	51.053	48.4865	47.5875
g23(-70)	0.00284068	0.0144196	0.014778	0.0140634	0.0137202	0.0116381	0.00395145	0.0083905	0.00879447	0.00570812	0	0.969981	1	0.940134	0.91139	0.736971	0.0930503	0.464914	0.498755	0.240208	1.65926e-05	79.9929	5.24618e-06	64.847	45.4027	79.9929	67.5765	79.9929	7.46767e-06	56.3282	2.88949e-06	64.177	79.9929	56.7682	65.7531	79.9929	7.33149e-06	52.6103	79.9929	27.5924	79.9929	51.053	0	46.806	2.99702e-06	58.8308	4.98815e-06	62.9925	79.9929
g24	0.0048123	0.0106372	0.0195338	0.0014099	0.0173874	0.0135351	0.0118081	0.0146195	0.0145508	0.0173133	0.18773	0.509123	1	0	0.88157	0.669017	0.573728	0.728853	0.725058	0.877485	46.806	53.4438	46.806	57.441	46.7123	53.4438	51.1462	53.4438	46.806	36.6479	46.806	56.6564	53.4438	57.7157	51.7385	53.4438	46.806	49.1435	53.4438	48.6986	53.4438	46.9457	46.806	0	46.806	56.2589	46.806	55.62	53.4438
g25(-800)	0.0324649	0.164796	0.168891	0.160724	0.156803	0.133007	0.0451594	0.0958914	0.100508	0.0652357	0	0.969981	1	0.940134	0.91139	0.736971	0.0930503	0.464914	0.498755	0.240208	1.56549e-05	79.9929	4.45361e-06	64.847	45.4027	79.9929	67.5765	79.9929	6.56611e-06	56.3282	3.25515e-07	64.177	79.9929	56.7682	65.7531	79.9929	6.90303e-06	52.6103	79.9929	27.5924	79.9929	51.053	2.99702e-06	46.806	0	58.8308	3.47688e-06	62.9925	79.9929
g26	0.0164689	0.0177622	0.00369707	0.000813316	0.00638728	0.0154367	0.0019731	0.00462085	0.015215	0.00485173	0.923694	1	0.170144	0	0.328869	0.862794	0.0684282	0.224648	0.84971	0.23827	58.8308	56.8973	58.8308	35.0459	36.7851	56.8973	60.0711	56.8973	58.8308	55.1004	58.8308	61.4639	56.8973	57.0881	65.5346	56.8973	58.8308	65.8239	56.8973	56.3948	56.8973	59.9962	58.8308	56.2589	58.8308	0	58.8308	65.2163	56.8973
g27(-60)	0.00243487	0.0123597	0.0126668	0.0120543	0.0117602	0.00997554	0.00338696	0.00719185	0.00753812	0.00489267	0	0.969981	1	0.940134	0.91139	0.736971	0.0930503	0.464914	0.498755	0.240208	1.52614e-05	79.9929	6.51623e-06	64.847	45.4027	79.9929	67.5765	79.9929	8.0927e-06	56.3282	3.34678e-06	64.177	79.9929	56.7682	65.7531	79.9929	5.93752e-06	52.6103	79.9929	27.5924	79.9929	51.053	4.98815e-06	46.806	3.47688e-06	58.8308	0	62.9925	79.9929
g28	0.00963326	0.00310879	0.00625937	0.0187214	0.00347641	0.000270684	0.0069672	0.00931978	0.0178768	0.0194319	0.48862	0.148117	0.312541	0.962917	0.167302	0	0.349483	0.47226	0.91884	1	62.9925	47.7117	62.9925	58.4386	62.793	47.7117	43.0892	47.7117	62.9925	50.5695	62.9925	50.5461	47.7117	56.7072	50.2225	47.7117	62.9925	41.3126	47.7117	62.3601	47.7117	48.4865	62.9925	55.62	62.9925	65.2163	62.9925	0	47.7117
g29(50)	0.00848619	0.000826405	0.000984839	0.000260353	0.000975794	0.00229298	0.00794731	0.00481424	0.00439323	0.00638697	1	0.0688139	0.0880745	0	0.0869749	0.247103	0.934489	0.553608	0.502427	0.744802	79.9929	1.31095e-05	79.9929	47.5529	58.2184	2.87189e-06	35.1063	1.06886e-05	79.9929	48.9281	79.9929	47.5831	3.59241e-06	55.4786	43.3285	9.44703e-06	79.9929	55.7077	3.03921e-06	69.8835	5.13774e-06	47.5875	79.9929	53.4438	79.9929	56.8973	79.9929	47.7117	0
g30	0.0134071	0.00525433	0.00166412	0.016389	0.00165117	0.0189357	0.00340864	0.0154358	0.00851041	0.00382397	0.680138	0.208461	0.000748762	0.852662	0	1	0.101679	0.797512	0.396842	0.125707	58.658	56.6561	58.658	41.7318	52.081	56.6561	69.2092	56.6561	58.658	44.176	58.658	40.882	56.6561	55.4041	47.5537	56.6561	58.658	47.7234	56.6561	54.0766	56.6561	47.5365	58.658	66.6971	58.658	50.3911	58.658	52.5949	56.6561
g31(-80)	0.00324649	0.0164796	0.0168891	0.0160724	0.0156803	0.0133007	0.00451595	0.00958914	0.0100508	0.00652357	0	0.969981	1	0.940134	0.91139	0.736971	0.0930503	0.464914	0.498755	0.240208	1.5772e-05	79.9929	5.26055e-06	64.847	45.4027	79.9929	67.5765	79.9929	7.23418e-06	56.3282	1.51113e-06	64.177	79.9929	56.7682	65.7531	79.9929	6.75492e-06	52.6103	79.9929	27.5924	79.9929	51.053	2.5377e-06	46.806	1.59507e-06	58.8308	3.67684e-06	62.9925	79.9929
g32	0.00904128	0.00661686	0.00419224	0.0200048	0.00567685	0.0058227	0.00537566	0.00218166	0.0212387	0.00333982	0.359952	0.232733	0.105503	0.935251	0.183407	0.19106	0.167602	0	1	0.0607738	52.3266	59.2678	52.3266	47.403	51.1392	59.2678	53.6513	59.2678	52.3266	57.6321	52.3266	57.4557	59.2678	57.134	62.6578	59.2678	52.3266	36.4479	59.2678	54.341	59.2678	48.5673	52.3266	59.9037	52.3266	49.807	52.3266	32.4133	59.2678
g33(70)	0.0118807	0.00115697	0.00137877	0.000364494	0.00136611	0.00321017	0.0111262	0.00673993	0.00615052	0.00894175	1	0.068814	0.0880745	0	0.0869749	0.247103	0.934489	0.553608	0.502427	0.744802	79.9929	1.23886e-05	79.9929	47.5529	58.2184	1.33766e-06	35.1063	1.02248e-05	79.9929	48.9281	79.9929	47.5831	3.81218e-06	55.4786	43.3285	7.60992e-06	79.9929	55.7077	1.8445e-06	69.8835	5.70744e-06	47.5875	79.9929	53.4438	79.9929	56.8973	79.9929	47.7117	3.27285e-06
g34	0.0165188	0.00590694	0.0151923	0.0195559	0.00417441	0.0150012	0.0151814	0.000694238	0.0167185	0.0192121	0.838983	0.276365	0.768652	1	0.184511	0.758523	0.768077	0	0.849567	0.981772	63.247	48.1036	63.247	62.9134	68.0636	48.1037	36.1319	48.1037	63.247	57.5253	63.247	52.2489	48.1037	52.8815	39.6785	48.1037	63.247	49.8294	48.1037	59.3243	48.1036	40.2913	63.247	56.4315	63.247	57.4054	63.247	36.059	48.1037
g35(-400)	0.0162325	0.0823979	0.0844456	0.080362	0.0784013	0.0665036	0.0225797	0.0479457	0.0502541	0.0326178	0	0.969981	1	0.940134	0.91139	0.736971	0.0930503	0.464914	0.498755	0.240208	1.61094e-05	79.9929	4.60776e-06	64.847	45.4027	79.9929	67.5765	79.9929	6.86033e-06	56.3282	4.44015e-07	64.177	79.9929	56.7682	65.7531	79.9929	7.18181e-06	52.6103	79.9929	27.5924	79.9929	51.053	2.87559e-06	46.806	6.01057e-07	58.8308	3.41391e-06	62.9925	79.9929
g36	0.0168943	0.0149496	0.00934431	0.0152844	0.01819	0.0101928	0.014131	0.00737246	0.00222239	0.0126347	0.918852	0.797062	0.446022	0.818031	1	0.499158	0.745798	0.322532	0	0.65209	50.7387	52.7054	50.7387	60.1661	50.2295	52.7054	41.4716	52.7054	50.7387	56.1686	50.7387	34.8279	52.7054	33.034	46.0985	52.7054	50.7387	59.4998	52.7054	31.5019	52.7054	49.6873	50.7387	55.671	50.7387	56.2021	50.7387	55.9489	52.7054
g37(80)	0.0135779	0.00132225	0.00157574	0.000416565	0.00156127	0.00366877	0.0127157	0.00770278	0.00702917	0.0102191	1	0.0688139	0.0880744	0	0.0869749	0.247103	0.934489	0.553608	0.502427	0.744802	79.9929	1.28016e-05	79.9929	47.5529	58.2184	2.91413e-06	35.1063	9.5735e-06	79.9929	48.9281	79.9929	47.5831	4.00162e-06	55.4786	43.3285	5.9044e-06	79.9929	55.7077	3.38875e-06	69.8835	7.89875e-06	47.5875	79.9929	53.4438	79.9929	56.8973	79.9929	47.7117	3.54264e-06
g38(400)	0.0678895	0.00661124	0.00787871	0.00208282	0.00780635	0.0183438	0.0635785	0.0385139	0.0351458	0.0510957	1	0.0688139	0.0880744	0	0.0869749	0.247103	0.934489	0.553608	0.502427	0.744802	79.9929	1.25314e-05	79.9929	47.5529	58.2184	1.03333e-06	35.1063	9.36174e-06	79.9929	48.9281	79.9929	47.5831	3.0117e-06	55.4786	43.3285	7.50541e-06	79.9929	55.7077	1.99344e-06	69.8835	6.21612e-06	47.5875	79.9929	53.4438	79.9929	56.8973	79.9929	47.7117	3.17714e-06
g39	0.0202572	0.00265454	0.0137779	0.0160155	0.0123606	0.00734567	0.00528283	0.0184293	0.011901	0.019551	1	0	0.631914	0.75903	0.551399	0.266502	0.149312	0.896159	0.52529	0.959886	63.0278	43.3405	63.0278	60.2794	57.5215	43.3405	44.1346	43.3405	63.0278	41.1352	63.0278	45.2807	43.3405	62.9354	49.0973	43.3405	63.0278	48.1928	43.3405	52.7717	43.3405	57.8543	63.0278	49.0152	63.0278	62.6686	63.0278	34.3386	43.3405
g40(-200)	0.00811624	0.041199	0.0422228	0.040181	0.0392006	0.0332518	0.0112899	0.0239729	0.0251271	0.0163089	0	0.969981	1	0.940134	0.91139	0.736971	0.0930503	0.464914	0.498755	0.240208	1.61992e-05	79.9929	4.5739e-06	64.847	45.4027	79.9929	67.5765	79.9929	6.01279e-06	56.3282	1.21094e-06	64.177	79.9929	56.7682	65.7531	79.9929	7.70488e-06	52.6103	79.9929	27.5924	79.9929	51.053	3.13531e-06	46.806	1.12544e-06	58.8308	4.371e-06	62.9925	79.9929
g41	0.00336903	0.0117206	0.00173785	0.0172724	0.019681	0.000568018	0.00904216	0.00581411	0.00437633	0.00191847	0.14655	0.583508	0.0612059	0.87398	1	0	0.443371	0.274478	0.199253	0.0706562	41.766	65.2503	41.766	58.7226	42.6171	65.2503	56.2037	65.2503	41.766	57.4012	41.766	49.8439	65.2503	44.9464	63.4599	65.2503	41.766	47.9942	65.2503	41.6471	65.2503	51.3627	41.766	56.5734	41.766	64.7071	41.766	53.9717	65.2503
g42(-100)	0.00405812	0.0205995	0.0211114	0.0200905	0.0196003	0.0166259	0.00564493	0.0119864	0.0125635	0.00815446	0	0.969981	1	0.940134	0.91139	0.736971	0.0930503	0.464914	0.498755	0.240208	1.66958e-05	79.9929	4.69118e-06	64.847	45.4027	79.9929	67.5765	79.9929	6.0237e-06	56.3282	1.40403e-06	64.177	79.9929	56.7682	65.7531	79.9929	7.96693e-06	52.6103	79.9929	27.5924	79.9929	51.053	3.23438e-06	46.806	1.44336e-06	58.8308	4.1232e-06	62.9925	79.9929
g43	0.0165455	0.000391696	0.000452875	0.00561331	0.0068799	0.0106376	0.000929337	0.00254636	0.00577712	0.00885918	1	0	0.00378728	0.323243	0.401652	0.634271	0.0332826	0.133384	0.333384	0.524179	61.8329	39.9975	61.8329	51.6537	52.9264	39.9975	43.5013	39.9975	61.8329	38.0626	61.8329	38.1939	39.9975	51.0466	45.0995	39.9975	61.8329	55.6566	39.9975	49.9878	39.9975	53.6722	61.8329	51.583	61.8329	39.645	61.8329	46.5479	39.9975
g44(800)	0.135779	0.0132225	0.0157574	0.00416565	0.0156127	0.0366877	0.127157	0.0770278	0.0702917	0.102191	1	0.068814	0.0880745	0	0.0869749	0.247103	0.934489	0.553608	0.502427	0.744802	79.9929	1.2645e-05	79.9929	47.5529	58.2184	9.11142e-07	35.1063	9.54266e-06	79.9929	48.9281	79.9929	47.5831	3.19937e-06	55.4786	43.3285	8.02609e-06	79.9929	55.7077	2.17797e-06	69.8835	5.59208e-06	47.5875	79.9929	53.4438	79.9929	56.8973	79.9929	47.7117	2.89867e-06
g45	0.00302487	0.0149335	0.0103424	0.00437896	0.00528301	0.0101466	0.017748	0.00511788	0.00496665	0.0153566	0	0.808838	0.497009	0.0919702	0.153374	0.483709	1	0.142158	0.131887	0.837577	56.9707	49.092	56.9707	62.0919	58.9443	49.092	47.7352	49.092	56.9707	59.3951	56.9707	51.7096	49.092	31.6393	36.9953	49.092	56.9707	62.4486	49.092	52.7243	49.092	31.9064	56.9707	42.8508	56.9707	60.7789	56.9707	60.8023	49.092
g46(90)	0.0152751	0.00148753	0.00177271	0.000468635	0.00175643	0.00412736	0.0143052	0.00866563	0.00790781	0.0114965	1	0.068814	0.0880745	0	0.0869749	0.247103	0.934489	0.553608	0.502427	0.744802	79.9929	1.1901e-05	79.9929	47.5529	58.2184	2.1299e-06	35.1063	9.16832e-06	79.9929	48.9281	79.9929	47.5831	4.18028e-06	55.4786	43.3285	8.17844e-06	79.9929	55.7077	2.74291e-06	69.8835	5.5972e-06	47.5875	79.9929	53.4438	79.9929	56.8973	79.9929	47.7117	2.60236e-06
g47	0.0180521	0.00213395	0.000410345	0.0137653	0.0212084	0.00299055	0.0182592	0.0203342	0.00916948	0.000504286	0.848238	0.0828736	0	0.642127	1	0.12406	0.8582	0.957968	0.421152	0.00451682	70.0954	46.7708	70.0954	49.8528	48.3828	46.7708	56.4247	46.7708	70.0954	50.3656	70.0954	48.9432	46.7708	61.4932	64.6523	46.7708	70.0954	45.2987	46.7708	63.4024	46.7708	61.0918	70.0954	64.1716	70.0954	67.7745	70.0954	59.4735	46.7708
g48(1600)	0.271558	0.026445	0.0315148	0.0083313	0.0312254	0.0733754	0.254314	0.154056	0.140583	0.204383	1	0.068814	0.0880745	0	0.0869749	0.247103	0.934489	0.553608	0.502427	0.744802	79.9929	1.2531e-05	79.9929	47.5529	58.2184	8.79033e-07	35.1063	9.64866e-06	79.9929	48.9281	79.9929	47.5831	3.12336e-06	55.4786	43.3285	8.05665e-06	79.9929	55.7077	1.97902e-06	69.8835	5.52369e-06	47.5875	79.9929	53.4438	79.9929	56.8973	79.9929	47.7117	2.89107e-06
g49(-90)	0.00365231	0.0185395	0.0190003	0.0180815	0.0176403	0.0149633	0.00508044	0.0107878	0.0113072	0.00733901	0	0.969981	1	0.940134	0.91139	0.736971	0.0930503	0.464914	0.498755	0.240208	1.41502e-05	79.9929	6.34476e-06	64.847	45.4027	79.9929	67.5765	79.9929	7.26465e-06	56.3282	2.64637e-06	64.177	79.9929	56.7682	65.7531	79.9929	5.13417e-06	52.6103	79.9929	27.5924	79.9929	51.053	3.76873e-06	46.806	2.61876e-06	58.8308	3.50474e-06	62.9925	79.9929
g50	0.00286438	0.00905749	0.0199816	0.0102296	0.0112587	0.0100909	0.000235524	0.000617582	0.017704	0.0132708	0.133133	0.446771	1	0.506128	0.558247	0.499105	0	0.0193486	0.884657	0.660146	36.6971	65.5659	36.6971	66.2732	54.7714	65.5659	49.1472	65.5659	36.6971	50.1203	36.6971	62.4547	65.5659	56.6794	59.4833	65.5659	36.6971	49.4477	65.5659	39.3277	65.5659	50.49	36.6971	36.5728	36.6971	54.669	36.6971	45.8891	65.5659
[truncated: 21 more columns]

## Sheet: result 5
	g1(-10)	g3(-50)	g9(-20)	g11(-1600)	g17(-30)	g23(-70)	g25(-800)	g27(-60)	g31(-80)	g35(-400)	g40(-200)	g42(-100)	g49(-90)	g2(10)	g6(200)	g8(20)	g13(60)	g16(30)	g19	g21(40)	g29(50)	g33(70)	g37(80)	g38(400)	g44(800)	g46(90)	g48(1600)	g4	g5	g7	g10	g12	g14	g15	g18	g20	g22	g24	g26	g28	g30	g32	g34	g36	g39	g41	g43	g45	g47
g1(-10)	0	1.54213e-05	1.61317e-05	1.58451e-05	9.38235e-06	1.65926e-05	1.56549e-05	1.52614e-05	1.5772e-05	1.61094e-05	1.61992e-05	1.66958e-05	1.41502e-05	79.9929	79.9929	79.9929	79.9929	79.9929	79.9929	79.9929	79.9929	79.9929	79.9929	79.9929	79.9929	79.9929	79.9929	64.847	45.4027	67.5765	56.3282	64.177	56.7682	65.7531	52.6103	27.5924	51.053	46.806	58.8308	62.9925	58.658	52.3266	63.247	50.7387	63.0278	41.766	61.8329	56.9707	70.0954
g3(-50)	1.54213e-05	0	6.8872e-06	4.6089e-06	8.74392e-06	5.24618e-06	4.45361e-06	6.51623e-06	5.26055e-06	4.60776e-06	4.5739e-06	4.69118e-06	6.34476e-06	79.9929	79.9929	79.9929	79.9929	79.9929	79.9929	79.9929	79.9929	79.9929	79.9929	79.9929	79.9929	79.9929	79.9929	64.847	45.4027	67.5765	56.3282	64.177	56.7682	65.7531	52.6103	27.5924	51.053	46.806	58.8308	62.9925	58.658	52.3266	63.247	50.7387	63.0278	41.766	61.8329	56.9707	70.0954
g9(-20)	1.61317e-05	6.8872e-06	0	6.59793e-06	9.99487e-06	7.46767e-06	6.56611e-06	8.0927e-06	7.23418e-06	6.86033e-06	6.01279e-06	6.0237e-06	7.26465e-06	79.9929	79.9929	79.9929	79.9929	79.9929	79.9929	79.9929	79.9929	79.9929	79.9929	79.9929	79.9929	79.9929	79.9929	64.847	45.4027	67.5765	56.3282	64.177	56.7682	65.7531	52.6103	27.5924	51.053	46.806	58.8308	62.9925	58.658	52.3266	63.247	50.7387	63.0278	41.766	61.8329	56.9707	70.0954
g11(-1600)	1.58451e-05	4.6089e-06	6.59793e-06	0	6.94604e-06	2.88949e-06	3.25515e-07	3.34678e-06	1.51113e-06	4.44015e-07	1.21094e-06	1.40403e-06	2.64637e-06	79.9929	79.9929	79.9929	79.9929	79.9929	79.9929	79.9929	79.9929	79.9929	79.9929	79.9929	79.9929	79.9929	79.9929	64.847	45.4027	67.5765	56.3282	64.177	56.7682	65.7531	52.6103	27.5924	51.053	46.806	58.8308	62.9925	58.658	52.3266	63.247	50.7387	63.0278	41.766	61.8329	56.9707	70.0954
g17(-30)	9.38235e-06	8.74392e-06	9.99487e-06	6.94604e-06	0	7.33149e-06	6.90303e-06	5.93752e-06	6.75492e-06	7.18181e-06	7.70488e-06	7.96693e-06	5.13417e-06	79.9929	79.9929	79.9929	79.9929	79.9929	79.9929	79.9929	79.9929	79.9929	79.9929	79.9929	79.9929	79.9929	79.9929	64.847	45.4027	67.5765	56.3282	64.177	56.7682	65.7531	52.6103	27.5924	51.053	46.806	58.8308	62.9925	58.658	52.3266	63.247	50.7387	63.0278	41.766	61.8329	56.9707	70.0954
g23(-70)	1.65926e-05	5.24618e-06	7.46767e-06	2.88949e-06	7.33149e-06	0	2.99702e-06	4.98815e-06	2.5377e-06	2.87559e-06	3.13531e-06	3.23438e-06	3.76873e-06	79.9929	79.9929	79.9929	79.9929	79.9929	79.9929	79.9929	79.9929	79.9929	79.9929	79.9929	79.9929	79.9929	79.9929	64.847	45.4027	67.5765	56.3282	64.177	56.7682	65.7531	52.6103	27.5924	51.053	46.806	58.8308	62.9925	58.658	52.3266	63.247	50.7387	63.0278	41.766	61.8329	56.9707	70.0954
g25(-800)	1.56549e-05	4.45361e-06	6.56611e-06	3.25515e-07	6.90303e-06	2.99702e-06	0	3.47688e-06	1.59507e-06	6.01057e-07	1.12544e-06	1.44336e-06	2.61876e-06	79.9929	79.9929	79.9929	79.9929	79.9929	79.9929	79.9929	79.9929	79.9929	79.9929	79.9929	79.9929	79.9929	79.9929	64.847	45.4027	67.5765	56.3282	64.177	56.7682	65.7531	52.6103	27.5924	51.053	46.806	58.8308	62.9925	58.658	52.3266	63.247	50.7387	63.0278	41.766	61.8329	56.9707	70.0954
g27(-60)	1.52614e-05	6.51623e-06	8.0927e-06	3.34678e-06	5.93752e-06	4.98815e-06	3.47688e-06	0	3.67684e-06	3.41391e-06	4.371e-06	4.1232e-06	3.50474e-06	79.9929	79.9929	79.9929	79.9929	79.9929	79.9929	79.9929	79.9929	79.9929	79.9929	79.9929	79.9929	79.9929	79.9929	64.847	45.4027	67.5765	56.3282	64.177	56.7682	65.7531	52.6103	27.5924	51.053	46.806	58.8308	62.9925	58.658	52.3266	63.247	50.7387	63.0278	41.766	61.8329	56.9707	70.0954
g31(-80)	1.5772e-05	5.26055e-06	7.23418e-06	1.51113e-06	6.75492e-06	2.5377e-06	1.59507e-06	3.67684e-06	0	1.56531e-06	1.98481e-06	2.36329e-06	2.58679e-06	79.9929	79.9929	79.9929	79.9929	79.9929	79.9929	79.9929	79.9929	79.9929	79.9929	79.9929	79.9929	79.9929	79.9929	64.847	45.4027	67.5765	56.3282	64.177	56.7682	65.7531	52.6103	27.5924	51.053	46.806	58.8308	62.9925	58.658	52.3266	63.247	50.7387	63.0278	41.766	61.8329	56.9707	70.0954
g35(-400)	1.61094e-05	4.60776e-06	6.86033e-06	4.44015e-07	7.18181e-06	2.87559e-06	6.01057e-07	3.41391e-06	1.56531e-06	0	1.48736e-06	1.426e-06	2.84609e-06	79.9929	79.9929	79.9929	79.9929	79.9929	79.9929	79.9929	79.9929	79.9929	79.9929	79.9929	79.9929	79.9929	79.9929	64.847	45.4027	67.5765	56.3282	64.177	56.7682	65.7531	52.6103	27.5924	51.053	46.806	58.8308	62.9925	58.658	52.3266	63.247	50.7387	63.0278	41.766	61.8329	56.9707	70.0954
g40(-200)	1.61992e-05	4.5739e-06	6.01279e-06	1.21094e-06	7.70488e-06	3.13531e-06	1.12544e-06	4.371e-06	1.98481e-06	1.48736e-06	0	1.05551e-06	3.27764e-06	79.9929	79.9929	79.9929	79.9929	79.9929	79.9929	79.9929	79.9929	79.9929	79.9929	79.9929	79.9929	79.9929	79.9929	64.847	45.4027	67.5765	56.3282	64.177	56.7682	65.7531	52.6103	27.5924	51.053	46.806	58.8308	62.9925	58.658	52.3266	63.247	50.7387	63.0278	41.766	61.8329	56.9707	70.0954
g42(-100)	1.66958e-05	4.69118e-06	6.0237e-06	1.40403e-06	7.96693e-06	3.23438e-06	1.44336e-06	4.1232e-06	2.36329e-06	1.426e-06	1.05551e-06	0	3.75334e-06	79.9929	79.9929	79.9929	79.9929	79.9929	79.9929	79.9929	79.9929	79.9929	79.9929	79.9929	79.9929	79.9929	79.9929	64.847	45.4027	67.5765	56.3282	64.177	56.7682	65.7531	52.6103	27.5924	51.053	46.806	58.8308	62.9925	58.658	52.3266	63.247	50.7387	63.0278	41.766	61.8329	56.9707	70.0954
g49(-90)	1.41502e-05	6.34476e-06	7.26465e-06	2.64637e-06	5.13417e-06	3.76873e-06	2.61876e-06	3.50474e-06	2.58679e-06	2.84609e-06	3.27764e-06	3.75334e-06	0	79.9929	79.9929	79.9929	79.9929	79.9929	79.9929	79.9929	79.9929	79.9929	79.9929	79.9929	79.9929	79.9929	79.9929	64.847	45.4027	67.5765	56.3282	64.177	56.7682	65.7531	52.6103	27.5924	51.053	46.806	58.8308	62.9925	58.658	52.3266	63.247	50.7387	63.0278	41.766	61.8329	56.9707	70.0954
g2(10)	79.9929	79.9929	79.9929	79.9929	79.9929	79.9929	79.9929	79.9929	79.9929	79.9929	79.9929	79.9929	79.9929	0	1.25598e-05	1.58407e-05	1.47892e-05	1.35343e-05	1.20484e-05	1.31112e-05	1.31095e-05	1.23886e-05	1.28016e-05	1.25314e-05	1.2645e-05	1.1901e-05	1.2531e-05	47.5529	58.2184	35.1063	48.9281	47.5831	55.4786	43.3285	55.7077	69.8835	47.5875	53.4438	56.8973	47.7117	56.6561	59.2678	48.1036	52.7054	43.3405	65.2503	39.9975	49.092	46.7708
g6(200)	79.9929	79.9929	79.9929	79.9929	79.9929	79.9929	79.9929	79.9929	79.9929	79.9929	79.9929	79.9929	79.9929	1.25598e-05	0	1.02639e-05	3.43091e-06	7.99169e-06	2.3851e-06	5.5574e-06	2.87189e-06	1.33766e-06	2.91413e-06	1.03333e-06	9.11142e-07	2.1299e-06	8.79033e-07	47.5529	58.2184	35.1063	48.9281	47.5831	55.4786	43.3285	55.7077	69.8835	47.5875	53.4438	56.8973	47.7117	56.6561	59.2678	48.1037	52.7054	43.3405	65.2503	39.9975	49.092	46.7708
g8(20)	79.9929	79.9929	79.9929	79.9929	79.9929	79.9929	79.9929	79.9929	79.9929	79.9929	79.9929	79.9929	79.9929	1.58407e-05	1.02639e-05	0	8.50978e-06	9.71763e-06	9.77965e-06	1.34367e-05	1.06886e-05	1.02248e-05	9.5735e-06	9.36174e-06	9.54266e-06	9.16832e-06	9.64866e-06	47.5529	58.2184	35.1063	48.9281	47.5831	55.4786	43.3285	55.7077	69.8835	47.5875	53.4438	56.8973	47.7117	56.6561	59.2678	48.1037	52.7054	43.3405	65.2503	39.9975	49.092	46.7708
g13(60)	79.9929	79.9929	79.9929	79.9929	79.9929	79.9929	79.9929	79.9929	79.9929	79.9929	79.9929	79.9929	79.9929	1.47892e-05	3.43091e-06	8.50978e-06	0	8.29258e-06	3.09553e-06	6.91007e-06	3.59241e-06	3.81218e-06	4.00162e-06	3.0117e-06	3.19937e-06	4.18028e-06	3.12336e-06	47.5529	58.2184	35.1063	48.9281	47.5831	55.4786	43.3285	55.7077	69.8835	47.5875	53.4438	56.8973	47.7117	56.6561	59.2678	48.1037	52.7054	43.3405	65.2503	39.9975	49.092	46.7708
g16(30)	79.9929	79.9929	79.9929	79.9929	79.9929	79.9929	79.9929	79.9929	79.9929	79.9929	79.9929	79.9929	79.9929	1.35343e-05	7.99169e-06	9.71763e-06	8.29258e-06	0	8.2795e-06	1.33174e-05	9.44703e-06	7.60992e-06	5.9044e-06	7.50541e-06	8.02609e-06	8.17844e-06	8.05665e-06	47.5529	58.2184	35.1063	48.9281	47.5831	55.4786	43.3285	55.7077	69.8835	47.5875	53.4438	56.8973	47.7117	56.6561	59.2678	48.1037	52.7054	43.3405	65.2503	39.9975	49.092	46.7708
g19	79.9929	79.9929	79.9929	79.9929	79.9929	79.9929	79.9929	79.9929	79.9929	79.9929	79.9929	79.9929	79.9929	1.20484e-05	2.3851e-06	9.77965e-06	3.09553e-06	8.2795e-06	0	5.76148e-06	3.03921e-06	1.8445e-06	3.38875e-06	1.99344e-06	2.17797e-06	2.74291e-06	1.97902e-06	47.5529	58.2184	35.1063	48.9281	47.5831	55.4786	43.3285	55.7077	69.8835	47.5875	53.4438	56.8973	47.7117	56.6561	59.2678	48.1037	52.7054	43.3405	65.2503	39.9975	49.092	46.7708
g21(40)	79.9929	79.9929	79.9929	79.9929	79.9929	79.9929	79.9929	79.9929	79.9929	79.9929	79.9929	79.9929	79.9929	1.31112e-05	5.5574e-06	1.34367e-05	6.91007e-06	1.33174e-05	5.76148e-06	0	5.13774e-06	5.70744e-06	7.89875e-06	6.21612e-06	5.59208e-06	5.5972e-06	5.52369e-06	47.5529	58.2184	35.1063	48.9281	47.5831	55.4785	43.3285	55.7077	69.8835	47.5875	53.4438	56.8973	47.7117	56.6561	59.2678	48.1036	52.7054	43.3405	65.2503	39.9975	49.092	46.7708
g29(50)	79.9929	79.9929	79.9929	79.9929	79.9929	79.9929	79.9929	79.9929	79.9929	79.9929	79.9929	79.9929	79.9929	1.31095e-05	2.87189e-06	1.06886e-05	3.59241e-06	9.44703e-06	3.03921e-06	5.13774e-06	0	3.27285e-06	3.54264e-06	3.17714e-06	2.89867e-06	2.60236e-06	2.89107e-06	47.5529	58.2184	35.1063	48.9281	47.5831	55.4786	43.3285	55.7077	69.8835	47.5875	53.4438	56.8973	47.7117	56.6561	59.2678	48.1037	52.7054	43.3405	65.2503	39.9975	49.092	46.7708
g33(70)	79.9929	79.9929	79.9929	79.9929	79.9929	79.9929	79.9929	79.9929	79.9929	79.9929	79.9929	79.9929	79.9929	1.23886e-05	1.33766e-06	1.02248e-05	3.81218e-06	7.60992e-06	1.8445e-06	5.70744e-06	3.27285e-06	0	2.59912e-06	1.32789e-06	1.10435e-06	2.12377e-06	1.02225e-06	47.5529	58.2184	35.1063	48.9281	47.5831	55.4786	43.3285	55.7077	69.8835	47.5875	53.4438	56.8973	47.7117	56.6561	59.2678	48.1037	52.7054	43.3405	65.2503	39.9975	49.092	46.7708
g37(80)	79.9929	79.9929	79.9929	79.9929	79.9929	79.9929	79.9929	79.9929	79.9929	79.9929	79.9929	79.9929	79.9929	1.28016e-05	2.91413e-06	9.5735e-06	4.00162e-06	5.9044e-06	3.38875e-06	7.89875e-06	3.54264e-06	2.59912e-06	0	2.5926e-06	2.80191e-06	3.07019e-06	2.84471e-06	47.5529	58.2184	35.1063	48.9281	47.5831	55.4786	43.3285	55.7077	69.8835	47.5875	53.4438	56.8973	47.7117	56.6561	59.2678	48.1037	52.7054	43.3405	65.2503	39.9975	49.092	46.7708
g38(400)	79.9929	79.9929	79.9929	79.9929	79.9929	79.9929	79.9929	79.9929	79.9929	79.9929	79.9929	79.9929	79.9929	1.25314e-05	1.03333e-06	9.36174e-06	3.0117e-06	7.50541e-06	1.99344e-06	6.21612e-06	3.17714e-06	1.32789e-06	2.5926e-06	0	7.30575e-07	2.04193e-06	7.22145e-07	47.5529	58.2184	35.1063	48.9281	47.5831	55.4786	43.3285	55.7077	69.8835	47.5875	53.4438	56.8973	47.7117	56.6561	59.2678	48.1037	52.7054	43.3405	65.2503	39.9975	49.092	46.7708
g44(800)	79.9929	79.9929	79.9929	79.9929	79.9929	79.9929	79.9929	79.9929	79.9929	79.9929	79.9929	79.9929	79.9929	1.2645e-05	9.11142e-07	9.54266e-06	3.19937e-06	8.02609e-06	2.17797e-06	5.59208e-06	2.89867e-06	1.10435e-06	2.80191e-06	7.30575e-07	0	1.79076e-06	2.50734e-07	47.5529	58.2184	35.1063	48.9281	47.5831	55.4786	43.3285	55.7077	69.8835	47.5875	53.4438	56.8973	47.7117	56.6561	59.2678	48.1037	52.7054	43.3405	65.2503	39.9975	49.092	46.7708
g46(90)	79.9929	79.9929	79.9929	79.9929	79.9929	79.9929	79.9929	79.9929	79.9929	79.9929	79.9929	79.9929	79.9929	1.1901e-05	2.1299e-06	9.16832e-06	4.18028e-06	8.17844e-06	2.74291e-06	5.5972e-06	2.60236e-06	2.12377e-06	3.07019e-06	2.04193e-06	1.79076e-06	0	1.9073e-06	47.5529	58.2184	35.1063	48.9281	47.5831	55.4786	43.3285	55.7077	69.8835	47.5875	53.4438	56.8973	47.7117	56.6561	59.2678	48.1037	52.7054	43.3405	65.2503	39.9975	49.092	46.7708
g48(1600)	79.9929	79.9929	79.9929	79.9929	79.9929	79.9929	79.9929	79.9929	79.9929	79.9929	79.9929	79.9929	79.9929	1.2531e-05	8.79033e-07	9.64866e-06	3.12336e-06	8.05665e-06	1.97902e-06	5.52369e-06	2.89107e-06	1.02225e-06	2.84471e-06	7.22145e-07	2.50734e-07	1.9073e-06	0	47.5529	58.2184	35.1063	48.9281	47.5831	55.4786	43.3285	55.7077	69.8835	47.5875	53.4438	56.8973	47.7117	56.6561	59.2678	48.1037	52.7054	43.3405	65.2503	39.9975	49.092	46.7708
g4	64.847	64.847	64.847	64.847	64.847	64.847	64.847	64.847	64.847	64.847	64.847	64.847	64.847	47.5529	47.5529	47.5529	47.5529	47.5529	47.5529	47.5529	47.5529	47.5529	47.5529	47.5529	47.5529	47.5529	47.5529	0	29.8165	64.204	48.7782	57.5209	59.2142	62.9924	47.664	66.1175	51.1359	57.441	35.0459	58.4386	41.7318	47.403	62.9134	60.1661	60.2794	58.7226	51.6537	62.0919	49.8528
g5	45.4027	45.4027	45.4027	45.4027	45.4027	45.4027	45.4027	45.4027	45.4027	45.4027	45.4027	45.4027	45.4027	58.2184	58.2184	58.2184	58.2184	58.2184	58.2184	58.2184	58.2184	58.2184	58.2184	58.2184	58.2184	58.2184	58.2184	29.8165	0	64.4908	40.2634	58.2828	56.0041	68.0707	49.5909	47.6175	56.6519	46.7123	36.7851	62.793	52.081	51.1392	68.0636	50.2295	57.5215	42.6171	52.9264	58.9443	48.3828
g7	67.5765	67.5765	67.5765	67.5765	67.5765	67.5765	67.5765	67.5765	67.5765	67.5765	67.5765	67.5765	67.5765	35.1063	35.1063	35.1063	35.1063	35.1063	35.1063	35.1063	35.1063	35.1063	35.1063	35.1063	35.1063	35.1063	35.1063	64.204	64.4908	0	59.4168	55.8673	53.3335	50.2301	59.1121	60.0486	55.4906	51.1462	60.0711	43.0892	69.2092	53.6513	36.1319	41.4716	44.1346	56.2037	43.5013	47.7352	56.4247
g10	56.3282	56.3282	56.3282	56.3282	56.3282	56.3282	56.3282	56.3282	56.3282	56.3282	56.3282	56.3282	56.3282	48.9281	48.9281	48.9281	48.9281	48.9281	48.9281	48.9281	48.9281	48.9281	48.9281	48.9281	48.9281	48.9281	48.9281	48.7782	40.2634	59.4168	0	42.5718	57.3295	47.6046	43.8754	52.6197	50.2113	36.6479	55.1004	50.5695	44.176	57.6321	57.5253	56.1686	41.1352	57.4012	38.0626	59.3951	50.3656
g12	64.177	64.177	64.177	64.177	64.177	64.177	64.177	64.177	64.177	64.177	64.177	64.177	64.177	47.5831	47.5831	47.5831	47.5831	47.5831	47.5831	47.5831	47.5831	47.5831	47.5831	47.5831	47.5831	47.5831	47.5831	57.5209	58.2828	55.8673	42.5718	0	31.805	31.4303	57.9114	45.3062	46.6478	56.6564	61.4639	50.5461	40.882	57.4557	52.2489	34.8279	45.2807	49.8439	38.1939	51.7096	48.9432
g14	56.7682	56.7682	56.7682	56.7682	56.7682	56.7682	56.7682	56.7682	56.7682	56.7682	56.7682	56.7682	56.7682	55.4786	55.4786	55.4786	55.4786	55.4786	55.4786	55.4785	55.4786	55.4786	55.4786	55.4786	55.4786	55.4786	55.4786	59.2142	56.0041	53.3335	57.3295	31.805	0	37.7204	63.3327	44.6621	38.805	57.7157	57.0881	56.7072	55.4041	57.134	52.8815	33.034	62.9354	44.9464	51.0466	31.6393	61.4932
g15	65.7531	65.7531	65.7531	65.7531	65.7531	65.7531	65.7531	65.7531	65.7531	65.7531	65.7531	65.7531	65.7531	43.3285	43.3285	43.3285	43.3285	43.3285	43.3285	43.3285	43.3285	43.3285	43.3285	43.3285	43.3285	43.3285	43.3285	62.9924	68.0707	50.2301	47.6046	31.4303	37.7204	0	56.6045	52.2714	30.4297	51.7385	65.5346	50.2225	47.5537	62.6578	39.6785	46.0985	49.0973	63.4599	45.0995	36.9953	64.6523
g18	52.6103	52.6103	52.6103	52.6103	52.6103	52.6103	52.6103	52.6103	52.6103	52.6103	52.6103	52.6103	52.6103	55.7077	55.7077	55.7077	55.7077	55.7077	55.7077	55.7077	55.7077	55.7077	55.7077	55.7077	55.7077	55.7077	55.7077	47.664	49.5909	59.1121	43.8754	57.9114	63.3327	56.6045	0	60.0647	41.179	49.1435	65.8239	41.3126	47.7234	36.4479	49.8294	59.4998	48.1928	47.9942	55.6566	62.4486	45.2987
g20	27.5924	27.5924	27.5924	27.5924	27.5924	27.5924	27.5924	27.5924	27.5924	27.5924	27.5924	27.5924	27.5924	69.8835	69.8835	69.8835	69.8835	69.8835	69.8835	69.8835	69.8835	69.8835	69.8835	69.8835	69.8835	69.8835	69.8835	66.1175	47.6175	60.0486	52.6197	45.3062	44.6621	52.2714	60.0647	0	51.8042	48.6986	56.3948	62.3601	54.0766	54.341	59.3243	31.5019	52.7717	41.6471	49.9878	52.7243	63.4024
g22	51.053	51.053	51.053	51.053	51.053	51.053	51.053	51.053	51.053	51.053	51.053	51.053	51.053	47.5875	47.5875	47.5875	47.5875	47.5875	47.5875	47.5875	47.5875	47.5875	47.5875	47.5875	47.5875	47.5875	47.5875	51.1359	56.6519	55.4906	50.2113	46.6478	38.805	30.4297	41.179	51.8042	0	46.9457	59.9962	48.4865	47.5365	48.5673	40.2913	49.6873	57.8543	51.3627	53.6722	31.9064	61.0918
g24	46.806	46.806	46.806	46.806	46.806	46.806	46.806	46.806	46.806	46.806	46.806	46.806	46.806	53.4438	53.4438	53.4438	53.4438	53.4438	53.4438	53.4438	53.4438	53.4438	53.4438	53.4438	53.4438	53.4438	53.4438	57.441	46.7123	51.1462	36.6479	56.6564	57.7157	51.7385	49.1435	48.6986	46.9457	0	56.2589	55.62	66.6971	59.9037	56.4315	55.671	49.0152	56.5734	51.583	42.8508	64.1716
g26	58.8308	58.8308	58.8308	58.8308	58.8308	58.8308	58.8308	58.8308	58.8308	58.8308	58.8308	58.8308	58.8308	56.8973	56.8973	56.8973	56.8973	56.8973	56.8973	56.8973	56.8973	56.8973	56.8973	56.8973	56.8973	56.8973	56.8973	35.0459	36.7851	60.0711	55.1004	61.4639	57.0881	65.5346	65.8239	56.3948	59.9962	56.2589	0	65.2163	50.3911	49.807	57.4054	56.2021	62.6686	64.7071	39.645	60.7789	67.7745
g28	62.9925	62.9925	62.9925	62.9925	62.9925	62.9925	62.9925	62.9925	62.9925	62.9925	62.9925	62.9925	62.9925	47.7117	47.7117	47.7117	47.7117	47.7117	47.7117	47.7117	47.7117	47.7117	47.7117	47.7117	47.7117	47.7117	47.7117	58.4386	62.793	43.0892	50.5695	50.5461	56.7072	50.2225	41.3126	62.3601	48.4865	55.62	65.2163	0	52.5949	32.4133	36.059	55.9489	34.3386	53.9717	46.5479	60.8023	59.4735
g30	58.658	58.658	58.658	58.658	58.658	58.658	58.658	58.658	58.658	58.658	58.658	58.658	58.658	56.6561	56.6561	56.6561	56.6561	56.6561	56.6561	56.6561	56.6561	56.6561	56.6561	56.6561	56.6561	56.6561	56.6561	41.7318	52.081	69.2092	44.176	40.882	55.4041	47.5537	47.7234	54.0766	47.5365	66.6971	50.3911	52.5949	0	44.3685	51.7643	56.3162	48.1162	59.0692	40.3093	68.8196	51.9826
g32	52.3266	52.3266	52.3266	52.3266	52.3266	52.3266	52.3266	52.3266	52.3266	52.3266	52.3266	52.3266	52.3266	59.2678	59.2678	59.2678	59.2678	59.2678	59.2678	59.2678	59.2678	59.2678	59.2678	59.2678	59.2678	59.2678	59.2678	47.403	51.1392	53.6513	57.6321	57.4557	57.134	62.6578	36.4479	54.341	48.5673	59.9037	49.807	32.4133	44.3685	0	38.5351	47.2067	52.5493	43.8018	47.9208	65.4812	55.1875
g34	63.247	63.247	63.247	63.247	63.247	63.247	63.247	63.247	63.247	63.247	63.247	63.247	63.247	48.1036	48.1037	48.1037	48.1037	48.1037	48.1037	48.1036	48.1037	48.1037	48.1037	48.1037	48.1037	48.1037	48.1037	62.9134	68.0636	36.1319	57.5253	52.2489	52.8815	39.6785	49.8294	59.3243	40.2913	56.4315	57.4054	36.059	51.7643	38.5351	0	50.6827	45.8816	59.8672	41.0329	51.2371	67.2127
g36	50.7387	50.7387	50.7387	50.7387	50.7387	50.7387	50.7387	50.7387	50.7387	50.7387	50.7387	50.7387	50.7387	52.7054	52.7054	52.7054	52.7054	52.7054	52.7054	52.7054	52.7054	52.7054	52.7054	52.7054	52.7054	52.7054	52.7054	60.1661	50.2295	41.4716	56.1686	34.8279	33.034	46.0985	59.4998	31.5019	49.6873	55.671	56.2021	55.9489	56.3162	47.2067	50.6827	0	50.7328	33.6013	41.7172	45.5866	47.3008
g39	63.0278	63.0278	63.0278	63.0278	63.0278	63.0278	63.0278	63.0278	63.0278	63.0278	63.0278	63.0278	63.0278	43.3405	43.3405	43.3405	43.3405	43.3405	43.3405	43.3405	43.3405	43.3405	43.3405	43.3405	43.3405	43.3405	43.3405	60.2794	57.5215	44.1346	41.1352	45.2807	62.9354	49.0973	48.1928	52.7717	57.8543	49.0152	62.6686	34.3386	48.1162	52.5493	45.8816	50.7328	0	58.1284	35.5038	66.2061	48.6812
g41	41.766	41.766	41.766	41.766	41.766	41.766	41.766	41.766	41.766	41.766	41.766	41.766	41.766	65.2503	65.2503	65.2503	65.2503	65.2503	65.2503	65.2503	65.2503	65.2503	65.2503	65.2503	65.2503	65.2503	65.2503	58.7226	42.6171	56.2037	57.4012	49.8439	44.9464	63.4599	47.9942	41.6471	51.3627	56.5734	64.7071	53.9717	59.0692	43.8018	59.8672	33.6013	58.1284	0	56.6565	58.0815	41.2131
g43	61.8329	61.8329	61.8329	61.8329	61.8329	61.8329	61.8329	61.8329	61.8329	61.8329	61.8329	61.8329	61.8329	39.9975	39.9975	39.9975	39.9975	39.9975	39.9975	39.9975	39.9975	39.9975	39.9975	39.9975	39.9975	39.9975	39.9975	51.6537	52.9264	43.5013	38.0626	38.1939	51.0466	45.0995	55.6566	49.9878	53.6722	51.583	39.645	46.5479	40.3093	47.9208	41.0329	41.7172	35.5038	56.6565	0	60.8535	52.3365
g45	56.9707	56.9707	56.9707	56.9707	56.9707	56.9707	56.9707	56.9707	56.9707	56.9707	56.9707	56.9707	56.9707	49.092	49.092	49.092	49.092	49.092	49.092	49.092	49.092	49.092	49.092	49.092	49.092	49.092	49.092	62.0919	58.9443	47.7352	59.3951	51.7096	31.6393	36.9953	62.4486	52.7243	31.9064	42.8508	60.7789	60.8023	68.8196	65.4812	51.2371	45.5866	66.2061	58.0815	60.8535	0	71.7288
g47	70.0954	70.0954	70.0954	70.0954	70.0954	70.0954	70.0954	70.0954	70.0954	70.0954	70.0954	70.0954	70.0954	46.7708	46.7708	46.7708	46.7708	46.7708	46.7708	46.7708	46.7708	46.7708	46.7708	46.7708	46.7708	46.7708	46.7708	49.8528	48.3828	56.4247	50.3656	48.9432	61.4932	64.6523	45.2987	63.4024	61.0918	64.1716	67.7745	59.4735	51.9826	55.1875	67.2127	47.3008	48.6812	41.2131	52.3365	71.7288	0
g50	36.6971	36.6971	36.6971	36.6971	36.6971	36.6971	36.6971	36.6971	36.6971	36.6971	36.6971	36.6971	36.6971	65.5659	65.5659	65.5659	65.5659	65.5659	65.5659	65.5659	65.5659	65.5659	65.5659	65.5659	65.5659	65.5659	65.5659	66.2732	54.7714	49.1472	50.1203	62.4547	56.6794	59.4833	49.4477	39.3277	50.49	36.5728	54.669	45.8891	63.5064	43.746	43.014	54.8806	50.9302	55.0046	50.0919	52.9781	73.7754
[truncated: 1 more columns]

[truncated: 10 more sheets: simulation 6, result 6, simulation 7, result 7, simulation 8, result 8, simulation 9, result 9, simulation 10, result 10]
