# Supplementary material for: A Novel Slope-Matrix-Graph Algorithm to Analyze Compositional Microbiome Data
Source: Microorganisms. 2024 Sep 9;12(9):1866. doi: 10.3390/microorganisms12091866 (PMC11434172; doi:10.3390/microorganisms12091866)
Supplement: Supplementary file 1 [file microorganisms-12-01866-s001.zip › Supplementary File 3.xlsx]

## Sheet: Illustration
	red font shows the significantly designated changes
	yellow highlighted shows the all zero pattern, which may impact the data analysis for all compared tools

## Sheet: 0.03 da data
	GROUPA_S1	GROUPA_S2	GROUPA_S3	GROUPA_S4	GROUPA_S5	GROUPB_S1	GROUPB_S2	GROUPB_S3	GROUPB_S4	GROUPB_S5
OTU1	42	58	38	12	41	42	86	94	29	43
OTU2	93	92	48	28	27	41	6	89	73	13
OTU3	1	0	0	0	1	0	0	0	0	1
OTU4	1	1	1	1	0	1	1	0	0	1
OTU5	43	94	39	31	46	59	22	49	93	84
OTU6	59	93	45	44	82	86	39	81	19	42
OTU7	1	0	1	1	0	1	0	0	0	0
OTU8	0	0	0	0	1	0	0	0	1	0
OTU9	1	1	0	1	1	1	1	1	0	1
OTU10	1	1	1	0	1	1	1	1	0	0
OTU11	1	1	0	0	0	1	1	0	1	0
OTU12	0	0	0	1	1	1	1	1	1	1
OTU13	1	1	0	1	1	0	0	0	1	0
OTU14	0	1	1	1	1	1	1	1	0	1
OTU15	1	1	0	1	0	1	0	1	0	1
OTU16	0	1	0	0	1	1	0	0	0	0
OTU17	1	1	1	1	1	1	0	0	1	0
OTU18	44	39	55	90	65	52	51	41	15	100
OTU19	37	80	88	6	81	43	0	84	17	39
OTU20	78	50	91	36	44	48	65	28	42	51
OTU21	47	58	72	45	90	58	29	34	1	59
OTU22	3	5	78	52	75	92	45	76	0	32
OTU23	0	1	1	1	1	1	0	1	0	1
OTU24	3	53	26	28	86	51	97	86	93	22
OTU25	1	1	0	1	0	1	1	0	0	0
OTU26	1	1	0	0	1	1	1	0	0	0
OTU27	47	84	31	11	40	5	4	5	3	2
OTU28	0	1	0	0	0	1	0	0	1	1
OTU29	1	0	0	0	1	1	1	1	0	0
OTU30	0	0	1	1	1	0	1	1	1	0
OTU31	0	1	1	1	0	0	0	0	0	0
OTU32	0	0	1	1	1	1	1	1	1	0
OTU33	1	0	1	0	1	0	1	0	0	1
OTU34	1	1	0	0	0	1	0	0	1	1
OTU35	81	48	22	52	37	77	54	44	99	58
OTU36	66	41	54	27	58	90	31	84	82	29
OTU37	85	16	19	70	29	39	64	40	20	89
OTU38	0	1	0	0	1	0	0	0	0	0
OTU39	1	0	0	0	1	0	1	0	1	0
OTU40	0	78	59	71	11	5	5	2	4	1
OTU41	0	0	1	1	0	1	0	1	1	1
OTU42	1	1	0	1	0	0	1	1	1	0
OTU43	62	94	2	38	91	70	10	57	56	94
OTU44	1	1	1	0	1	0	1	1	1	0
OTU45	3	5	5	5	3	8	97	46	55	23
OTU46	1	1	1	0	0	0	0	0	1	0
OTU47	1	1	1	0	1	1	1	0	1	0
OTU48	12	2	51	95	45	35	60	39	8	61
OTU49	1	1	0	1	0	1	1	1	0	1
OTU50	90	42	29	80	28	69	79	37	5	38
OTU51	1	1	0	0	0	1	1	0	1	1
OTU52	0	0	0	0	0	1	1	0	1	1
OTU53	43	59	62	90	32	29	39	93	77	20
OTU54	0	1	1	1	1	0	1	1	1	1
OTU55	1	0	1	1	1	0	0	0	0	1
OTU56	0	1	0	1	1	1	0	1	1	1
OTU57	0	1	1	0	0	0	0	1	0	0
OTU58	82	13	82	55	94	3	93	77	3	13
OTU59	0	1	0	0	0	1	1	1	0	1
OTU60	27	46	58	89	84	79	80	13	41	59
OTU61	1	0	1	0	0	0	0	0	0	1
OTU62	88	44	61	81	30	91	19	97	65	48
OTU63	1	1	0	0	1	1	1	0	0	1
OTU64	46	9	51	39	78	53	80	95	47	65
OTU65	1	0	1	0	0	0	1	0	1	0
OTU66	1	0	1	0	1	0	1	0	1	1
OTU67	48	76	22	53	70	3	53	7	89	59
OTU68	71	24	91	33	4	66	8	30	71	40
OTU69	56	54	80	14	42	70	94	32	12	84
OTU70	45	2	19	9	34	51	13	79	85	47
OTU71	0	0	1	1	0	1	0	1	0	1
OTU72	65	65	84	62	71	62	73	38	92	22
OTU73	0	1	0	1	0	1	1	0	1	1
OTU74	51	45	98	15	66	73	5	11	81	100
OTU75	0	1	0	1	1	0	0	1	0	1
OTU76	0	0	1	0	1	0	1	0	0	1
OTU77	64	13	82	24	94	7	16	43	67	13
OTU78	72	13	78	95	95	5	34	28	21	1
OTU79	91	56	42	21	8	42	3	56	48	99
OTU80	1	1	1	1	0	1	1	0	0	0
OTU81	96	73	80	88	0	57	87	87	81	78
OTU82	1	1	1	0	0	0	0	1	1	0
OTU83	29	40	30	23	56	62	79	40	76	27
OTU84	0	0	1	1	0	0	0	0	0	0
OTU85	1	1	1	1	0	1	0	0	1	1
OTU86	72	50	1	63	15	69	77	79	82	30
OTU87	0	1	1	0	0	1	0	1	0	0
OTU88	1	1	0	0	0	0	1	1	1	0
OTU89	1	0	1	1	0	1	0	0	1	0
OTU90	98	92	79	100	98	23	79	39	97	56
OTU91	1	1	1	0	0	1	0	0	0	1
OTU92	42	25	23	72	94	38	0	4	10	38
OTU93	0	1	0	0	1	0	1	1	0	0
OTU94	0	0	1	1	0	0	1	0	0	1
OTU95	39	60	5	42	62	19	55	84	75	75
OTU96	1	1	1	0	0	1	0	0	0	1
OTU97	0	1	0	1	1	0	1	1	0	0
OTU98	18	97	40	3	24	82	29	8	70	28
OTU99	43	48	15	18	73	42	68	97	23	97
OTU100	38	80	19	35	73	79	82	2	55	48

## Sheet: 0.05 da data
	GROUPA_S1	GROUPA_S2	GROUPA_S3	GROUPA_S4	GROUPA_S5	GROUPB_S1	GROUPB_S2	GROUPB_S3	GROUPB_S4	GROUPB_S5
OTU1	74	81	8	61	45	1	5	0	1	4
OTU2	56	9	89	31	26	90	47	65	74	65
OTU3	0	0	0	1	1	0	0	0	0	1
OTU4	1	1	0	0	1	1	0	1	0	0
OTU5	74	84	72	69	95	93	67	67	0	57
OTU6	9	11	32	58	87	3	5	2	1	2
OTU7	1	1	1	0	1	0	0	0	1	1
OTU8	0	0	1	0	1	0	0	0	0	1
OTU9	1	0	0	0	0	1	1	0	0	1
OTU10	0	1	1	1	1	1	1	0	1	0
OTU11	1	1	1	1	0	0	0	0	1	0
OTU12	1	1	1	0	1	0	1	1	1	0
OTU13	1	1	1	1	1	1	1	1	0	1
OTU14	0	0	0	0	0	1	0	0	0	0
OTU15	1	0	1	0	1	1	1	1	0	0
OTU16	1	1	1	0	0	1	1	0	0	0
OTU17	1	0	0	0	0	0	0	1	0	0
OTU18	13	85	18	97	19	38	53	43	56	25
OTU19	13	1	69	3	19	27	74	77	78	0
OTU20	56	49	43	5	71	2	31	43	64	57
OTU21	67	89	23	55	88	99	29	86	24	42
OTU22	2	100	9	39	22	38	13	32	12	52
OTU23	1	0	1	1	1	1	1	0	1	1
OTU24	69	6	84	56	19	19	56	52	27	80
OTU25	1	1	1	1	0	0	1	0	1	1
OTU26	1	1	0	1	0	0	0	0	1	1
OTU27	40	62	6	6	59	1	2	0	3	4
OTU28	1	1	0	0	1	1	1	1	1	0
OTU29	0	1	0	0	1	1	0	0	1	1
OTU30	0	0	0	1	0	1	1	1	1	0
OTU31	1	0	1	1	0	0	0	1	1	1
OTU32	0	0	0	1	1	0	0	0	1	0
OTU33	0	0	0	1	1	0	1	1	1	0
OTU34	0	1	1	0	0	0	0	1	1	0
OTU35	68	22	21	81	87	25	17	94	28	61
OTU36	25	2	69	35	6	38	26	27	74	54
OTU37	24	28	49	73	63	55	5	82	67	59
OTU38	0	1	1	1	1	0	0	0	1	1
OTU39	0	1	0	0	1	0	1	0	0	0
OTU40	77	93	30	32	95	4	3	5	3	1
OTU41	1	0	1	1	0	1	0	1	1	0
OTU42	0	1	1	0	0	0	1	1	1	1
OTU43	84	3	96	70	77	56	22	12	12	11
OTU44	0	0	0	0	0	1	0	0	1	0
OTU45	3	1	1	2	1	50	89	53	80	18
OTU46	1	1	1	1	1	0	0	1	1	1
OTU47	0	0	1	0	1	0	0	0	1	0
OTU48	83	1	82	70	62	58	36	7	25	97
OTU49	0	1	0	0	0	0	1	1	0	1
OTU50	2	45	50	67	20	76	27	59	93	93
OTU51	1	1	1	0	1	0	1	0	0	1
OTU52	0	0	0	0	0	0	1	1	1	1
OTU53	40	25	70	62	4	52	41	29	10	21
OTU54	1	1	1	0	0	1	1	0	0	1
OTU55	0	0	1	0	0	0	1	0	1	1
OTU56	1	0	0	0	0	0	0	0	1	0
OTU57	1	1	0	1	0	1	0	0	1	0
OTU58	64	72	10	23	95	7	98	83	28	98
OTU59	0	1	0	1	1	0	0	0	0	1
OTU60	95	30	22	62	33	4	8	87	18	42
OTU61	1	1	0	1	1	1	1	0	0	1
OTU62	20	54	7	35	77	66	88	36	7	30
OTU63	1	1	1	1	0	0	1	1	0	0
OTU64	3	30	91	55	43	31	62	13	96	80
OTU65	1	1	1	1	0	1	1	1	0	1
OTU66	0	1	1	1	0	0	1	1	1	1
OTU67	27	24	45	42	11	47	61	61	62	59
OTU68	33	75	90	3	6	22	8	54	45	88
OTU69	53	88	30	82	53	96	18	73	26	38
OTU70	9	12	81	79	86	17	47	82	49	38
OTU71	1	0	1	0	1	1	1	0	0	0
OTU72	24	33	35	54	23	84	31	90	18	73
OTU73	0	0	1	0	1	0	1	1	0	1
OTU74	41	17	44	66	8	64	59	19	37	45
OTU75	0	0	0	1	1	0	1	1	0	1
OTU76	0	1	0	1	0	1	0	0	0	0
OTU77	0	24	18	65	30	7	11	90	27	65
OTU78	53	51	51	44	34	6	83	57	2	27
OTU79	70	56	45	19	68	39	97	69	36	30
OTU80	0	1	1	1	1	1	0	1	1	0
OTU81	43	47	28	57	53	35	24	93	1	9
OTU82	0	0	1	1	1	0	1	1	0	0
OTU83	25	38	55	79	9	88	21	30	70	6
OTU84	0	0	0	0	0	1	0	1	1	0
OTU85	0	1	1	0	1	1	0	1	1	1
OTU86	65	44	43	100	90	67	50	11	5	43
OTU87	1	0	0	1	0	0	1	1	1	0
OTU88	0	1	0	0	1	1	0	1	1	0
OTU89	0	1	0	1	1	0	1	0	1	1
OTU90	22	39	52	1	72	23	49	74	86	97
OTU91	0	1	1	0	1	1	1	0	0	1
OTU92	57	89	35	0	19	52	63	16	35	23
OTU93	0	1	1	1	0	0	1	1	0	1
OTU94	1	0	1	0	0	0	0	1	1	1
OTU95	80	46	5	6	38	66	11	27	10	53
OTU96	1	0	1	1	1	0	0	0	0	0
OTU97	1	1	1	1	0	1	1	0	0	0
OTU98	64	13	51	88	36	31	62	40	16	65
OTU99	43	26	53	79	95	76	61	0	27	76
OTU100	88	83	0	25	35	74	98	44	2	88

## Sheet: 0.07 data
	GROUPA_S1	GROUPA_S2	GROUPA_S3	GROUPA_S4	GROUPA_S5	GROUPB_S1	GROUPB_S2	GROUPB_S3	GROUPB_S4	GROUPB_S5
OTU1	61	56	37	72	16	5	2	0	3	3
OTU2	41	98	60	13	88	54	90	14	45	18
OTU3	0	1	1	0	1	0	0	0	0	1
OTU4	1	1	1	1	0	1	0	0	1	1
OTU5	93	44	24	92	30	26	72	16	16	47
OTU6	12	84	0	70	66	41	90	20	46	88
OTU7	0	1	0	0	0	1	1	1	1	0
OTU8	1	0	0	0	1	1	0	0	0	0
OTU9	1	0	1	0	0	0	0	1	1	0
OTU10	0	0	0	1	0	1	0	0	0	0
OTU11	1	0	1	1	1	1	1	1	0	1
OTU12	0	0	0	0	1	0	0	1	0	0
OTU13	1	1	1	0	0	1	1	0	1	0
OTU14	1	1	1	0	1	0	0	1	0	0
OTU15	0	1	1	0	0	1	0	0	0	1
OTU16	1	0	1	1	1	1	0	1	1	0
OTU17	1	0	0	1	0	0	0	1	0	1
OTU18	24	40	70	86	76	27	56	16	53	1
OTU19	10	48	14	47	49	5	4	3	5	2
OTU20	30	67	63	17	11	96	42	85	20	29
OTU21	15	44	58	46	36	1	5	5	4	0
OTU22	47	26	58	22	15	79	52	4	30	16
OTU23	0	1	1	1	0	0	1	0	0	1
OTU24	80	49	12	93	29	66	23	72	23	80
OTU25	1	0	1	0	0	0	1	0	1	1
OTU26	1	0	0	1	0	1	0	0	1	0
OTU27	81	50	66	70	15	5	5	0	2	4
OTU28	1	1	1	0	0	1	0	1	0	1
OTU29	1	0	1	0	0	0	0	1	1	1
OTU30	1	1	0	1	1	1	0	0	0	1
OTU31	0	0	0	1	0	1	1	1	0	0
OTU32	0	1	0	0	1	0	1	1	1	0
OTU33	1	1	0	1	1	1	0	1	0	1
OTU34	1	0	0	1	0	1	1	1	1	1
OTU35	91	87	3	12	28	81	95	33	60	87
OTU36	77	17	75	37	61	54	26	11	61	87
OTU37	7	29	95	83	65	74	53	47	73	31
OTU38	0	0	0	0	0	0	0	0	1	0
OTU39	1	0	1	0	1	0	0	1	0	1
OTU40	67	66	8	76	70	5	1	3	1	0
OTU41	1	0	0	0	0	0	0	0	0	0
OTU42	1	1	1	1	0	1	1	1	1	0
OTU43	37	39	27	6	93	69	22	60	49	73
OTU44	0	1	1	1	0	1	0	0	1	1
OTU45	2	1	4	0	3	70	60	58	54	20
OTU46	1	1	0	1	1	0	1	1	1	0
OTU47	0	1	0	1	1	1	1	0	0	0
OTU48	15	25	78	20	17	13	60	88	23	27
OTU49	0	0	1	0	0	0	0	0	0	1
OTU50	78	88	37	96	49	96	8	18	59	56
OTU51	0	0	1	0	1	0	1	0	0	1
OTU52	0	1	0	0	0	0	0	0	0	1
OTU53	56	19	65	8	71	11	38	94	92	14
OTU54	0	0	0	0	0	0	0	1	0	0
OTU55	1	0	0	1	0	0	1	1	1	0
OTU56	0	1	0	1	1	1	1	0	1	0
OTU57	1	0	0	0	1	0	1	0	1	1
OTU58	41	94	26	13	7	88	61	2	38	71
OTU59	1	0	0	1	0	0	0	0	0	1
OTU60	12	87	68	49	65	11	19	87	85	97
OTU61	1	0	0	0	1	1	0	0	0	1
OTU62	7	83	5	97	43	100	74	24	93	69
OTU63	1	0	0	0	0	0	0	1	1	0
OTU64	7	8	82	35	74	83	42	49	29	43
OTU65	1	1	0	0	1	0	1	0	0	0
OTU66	1	0	0	0	0	0	1	0	1	1
OTU67	15	89	96	23	39	41	79	5	14	90
OTU68	39	22	41	77	28	3	0	2	2	5
OTU69	58	90	10	66	47	27	81	47	18	42
OTU70	87	68	36	34	78	95	35	28	61	95
OTU71	0	1	0	1	0	1	1	0	1	1
OTU72	90	48	89	22	85	83	84	19	51	94
OTU73	0	1	0	1	1	0	0	0	0	0
OTU74	51	78	45	39	49	98	41	6	87	99
OTU75	1	1	0	0	0	0	1	1	0	0
OTU76	1	0	1	1	0	0	1	1	0	0
OTU77	91	16	21	97	2	66	80	48	45	40
OTU78	74	16	22	28	30	27	28	0	65	10
OTU79	91	41	44	64	0	40	73	94	68	29
OTU80	0	0	1	1	1	0	0	1	1	1
OTU81	14	72	99	76	87	92	90	5	17	34
OTU82	0	0	0	0	0	0	1	0	1	0
OTU83	74	46	11	80	9	31	30	21	3	14
OTU84	0	0	0	1	0	0	1	0	1	1
OTU85	1	1	1	1	0	0	0	0	1	0
OTU86	26	31	47	36	20	79	8	44	62	30
OTU87	0	0	1	0	0	1	0	1	0	0
OTU88	0	0	0	0	0	1	1	0	1	0
OTU89	0	0	1	1	1	1	0	0	0	1
OTU90	85	14	64	5	82	84	47	12	100	91
OTU91	0	1	0	0	0	1	0	1	1	1
OTU92	2	43	61	12	43	58	10	58	73	59
OTU93	1	0	0	1	1	0	1	0	0	0
OTU94	1	1	1	0	1	0	0	1	0	0
OTU95	56	5	23	90	74	81	90	48	43	89
OTU96	1	1	0	1	0	0	0	0	0	1
OTU97	1	0	1	0	1	0	0	1	1	0
OTU98	42	78	1	100	0	89	85	89	33	35
OTU99	76	50	36	22	93	20	87	63	43	83
OTU100	48	75	92	37	87	34	9	93	25	40

## Sheet: 0.1 data
	GROUPA_S1	GROUPA_S2	GROUPA_S3	GROUPA_S4	GROUPA_S5	GROUPB_S1	GROUPB_S2	GROUPB_S3	GROUPB_S4	GROUPB_S5
OTU1	47	47	90	44	23	4	4	0	1	1
OTU2	65	46	85	37	26	7	76	11	38	66
OTU3	1	0	0	1	0	1	0	1	1	0
OTU4	1	1	0	1	0	1	1	1	0	1
OTU5	71	94	67	99	25	100	20	71	38	7
OTU6	24	12	39	63	81	1	1	5	4	1
OTU7	0	0	1	0	0	1	0	0	1	0
OTU8	0	0	1	1	1	0	0	1	1	0
OTU9	1	0	1	0	1	1	0	1	1	0
OTU10	0	1	0	0	0	1	1	1	1	0
OTU11	0	1	1	0	1	0	1	0	0	0
OTU12	1	1	0	1	0	0	1	1	0	1
OTU13	1	1	1	1	1	0	0	1	0	0
OTU14	0	1	0	0	0	1	1	1	1	1
OTU15	1	0	0	1	1	1	1	1	1	0
OTU16	1	1	0	1	0	1	0	1	1	0
OTU17	0	0	1	0	0	0	0	1	1	1
OTU18	0	49	91	74	40	20	99	65	32	37
OTU19	63	89	7	62	90	86	77	53	69	87
OTU20	35	94	83	23	14	48	47	25	8	18
OTU21	64	14	33	52	85	69	25	98	49	3
OTU22	29	75	57	30	1	79	29	24	83	22
OTU23	1	0	0	1	1	0	1	1	1	0
OTU24	75	80	14	90	38	33	71	36	77	31
OTU25	1	1	0	0	1	1	1	1	1	0
OTU26	1	0	0	0	1	1	0	0	1	0
OTU27	22	81	65	47	46	3	4	2	4	2
OTU28	1	1	0	1	0	1	0	1	1	0
OTU29	1	0	0	0	1	0	0	0	1	0
OTU30	0	1	0	0	0	0	1	1	1	1
OTU31	1	1	0	1	0	0	1	0	1	1
OTU32	1	0	1	0	0	0	1	0	1	1
OTU33	1	1	0	1	1	0	1	0	0	1
OTU34	0	0	0	1	1	1	0	1	0	0
OTU35	11	93	74	62	69	57	59	25	26	37
OTU36	73	34	85	35	76	83	85	51	73	22
OTU37	95	1	56	79	40	10	76	84	7	31
OTU38	1	1	1	0	0	1	0	1	1	1
OTU39	0	1	1	1	0	0	1	1	1	0
OTU40	49	77	7	75	74	3	2	1	1	1
OTU41	0	1	1	0	1	0	1	0	0	1
OTU42	0	1	0	1	1	1	1	1	0	1
OTU43	55	64	93	14	21	50	38	22	80	16
OTU44	0	0	0	1	0	1	1	0	1	0
OTU45	2	2	4	1	5	30	78	69	71	2
OTU46	0	1	0	1	1	1	1	0	0	1
OTU47	0	1	0	1	1	0	1	1	0	1
OTU48	5	0	0	5	4	27	69	24	12	34
OTU49	0	1	1	1	0	1	1	0	1	0
OTU50	37	13	23	3	92	35	84	72	32	12
OTU51	0	0	0	0	0	0	1	0	1	0
OTU52	1	1	0	0	1	0	0	0	1	0
OTU53	3	5	1	1	2	38	47	88	33	18
OTU54	1	0	1	0	0	1	0	0	0	0
OTU55	0	0	1	0	0	1	1	0	1	0
OTU56	0	0	0	0	0	0	0	1	0	1
OTU57	0	1	0	0	0	1	1	0	1	0
OTU58	74	33	16	30	80	32	97	67	85	2
OTU59	0	1	1	1	0	1	1	0	1	1
OTU60	4	0	2	0	3	67	80	66	72	44
OTU61	0	1	1	0	0	1	0	0	0	0
OTU62	26	26	61	19	67	64	4	9	44	60
OTU63	0	1	0	0	1	0	0	1	1	0
OTU64	13	58	85	74	1	54	84	72	50	92
OTU65	0	0	0	0	0	0	0	1	1	1
OTU66	0	1	0	1	1	0	0	0	1	0
OTU67	49	7	28	41	57	25	44	17	28	27
OTU68	28	29	96	99	88	95	71	75	15	20
OTU69	90	54	85	4	52	42	52	1	93	84
OTU70	69	9	41	66	82	2	3	2	0	1
OTU71	0	1	1	1	0	0	1	1	1	1
OTU72	36	83	48	5	57	41	8	64	68	99
OTU73	0	1	1	1	1	0	1	1	0	0
OTU74	47	51	7	59	77	74	88	7	66	4
OTU75	1	0	0	0	1	1	1	1	0	1
OTU76	0	1	1	1	1	0	1	1	0	1
OTU77	15	60	73	15	100	73	55	16	43	25
OTU78	1	3	1	0	2	44	28	74	44	52
OTU79	42	74	63	59	53	87	93	84	58	51
OTU80	1	1	1	0	0	1	0	1	0	0
OTU81	3	79	97	81	88	2	28	62	30	7
OTU82	0	0	0	0	1	1	0	0	1	1
OTU83	12	59	93	53	58	39	69	71	25	77
OTU84	1	0	0	0	0	0	0	0	1	1
OTU85	0	0	1	0	1	1	1	1	0	1
OTU86	39	98	0	16	3	69	62	70	51	97
OTU87	0	0	1	1	0	1	1	1	0	1
OTU88	1	1	1	1	0	0	0	1	1	1
OTU89	0	1	0	1	0	1	1	0	0	1
OTU90	13	23	17	52	79	16	77	84	15	75
OTU91	1	1	1	1	0	1	1	1	0	0
OTU92	29	49	18	90	96	93	54	27	25	24
OTU93	1	1	0	1	1	0	0	1	1	1
OTU94	1	0	0	0	1	1	0	1	0	0
OTU95	59	73	95	85	99	12	82	25	27	10
OTU96	0	1	1	0	0	0	1	1	0	0
OTU97	0	1	0	0	0	0	0	0	0	1
OTU98	97	48	68	90	89	73	41	42	61	58
OTU99	58	96	63	98	77	19	52	86	82	13
OTU100	74	42	91	19	21	33	54	45	3	26

## Sheet: 0.2 data
	GROUPA_S1	GROUPA_S2	GROUPA_S3	GROUPA_S4	GROUPA_S5	GROUPB_S1	GROUPB_S2	GROUPB_S3	GROUPB_S4	GROUPB_S5
OTU1	92	33	29	50	57	5	5	0	0	5
OTU2	55	17	73	14	37	95	4	39	5	83
OTU3	1	0	1	0	1	1	0	1	0	0
OTU4	1	1	1	1	1	1	0	1	0	1
OTU5	29	56	33	2	98	17	86	52	6	17
OTU6	21	66	56	38	20	4	5	3	2	5
OTU7	1	0	0	1	0	0	1	1	1	0
OTU8	0	0	1	1	1	1	0	1	0	0
OTU9	1	1	0	0	1	1	1	1	0	0
OTU10	0	0	1	0	0	0	1	0	0	1
OTU11	0	0	1	1	0	0	0	1	0	1
OTU12	0	0	1	0	0	0	1	1	1	1
OTU13	1	1	0	1	0	0	0	0	1	0
OTU14	1	1	1	0	1	0	0	0	0	1
OTU15	0	1	0	1	1	1	0	0	0	1
OTU16	1	0	0	0	1	1	1	0	1	1
OTU17	0	0	0	0	1	1	1	0	0	0
OTU18	12	79	6	69	26	3	4	0	0	0
OTU19	81	5	14	86	3	1	3	3	3	3
OTU20	6	67	40	62	30	5	3	4	5	3
OTU21	38	74	40	4	43	4	0	1	3	3
OTU22	59	53	69	97	5	5	2	0	2	2
OTU23	0	0	0	0	1	1	1	0	0	0
OTU24	43	26	59	42	73	76	65	100	80	13
OTU25	0	0	1	1	0	1	0	1	1	1
OTU26	0	0	0	1	0	1	1	0	1	0
OTU27	32	97	44	1	18	0	5	0	1	5
OTU28	1	0	0	1	0	0	0	0	0	0
OTU29	0	1	1	0	0	0	1	1	1	1
OTU30	0	0	0	0	0	0	0	1	1	0
OTU31	0	0	0	0	1	0	0	1	1	1
OTU32	0	0	1	1	0	1	1	1	0	0
OTU33	1	0	0	1	0	0	1	1	0	0
OTU34	1	1	0	0	1	1	1	1	1	1
OTU35	82	39	31	0	64	60	58	20	30	19
OTU36	98	38	37	96	87	100	46	83	41	94
OTU37	37	14	87	58	37	88	64	87	45	5
OTU38	0	0	0	0	0	0	0	1	0	1
OTU39	0	1	1	1	0	1	1	1	1	0
OTU40	21	22	59	66	14	1	1	5	5	2
OTU41	1	0	0	1	0	0	0	1	1	1
OTU42	1	0	0	1	0	1	1	0	1	1
OTU43	45	68	30	85	83	49	22	44	69	10
OTU44	1	1	1	1	0	1	0	0	0	1
OTU45	4	5	0	3	3	99	1	50	62	100
OTU46	0	0	1	0	0	0	0	1	1	0
OTU47	0	1	0	1	0	0	0	1	0	1
OTU48	4	4	5	4	5	66	98	2	23	81
OTU49	1	0	0	1	1	0	1	0	1	1
OTU50	35	32	75	36	9	96	82	5	66	6
OTU51	1	1	0	0	1	1	1	0	0	0
OTU52	0	1	0	0	0	1	0	1	0	0
OTU53	1	2	4	3	4	58	89	79	8	84
OTU54	0	1	1	0	1	0	1	0	0	1
OTU55	1	1	1	0	0	0	1	1	0	0
OTU56	1	1	0	0	1	1	0	0	1	1
OTU57	0	1	0	1	0	0	1	0	0	0
OTU58	80	88	95	38	90	70	1	78	92	80
OTU59	0	0	1	1	0	0	0	0	1	1
OTU60	1	0	0	0	0	82	92	38	86	20
OTU61	1	0	1	0	1	0	0	1	1	1
OTU62	46	27	63	28	49	40	61	27	67	66
OTU63	1	0	1	0	1	0	1	0	1	1
OTU64	90	80	67	88	17	34	88	55	17	9
OTU65	1	0	0	0	0	1	0	1	0	0
OTU66	1	1	1	1	0	0	0	1	0	0
OTU67	57	11	34	45	50	2	3	0	1	5
OTU68	14	39	44	23	75	1	5	4	4	4
OTU69	22	7	83	39	23	15	31	90	62	16
OTU70	12	35	86	0	12	5	0	4	0	0
OTU71	1	1	0	1	0	0	1	0	1	1
OTU72	21	15	10	35	25	93	10	53	43	91
OTU73	0	1	0	1	1	1	1	0	1	0
OTU74	49	5	27	74	29	19	92	13	20	13
OTU75	0	1	1	0	0	1	0	0	1	0
OTU76	0	1	1	0	1	0	0	0	0	0
OTU77	75	4	15	26	100	42	62	84	20	40
OTU78	0	5	4	2	4	59	10	25	52	86
OTU79	11	72	15	67	83	73	82	76	76	22
OTU80	0	1	1	0	0	0	0	0	1	0
OTU81	9	76	93	74	33	4	1	5	0	0
OTU82	0	0	0	0	1	0	1	0	1	1
OTU83	78	64	67	16	39	1	20	74	27	27
OTU84	0	0	0	1	0	1	1	0	1	0
OTU85	0	1	0	1	0	0	1	0	1	1
OTU86	57	22	66	66	48	32	51	93	33	37
OTU87	0	0	1	1	0	0	1	0	1	0
OTU88	0	1	1	1	0	0	0	0	1	1
OTU89	1	1	0	0	1	1	0	1	0	1
OTU90	21	94	78	32	37	50	72	36	93	60
OTU91	1	0	1	1	0	0	0	0	1	1
OTU92	61	29	73	19	87	19	97	6	46	42
OTU93	0	1	0	0	1	0	1	1	0	1
OTU94	0	1	0	1	0	1	0	0	1	1
OTU95	49	87	8	79	63	91	36	95	95	70
OTU96	0	0	1	1	1	0	1	1	1	1
OTU97	1	0	1	1	0	0	0	1	1	1
OTU98	74	46	46	35	97	95	59	18	52	70
OTU99	74	55	25	2	51	3	3	3	5	4
OTU100	83	88	17	23	89	2	1	0	1	0

## Sheet: raw results from three tools
ZicoSeq							ANCOM-BC2	0.2		0.1		0.07		0.05		0.03			SMG	0.03	graph edge	0.05	graph edge	0.07	graph edge		0.1	graph edge	0.2	graph edge
	0.03	0.05	0.07	0.1	0.2		taxon	lfc	q	lfc	q	lfc	q	lfc	q	lfc	q			OTU27	61	OTU6	62	OTU19	64		OTU70	65	OTU6	72
OTU1	0.68743	0.0639731	0.03367	0.00505051	0.031746		OTU1	-2.25352	0.0161683	-3.09283	0.00483436	-2.69237	0.00732958	-2.95712	0.0646706	0.442115	1			OTU40	59	OTU1	61	OTU21	64		OTU27	64	OTU99	72
OTU2	0.988337	0.807304	0.973269	0.899145	0.970315		OTU2	-0.343697	1	-0.533094	1	-0.325979	1	0.721687	1	-0.544662	1			OTU45	58	OTU27	61	OTU27	64		OTU60	64	OTU1	71
OTU3	0.968928	0.928541	0.819575	0.899145	0.944066		OTU3	-0.00543349	1	-0.0433226	1	-0.0148472	1	-0.100196	1	0.0845819	1			OTU43	4	OTU40	61	OTU1	63		OTU1	63	OTU18	71
OTU4	0.968928	0.928541	0.95988	0.899145	0.443279		OTU4	-0.0145807	1	0.00853136	1	-0.0639426	1	-0.0535851	1	-0.0297279	1			OTU67	4	OTU45	59	OTU40	63		OTU40	63	OTU19	71
OTU5	0.816399	0.928541	0.862828	0.707879	0.944066		OTU5	-0.054602	1	-0.646028	1	-0.501471	1	-0.17254	1	0.154815	1			OTU100	4	OTU3	5	OTU68	63		OTU45	63	OTU22	71
OTU6	0.988337	0.190657	0.862828	0.00505051	0.031746		OTU6	-2.29309	0.0111438	-2.94419	0.0296826	0.0776087	1	-2.49679	0.0787647	-0.286459	1			OTU1	3	OTU4	5	OTU45	58		OTU6	62	OTU40	71
OTU7	0.809611	0.889226	0.573593	0.899145	0.944066		OTU7	-0.0150379	1	0.0487755	1	0.073959	1	0.0427056	1	-0.0474444	1			OTU3	3	OTU7	5	OTU3	7		OTU48	62	OTU67	71
OTU8	0.991919	0.928541	0.95988	0.935985	0.944066		OTU8	-0.0408111	1	0.017696	1	-0.17889	1	-0.113102	1	0.118201	1			OTU4	3	OTU8	5	OTU4	7		OTU53	62	OTU68	71
OTU9	0.968928	0.889226	0.984588	0.98899	0.970315		OTU9	-0.00156777	1	0.00822881	1	0.0616406	1	-0.0321778	1	0.00213109	1			OTU7	3	OTU9	5	OTU7	7		OTU78	62	OTU70	71
OTU10	0.968928	0.928541	0.984588	0.466773	0.88726		OTU10	0.107635	1	-0.0150275	1	-0.158111	1	0.0883054	1	0.00127095	1			OTU8	3	OTU10	5	OTU8	7		OTU3	10	OTU81	71
OTU11	0.968928	0.719927	0.979557	0.717845	0.995354		OTU11	0.00168638	1	-0.128908	1	-0.0259919	1	0.237457	1	0.0145622	1			OTU9	3	OTU11	5	OTU9	7		OTU4	10	OTU100	71
OTU12	0.68743	0.928541	0.984588	0.98899	0.296882		OTU12	0.0888474	1	0.0247624	1	0.227228	1	0.017807	1	0.00730378	1			OTU10	3	OTU12	5	OTU10	7		OTU7	10	OTU21	70
OTU13	0.68743	0.928541	0.973269	0.107438	0.460859		OTU13	-0.00731782	1	-0.00447702	1	-0.0790856	1	-0.0588926	1	0.037361	1			OTU11	3	OTU13	5	OTU11	7		OTU8	10	OTU27	70
OTU14	0.968928	0.928541	0.573593	0.107438	0.224349		OTU14	0.0617631	1	0.0532346	1	0.209543	1	NA	1	-0.0264621	1			OTU12	3	OTU14	5	OTU12	7		OTU9	10	OTU48	63
OTU15	0.968928	0.928541	0.985758	0.899145	0.805413		OTU15	-0.0438828	1	-0.0616225	1	-0.0930824	1	-0.0154785	1	-0.0290336	1			OTU13	3	OTU15	5	OTU13	7		OTU10	10	OTU53	63
OTU16	0.968928	0.928541	0.95988	0.98899	0.761478		OTU16	0.0325328	1	-0.0205812	1	-0.000593432	1	-0.0121489	1	0.00349755	1			OTU14	3	OTU16	5	OTU14	7		OTU11	10	OTU60	63
OTU17	0.68743	0.991838	0.984588	0.717845	0.88726		OTU17	0.0176502	1	0.152946	1	0.0853654	1	-0.117976	1	-0.00134737	1			OTU15	3	OTU17	5	OTU15	7		OTU12	10	OTU72	63
OTU18	0.968928	0.928541	0.819575	0.935985	0.113276		OTU18	-1.99707	1	-0.29004	1	-1.17121	1	0.241023	1	-0.247695	1			OTU16	3	OTU23	5	OTU16	7		OTU13	10	OTU78	62
OTU19	0.968928	0.889226	0.238095	0.899145	0.286961		OTU19	-1.95419	1	0.482256	1	-2.0355	0.0591993	1.94309	1	-0.0643131	1			OTU17	3	OTU25	5	OTU17	7		OTU14	10	OTU45	61
OTU20	0.968928	0.928541	0.862828	0.87827	0.0932401		OTU20	-2.07616	0.16251	-0.44691	1	0.42159	1	-0.290258	1	-0.223813	1			OTU23	3	OTU26	5	OTU23	7		OTU15	10	OTU3	20
OTU21	0.809611	0.928541	0.03367	0.935985	0.0673401		OTU21	-2.46482	0.200969	-0.302503	1	-2.44118	0.0652508	-0.194415	1	-1.09623	1			OTU25	3	OTU28	5	OTU25	7		OTU16	10	OTU4	20
OTU22	0.968928	0.928541	0.973269	0.899145	0.046832		OTU22	-2.76127	0.134636	0.688619	1	-0.221324	1	0.372642	1	0.953675	1			OTU26	3	OTU29	5	OTU26	7		OTU17	10	OTU7	20
OTU23	0.968928	0.928541	0.95988	0.98899	0.88726		OTU23	0.0176502	1	-0.0684053	1	-0.0306162	1	0.0573552	1	-0.0306802	1			OTU28	3	OTU30	5	OTU28	7		OTU23	10	OTU8	20
OTU24	0.758454	0.928541	0.973269	0.935985	0.944066		OTU24	0.192557	1	-0.0416048	1	0.088215	1	0.236271	1	0.890384	1			OTU29	3	OTU31	5	OTU29	7		OTU25	10	OTU9	20
OTU25	0.968928	0.928541	0.882155	0.899145	0.719978		OTU25	-0.018815	1	-0.0387195	1	-0.0707568	1	0.0174778	1	-0.0265937	1			OTU30	3	OTU32	5	OTU30	7		OTU26	10	OTU10	20
OTU26	0.968928	0.928541	0.976025	0.98899	0.746513		OTU26	-0.0901484	1	-0.00781963	1	-0.0897254	1	0.0381801	1	0.0285483	1			OTU31	3	OTU33	5	OTU31	7		OTU28	10	OTU11	20
OTU27	0.255892	0.190657	0.03367	0.00505051	0.132435		OTU27	-1.83222	1	-2.78675	0.000689781	-2.62399	0.0177588	-2.26786	0.531761	-2.28477	0.0243388			OTU32	3	OTU34	5	OTU32	7		OTU29	10	OTU12	20
OTU28	0.809611	0.928541	0.984588	0.98899	0.460859		OTU28	NA	1	-0.0205812	1	-0.00195026	1	0.015141	1	-0.0314432	1			OTU33	3	OTU38	5	OTU33	7		OTU30	10	OTU13	20
OTU29	0.968928	0.928541	0.901745	0.899145	0.761478		OTU29	0.0484751	1	0.0145776	1	0.0172051	1	0.0209411	1	0.0614955	1			OTU34	3	OTU39	5	OTU34	7		OTU31	10	OTU14	20
OTU30	0.968928	0.676768	0.862828	0.466773	0.460859		OTU30	NA	1	0.0652129	1	-0.078872	1	0.0812087	1	-0.00938938	1			OTU37	3	OTU41	5	OTU38	7		OTU32	10	OTU15	20
OTU31	0.68743	0.997677	0.819575	0.98899	0.736045		OTU31	0.0475783	1	0.0350448	1	0.00903426	1	0.0178771	1	NA	1			OTU38	3	OTU42	5	OTU39	7		OTU33	10	OTU16	20
OTU32	0.968928	0.928541	0.95988	0.899145	0.88726		OTU32	-0.0244423	1	0.0571864	1	0.101439	1	0.280998	1	-0.0162858	1			OTU39	3	OTU44	5	OTU41	7		OTU34	10	OTU17	20
OTU33	0.968928	0.928541	0.95988	0.825625	0.970315		OTU33	-0.015763	1	0.0607875	1	0.0239271	1	0.0655023	1	0.0388927	1			OTU41	3	OTU46	5	OTU42	7		OTU38	10	OTU23	20
OTU34	0.968928	0.941288	0.291667	0.98899	0.746513		OTU34	0.0152463	1	-0.0237278	1	-0.0140348	1	0.0215039	1	0.0161157	1			OTU42	3	OTU47	5	OTU44	7		OTU39	10	OTU25	20
OTU35	0.68743	0.928541	0.73548	0.892584	0.970315		OTU35	-0.387951	1	-0.247975	1	1.0186	1	-0.233607	1	0.366927	1			OTU44	3	OTU49	5	OTU46	7		OTU41	10	OTU26	20
OTU36	0.809611	0.832828	0.984588	0.98899	0.944066		OTU36	0.0552547	1	0.0353423	1	-0.202831	1	1.00005	1	0.174217	1			OTU46	3	OTU51	5	OTU47	7		OTU42	10	OTU28	20
OTU37	0.968928	0.928541	0.95988	0.935985	0.970315		OTU37	0.0322933	1	-0.00921569	1	0.273806	1	-0.104204	1	0.240234	1			OTU47	3	OTU52	5	OTU49	7		OTU44	10	OTU29	20
OTU38	0.758454	0.889226	0.862828	0.899145	0.460859		OTU38	NA	1	0.0846861	1	NA	1	0.0525899	1	NA	1			OTU49	3	OTU54	5	OTU51	7		OTU46	10	OTU30	20
OTU39	0.988337	0.928541	0.95988	0.98899	0.944066		OTU39	-0.0173957	1	-0.0376943	1	0.0669877	1	-0.0687693	1	0.0912091	1			OTU51	3	OTU55	5	OTU52	7		OTU47	10	OTU31	20
OTU40	0.68743	0.0606061	0.03367	0.00505051	0.031746		OTU40	-2.61986	0.0517476	-3.37278	0.0129974	-3.1331	0.0456171	-3.01907	0.00745703	-2.73346	0.0770721			OTU52	3	OTU56	5	OTU54	7		OTU49	10	OTU32	20
OTU41	0.775673	0.928541	0.862828	0.935985	0.944066		OTU41	-0.018901	1	0.101641	1	NA	1	0.0829745	1	-0.0669884	1			OTU54	3	OTU57	5	OTU55	7		OTU51	10	OTU33	20
OTU42	0.968928	0.883838	0.973269	0.899145	0.786122		OTU42	-0.0272401	1	0.0299992	1	-0.00317669	1	-0.0515442	1	-0.0134403	1			OTU55	3	OTU59	5	OTU56	7		OTU52	10	OTU34	20
OTU43	0.968928	0.832828	0.862828	0.935985	0.437172		OTU43	-0.590927	1	-0.0879367	1	0.537497	1	-0.838608	1	0.32634	1			OTU56	3	OTU61	5	OTU57	7		OTU54	10	OTU38	20
OTU44	0.968928	0.832828	0.984588	0.717845	0.508802		OTU44	-0.0250326	1	-0.0951685	1	-0.0544228	1	NA	1	0.0184178	1			OTU57	3	OTU63	5	OTU59	7		OTU55	10	OTU39	20
OTU45	0.255892	0.0606061	0.03367	0.132867	0.120581		OTU45	2.1401	1	2.54265	0.391926	3.07616	0.00604051	3.5721	0.00186906	2.11621	0.14832			OTU58	3	OTU65	5	OTU61	7		OTU56	10	OTU41	20
OTU46	0.918911	0.832828	0.95988	0.98899	0.842241		OTU46	0.0700601	1	0.0415811	1	0.0743456	1	-0.00514291	1	0.016963	1			OTU59	3	OTU66	5	OTU63	7		OTU57	10	OTU42	20
OTU47	0.968928	0.928541	0.95988	0.98899	0.970315		OTU47	-0.0386859	1	0.0462303	1	-0.0773444	1	0.268093	1	0.0176004	1			OTU61	3	OTU71	5	OTU65	7		OTU59	10	OTU44	20
OTU48	0.968928	0.928541	0.862828	0.010101	0.132435		OTU48	1.93009	1	1.81544	0.109364	0.287154	1	0.0382405	1	0.402819	1			OTU63	3	OTU73	5	OTU66	7		OTU61	10	OTU46	20
OTU49	0.968928	0.883838	0.984588	0.98899	0.944066		OTU49	0.0230173	1	-0.0423435	1	-0.0895125	1	-0.195304	1	-0.0248155	1			OTU65	3	OTU75	5	OTU71	7		OTU63	10	OTU47	20
OTU50	0.968928	0.776094	0.862828	0.899145	0.970315		OTU50	-0.105383	1	0.685831	1	-0.656739	1	1.0332	1	-0.375313	1			OTU66	3	OTU76	5	OTU73	7		OTU65	10	OTU49	20
OTU51	0.758454	0.889226	0.985758	0.558442	0.842241		OTU51	-0.0027105	1	NA	1	-0.063085	1	-0.0966658	1	0.0162514	1			OTU71	3	OTU80	5	OTU75	7		OTU66	10	OTU51	20
OTU52	0.255892	0.107744	0.984588	0.779416	0.92785		OTU52	-0.059657	1	0.0264236	1	0.0518759	1	NA	1	NA	1			OTU73	3	OTU82	5	OTU76	7		OTU71	10	OTU52	20
OTU53	0.968928	0.928541	0.973269	0.00505051	0.046832		OTU53	2.97898	0.0370658	3.01964	0.00464241	0.0467422	1	-0.0563054	1	-0.209496	1			OTU75	3	OTU84	5	OTU80	7		OTU73	10	OTU54	20
OTU54	0.968928	0.928541	0.862828	0.899145	0.805413		OTU54	0.0696947	1	-0.0180202	1	NA	1	-0.0617728	1	-0.013602	1			OTU76	3	OTU85	5	OTU82	7		OTU75	10	OTU55	20
OTU55	0.68743	0.889226	0.862828	0.779416	0.88726		OTU55	0.0413806	1	-0.00540236	1	0.0472523	1	0.0435165	1	0.0146322	1			OTU80	3	OTU87	5	OTU84	7		OTU76	10	OTU56	20
OTU56	0.968928	0.958659	0.984588	0.572084	0.944066		OTU56	0.00517348	1	NA	1	-0.0368044	1	0.249769	1	-0.0087024	1			OTU82	3	OTU88	5	OTU85	7		OTU80	10	OTU57	20
OTU57	0.968928	0.928541	0.901745	0.779416	0.805287		OTU57	-0.0032534	1	-0.0264595	1	-0.029453	1	0.135826	1	-0.0669404	1			OTU84	3	OTU89	5	OTU87	7		OTU82	10	OTU59	20
OTU58	0.968928	0.928541	0.862828	0.959839	0.736045		OTU58	-0.802227	1	-0.165601	1	0.227238	1	0.0896636	1	-1.2619	1			OTU85	3	OTU91	5	OTU88	7		OTU84	10	OTU61	20
OTU59	0.68743	0.889226	0.958694	0.899145	0.970315		OTU59	0.0175929	1	0.0458421	1	-0.0317012	1	-0.144777	1	-0.0435546	1			OTU87	3	OTU93	5	OTU89	7		OTU85	10	OTU63	20
OTU60	0.968928	0.928541	0.985758	0.00505051	0.031746		OTU60	4.02543	0.029538	3.14466	0.00063877	-0.0861075	1	-0.820228	1	-0.203179	1			OTU88	3	OTU94	5	OTU91	7		OTU87	10	OTU65	20
OTU61	0.968928	0.928541	0.984588	0.899145	0.970315		OTU61	0.0541324	1	0.0158497	1	-0.104626	1	-0.0421911	1	0.0116918	1			OTU89	3	OTU96	5	OTU93	7		OTU88	10	OTU66	20
OTU62	0.968928	0.928541	0.819575	0.935985	0.995354		OTU62	0.205756	1	-0.401563	1	0.904857	1	0.155354	1	-0.0223009	1			OTU91	3	OTU97	5	OTU94	7		OTU89	10	OTU71	20
OTU63	0.988337	0.889226	0.862828	0.98899	0.970315		OTU63	0.0738909	1	0.033024	1	0.0794873	1	-0.0857869	1	0.0349127	1			OTU93	3	OTU58	3	OTU96	7		OTU91	10	OTU73	20
OTU64	0.68743	0.928541	0.862828	0.686027	0.46227		OTU64	-0.665026	1	1.18112	1	0.573146	1	0.460435	1	0.586743	1			OTU94	3	OTU20	2	OTU97	7		OTU93	10	OTU75	20
OTU65	0.968928	0.928541	0.862828	0.2886	0.864358		OTU65	-0.0254004	1	NA	1	-0.0327019	1	-0.0659392	1	0.018319	1			OTU96	3	OTU21	2	OTU72	4		OTU94	10	OTU76	20
OTU66	0.968928	0.928541	0.819575	0.779416	0.361953		OTU66	-0.0158097	1	0.0261005	1	-0.0529101	1	-0.0235676	1	0.0456412	1			OTU97	3	OTU35	2	OTU5	3		OTU96	10	OTU80	20
OTU67	0.968928	0.0883838	0.973269	0.935985	0.031746		OTU67	-2.67717	0.031246	-0.0629587	1	-0.349676	1	0.773876	1	-0.789966	1			OTU5	2	OTU60	2	OTU90	3		OTU97	10	OTU82	20
OTU68	0.968928	0.928541	0.03367	0.899145	0.031746		OTU68	-2.3482	0.0481756	-0.270207	1	-2.59732	0.00590354	0.449645	1	0.153681	1			OTU6	2	OTU77	2	OTU6	2		OTU83	4	OTU84	20
OTU69	0.918911	0.928541	0.973269	0.959839	0.970315		OTU69	0.263441	1	-0.293842	1	-0.150755	1	-0.315208	1	0.076221	1			OTU18	2	OTU79	2	OTU24	2		OTU67	3	OTU85	20
OTU70	0.68743	0.928541	0.973269	0.00505051	0.284271		OTU70	-1.766	0.977692	-3.09676	0.0159547	-0.0130871	1	0.145609	1	1.19443	1			OTU20	2	OTU18	1	OTU53	2		OTU98	3	OTU87	20
OTU71	0.968928	0.928541	0.819575	0.899145	0.944066		OTU71	0.00712751	1	0.0493289	1	-0.0153039	1	0.0296622	1	-0.0768504	1			OTU48	2	OTU43	1	OTU58	2		OTU2	2	OTU88	20
OTU72	0.968928	0.832828	0.973269	0.935985	0.46227		OTU72	0.855727	1	0.277584	1	-0.0287472	1	0.439998	1	-0.30409	1			OTU60	2	OTU48	1	OTU74	2		OTU19	2	OTU89	20
OTU73	0.809611	0.928541	0.407071	0.74274	0.944066		OTU73	-0.026341	1	-0.0705203	1	NA	1	-0.0744679	1	-0.0507579	1			OTU64	2	OTU53	1	OTU83	2		OTU21	2	OTU91	20
OTU74	0.968928	0.928541	0.95988	0.935985	0.805413		OTU74	-0.169223	1	-0.339704	1	-0.103773	1	0.40146	1	-0.388561	1			OTU72	2	OTU67	1	OTU35	1		OTU35	2	OTU93	20
OTU75	0.968928	0.928541	0.982412	0.74274	0.970315		OTU75	-0.00337819	1	0.0184763	1	0.101219	1	-0.0615626	1	-0.0125681	1			OTU95	2	OTU69	1	OTU43	1		OTU36	2	OTU94	20
OTU76	0.991919	0.928541	0.973269	0.935985	0.236869		OTU76	NA	1	0.0574983	1	0.0512187	1	0.032379	1	0.0250652	1			OTU22	1	OTU72	1	OTU50	1		OTU58	2	OTU96	20
OTU77	0.968928	0.928541	0.819575	0.935985	0.944066		OTU77	0.547123	1	-0.0416345	1	0.864597	1	-0.147764	1	-0.724323	1			OTU24	1	OTU78	1	OTU67	1		OTU74	2	OTU97	20
OTU78	0.68743	0.928541	0.95988	0.00505051	0.046832		OTU78	2.3342	0.0666021	3.42397	0.00126045	-0.162005	1	-0.978585	1	-1.76252	1			OTU50	1	OTU83	1	OTU77	1		OTU79	2	OTU2	3
OTU79	0.968928	0.928541	0.862828	0.466773	0.944066		OTU79	0.494805	1	0.267268	1	-0.0275819	1	0.0443145	1	-0.0177891	1			OTU68	1	OTU90	1	OTU79	1		OTU18	1	OTU5	1
OTU80	0.809611	0.928541	0.984588	0.899145	0.805413		OTU80	0.0455944	1	-0.00326603	1	0.0535373	1	0.0586381	1	-0.0360922	1			OTU74	1	OTU99	1	OTU81	1		OTU20	1	OTU35	1
OTU81	0.809611	0.928541	0.901745	0.558442	0.046832		OTU81	-2.78437	0.134636	-1.0535	1	-0.667297	1	-1.09695	1	-0.110606	1			OTU77	1	OTU2	0	OTU92	1		OTU22	1	OTU36	1
OTU82	0.968928	0.928541	0.784908	0.717845	0.746513		OTU82	0.0673368	1	0.123904	1	NA	1	-0.0480798	1	-0.00753115	1			OTU78	1	OTU5	0	OTU98	1		OTU62	1	OTU37	1
OTU83	0.68743	0.928541	0.862828	0.95573	0.460859		OTU83	-1.0469	1	0.148939	1	-0.702418	1	-0.0916447	1	0.434952	1			OTU79	1	OTU19	0	OTU99	1		OTU64	1	OTU62	1
OTU84	0.758454	0.494949	0.819575	0.899145	0.746513		OTU84	-0.0901484	1	0.120459	1	-0.00867417	1	NA	1	NA	1			OTU83	1	OTU22	0	OTU100	1		OTU81	1	OTU64	1
OTU85	0.968928	0.928541	0.675421	0.746556	0.970315		OTU85	-0.0162707	1	0.0628747	1	0.00721994	1	-0.00589629	1	-0.0222026	1			OTU90	1	OTU24	0	OTU2	0		OTU90	1	OTU69	1
OTU86	0.68743	0.832828	0.862828	0.466773	0.88726		OTU86	-0.063307	1	1.21161	1	0.124063	1	-0.986115	1	1.13927	1			OTU98	1	OTU36	0	OTU18	0		OTU100	1	OTU77	1
OTU87	0.968928	0.928541	0.901745	0.717845	0.970315		OTU87	0.0233876	1	0.0301883	1	-0.04671	1	0.0540417	1	-0.0681665	1			OTU2	0	OTU37	0	OTU20	0		OTU5	0	OTU90	1
OTU88	0.968928	0.928541	0.407071	0.935985	0.786122		OTU88	0.0161149	1	0.103041	1	NA	1	0.0254243	1	0.0153796	1			OTU19	0	OTU50	0	OTU22	0		OTU24	0	OTU98	1
OTU89	0.968928	0.988456	0.95988	0.899145	0.970315		OTU89	-0.00543087	1	0.0312417	1	-0.109598	1	0.0164386	1	-0.0217241	1			OTU21	0	OTU62	0	OTU36	0		OTU37	0	OTU20	0
OTU90	0.809611	0.830447	0.862828	0.899145	0.970315		OTU90	0.281691	1	0.373169	1	0.521108	1	1.07737	1	-0.583366	1			OTU35	0	OTU64	0	OTU37	0		OTU43	0	OTU24	0
OTU91	0.968928	0.928541	0.573593	0.899145	0.805413		OTU91	0.0275337	1	-0.0655897	1	0.0813971	1	-0.0541324	1	-0.0177148	1			OTU36	0	OTU68	0	OTU48	0		OTU50	0	OTU43	0
OTU92	0.68743	0.928541	0.862828	0.899145	0.460859		OTU92	-0.454255	1	-0.17037	1	0.792106	1	-0.255721	1	-1.0466	1			OTU53	0	OTU70	0	OTU60	0		OTU68	0	OTU50	0
OTU93	0.985663	0.941288	0.862828	0.935985	0.944066		OTU93	0.0328978	1	0.0969427	1	-0.0531882	1	-0.109208	1	0.019156	1			OTU62	0	OTU74	0	OTU62	0		OTU69	0	OTU58	0
OTU94	0.991919	0.928541	0.573593	0.98899	0.970315		OTU94	-0.0580733	1	-0.0232432	1	0.209543	1	0.00698579	1	-0.0576478	1			OTU69	0	OTU81	0	OTU64	0		OTU72	0	OTU74	0
OTU95	0.809611	0.928541	0.819575	0.132867	0.944066		OTU95	0.506271	1	-1.22066	0.64559	0.684305	1	0.183149	1	0.553272	1			OTU70	0	OTU86	0	OTU69	0		OTU77	0	OTU79	0
OTU96	0.968928	0.107744	0.819575	0.98899	0.944066		OTU96	0.0269487	1	-0.0472447	1	-0.00384218	1	NA	1	-0.0177148	1			OTU81	0	OTU92	0	OTU70	0		OTU86	0	OTU83	0
OTU97	0.968928	0.928541	0.95988	0.98899	0.970315		OTU97	0.0142838	1	0.326283	1	0.0832275	1	0.00513424	1	-0.0148984	1			OTU86	0	OTU95	0	OTU78	0		OTU92	0	OTU86	0
OTU98	0.968928	0.928541	0.819575	0.466773	0.805413		OTU98	-0.0678799	1	-0.318681	1	0.911875	1	-0.102121	1	0.396895	1			OTU92	0	OTU98	0	OTU86	0		OTU95	0	OTU92	0
OTU99	0.758454	0.928541	0.95988	0.588494	0.118519		OTU99	-1.96664	1	-0.645511	1	0.0630574	1	0.0675052	1	0.540351	1			OTU99	0	OTU100	0	OTU95	0		OTU99	0	OTU95	0
OTU100	0.968928	0.928541	0.819575	0.892584	0.031746		OTU100	-3.63977	0.00954165	-0.54905	1	-0.728595	1	-0.351821	1	-0.296213	1
