# Supplementary material for: A Novel Slope-Matrix-Graph Algorithm to Analyze Compositional Microbiome Data
Source: Microorganisms. 2024 Sep 9;12(9):1866. doi: 10.3390/microorganisms12091866 (PMC11434172; doi:10.3390/microorganisms12091866)
Supplement: Supplementary file 1 [file microorganisms-12-01866-s001.zip › Supplementary File 5.xlsx]

## Sheet: list
	Species name	Final set
1	Weissella.viridescens	not selected for analysis
2	Weissella.cibaria	not selected for analysis
3	Victivallis.vadensis	selected
4	Veillonella.ratti	not selected for analysis
5	Veillonella.parvula	selected
6	Veillonella.magna	not selected for analysis
7	Veillonella.dispar	selected
8	Tyzzerella.nexilis	not selected for analysis
9	Treponema.porcinum	not selected for analysis
10	Synergistes.jonesii	not selected for analysis
11	Sutterella.wadsworthensis	selected
12	Sutterella.parvirubra	not selected for analysis
13	Succinivibrio.dextrinosolvens	not selected for analysis
14	Succinatimonas.hippei	not selected for analysis
15	Streptomyces.pratensis	not selected for analysis
16	Streptococcus.sobrinus	not selected for analysis
17	Streptococcus.sanguinis	not selected for analysis
18	Streptococcus.salivarius	selected
19	Streptococcus.peroris	not selected for analysis
20	Streptococcus.parasanguinis	selected
21	Streptococcus.oralis	selected
22	Streptococcus.mutans	selected
23	Streptococcus.lutetiensis	selected
24	Streptococcus.intermedius	not selected for analysis
25	Streptococcus.gordonii	selected
26	Streptococcus.gallolyticus	selected
27	Streptococcus.dysgalactiae	not selected for analysis
28	Streptococcus.constellatus	not selected for analysis
29	Streptococcus.anginosus	selected
30	Streptococcus.agalactiae	not selected for analysis
31	Staphylococcus.saprophyticus	not selected for analysis
32	Staphylococcus.equorum	not selected for analysis
33	Staphylococcus.aureus	not selected for analysis
34	Solobacterium.moorei	selected
35	Sneathia.sanguinegens	not selected for analysis
36	Sneathia.amnii	not selected for analysis
37	Slackia.piriformis	selected
38	Slackia.isoflavoniconvertens	selected
39	Slackia.exigua	not selected for analysis
40	Slackia.equolifaciens	not selected for analysis
41	Serratia.fonticola	not selected for analysis
42	Selenomonas.sputigena	not selected for analysis
43	Scardovia.wiggsiae	not selected for analysis
44	Sanguibacteroides.justesenii	selected
45	Ruminococcus.flavefaciens	selected
46	Ruminococcus.champanellensis	selected
47	Ruminococcus.callidus	selected
48	Ruminococcus.bromii	selected
49	Ruminococcus.bicirculans	selected
50	Rothia.mucilaginosa	selected
51	Rothia.dentocariosa	not selected for analysis
52	Roseburia.inulinivorans	selected
53	Roseburia.intestinalis	selected
54	Roseburia.hominis	selected
55	Romboutsia.ilealis	selected
56	Robinsoniella.peoriensis	not selected for analysis
57	Rikenella.microfusus	not selected for analysis
58	Raoultella.planticola	not selected for analysis
59	Raoultella.ornithinolytica	not selected for analysis
60	Pyramidobacter.piscolens	not selected for analysis
61	Pseudomonas.fragi	not selected for analysis
62	Pseudomonas.citronellolis	not selected for analysis
63	Pseudomonas.aeruginosa	not selected for analysis
64	Proteus.vulgaris	not selected for analysis
65	Proteus.mirabilis	not selected for analysis
66	Prevotella_9.copri	selected
67	Prevotella.timonensis	not selected for analysis
68	Prevotella.stercorea	selected
69	Prevotella.salivae	not selected for analysis
70	Prevotella.oris	not selected for analysis
71	Prevotella.oralis	not selected for analysis
72	Prevotella.nigrescens	not selected for analysis
73	Prevotella.intermedia	selected
74	Prevotella.disiens	not selected for analysis
75	Prevotella.corporis	not selected for analysis
76	Prevotella.colorans	not selected for analysis
77	Prevotella.buccalis	not selected for analysis
78	Prevotella.bivia	not selected for analysis
79	Porphyromonas.uenonis	not selected for analysis
80	Porphyromonas.somerae	not selected for analysis
81	Porphyromonas.endodontalis	not selected for analysis
82	Porphyromonas.asaccharolytica	selected
83	Phascolarctobacterium.faecium	selected
84	Peptostreptococcus.anaerobius	selected
85	Peptoniphilus.urinimassiliensis	not selected for analysis
86	Peptoniphilus.obesi	not selected for analysis
87	Peptoniphilus.lacrimalis	not selected for analysis
88	Peptoniphilus.koenoeneniae	not selected for analysis
89	Peptoniphilus.grossensis	not selected for analysis
90	Peptoniphilus.duerdenii	not selected for analysis
91	Peptoniphilus.coxii	not selected for analysis
92	Peptococcus.niger	not selected for analysis
93	Pediococcus.pentosaceus	not selected for analysis
94	Pediococcus.inopinatus	not selected for analysis
95	Pediococcus.acidilactici	not selected for analysis
96	Parvimonas.micra	selected
97	Parasutterella.secunda	selected
98	Paraprevotella.xylaniphila	selected
99	Paraprevotella.clara	selected
100	Paraclostridium.bifermentans	not selected for analysis
101	Parabacteroides.merdae	selected
102	Parabacteroides.johnsonii	selected
103	Parabacteroides.gordonii	not selected for analysis
104	Parabacteroides.goldsteinii	selected
105	Parabacteroides.faecis	selected
106	Parabacteroides.distasonis	selected
107	Paeniclostridium.sordellii	not selected for analysis
108	Oxalobacter.formigenes	not selected for analysis
109	Oribacterium.asaccharolyticum	not selected for analysis
110	Olsenella.umbonata	not selected for analysis
111	Olsenella.scatoligenes	not selected for analysis
112	Odoribacter.splanchnicus	selected
113	Odoribacter.laneus	selected
114	Novosphingobium.sediminicola	not selected for analysis
115	Muribaculum.intestinale	not selected for analysis
116	Murdochiella.massiliensis	not selected for analysis
117	Murdochiella.asaccharolytica	not selected for analysis
118	Morganella.morganii	not selected for analysis
119	Monoglobus.pectinilyticus	selected
120	Mogibacterium.timidum	not selected for analysis
121	Mogibacterium.pumilum	selected
122	Mobiluncus.curtisii	not selected for analysis
123	Methanosphaera.stadtmanae	selected
124	Methanosarcina.mazei	not selected for analysis
125	Methanobrevibacter.smithii	selected
126	Methanobrevibacter.oralis	not selected for analysis
127	Megasphaera.stantonii	not selected for analysis
128	Megasphaera.micronuciformis	not selected for analysis
129	Megasphaera.hexanoica	not selected for analysis
130	Megasphaera.elsdenii	not selected for analysis
131	Megamonas.hypermegale	not selected for analysis
132	Megamonas.funiformis	not selected for analysis
133	Libanicoccus.massiliensis	not selected for analysis
134	Leuconostoc.pseudomesenteroides	not selected for analysis
135	Leuconostoc.mesenteroides	not selected for analysis
136	Leuconostoc.lactis	not selected for analysis
137	Leuconostoc.gelidum	not selected for analysis
138	Leuconostoc.carnosum	selected
139	Lawsonella.clevelandensis	not selected for analysis
140	Lactococcus.taiwanensis	not selected for analysis
141	Lactococcus.raffinolactis	not selected for analysis
142	Lactococcus.lactis	selected
143	Lactobacillus.kefiranofaciens	not selected for analysis
144	Lactobacillus.johnsonii	selected
145	Lactobacillus.iners	not selected for analysis
146	Lactobacillus.delbrueckii	selected
147	Lactobacillus.amylovorus	not selected for analysis
148	Lactobacillus.acidophilus	not selected for analysis
149	Lachnospiraceae UCG-001.bacterium	selected
150	Lachnoclostridium.urinimassiliense	not selected for analysis
151	Klebsiella.michiganensis	not selected for analysis
152	Intestinimonas.timonensis	selected
153	Intestinimonas.butyriciproducens	selected
154	Intestinibacter.bartlettii	not selected for analysis
155	Hungatella.hathewayi	not selected for analysis
156	Holdemania.massiliensis	selected
157	Helicobacter.pullorum	not selected for analysis
158	Helicobacter.fennelliae	not selected for analysis
159	Helicobacter.bilis	not selected for analysis
160	Harryflintia.acetispora	selected
161	Hafnia-Obesumbacterium.alvei	selected
162	Haemophilus.pittmaniae	not selected for analysis
163	Haemophilus.parainfluenzae	selected
164	Gordonibacter.urolithinfaciens	not selected for analysis
165	Gordonibacter.pamelaeae	selected
166	Gardnerella.vaginalis	not selected for analysis
167	Fusobacterium.varium	not selected for analysis
168	Fusobacterium.ulcerans	not selected for analysis
169	Fusobacterium.periodonticum	not selected for analysis
170	Fusobacterium.perfoetens	not selected for analysis
171	Fusobacterium.nucleatum	selected
172	Fusobacterium.mortiferum	not selected for analysis
173	Fusobacterium.hwasookii	not selected for analysis
174	Fusobacterium.gonidiaformans	not selected for analysis
175	Frisingicoccus.caecimuris	not selected for analysis
176	Flavonifractor.plautii	selected
177	Faecalitalea.cylindroides	selected
178	Faecalicoccus.pleomorphus	selected
179	Faecalibacterium.prausnitzii	selected
180	Eubacterium.limosum	not selected for analysis
181	Eubacterium.callanderi	selected
182	Escherichia-Shigella.sonnei	not selected for analysis
183	Escherichia-Shigella.marmotae	not selected for analysis
184	Escherichia-Shigella.dysenteriae	not selected for analysis
185	Escherichia-Shigella.boydii	not selected for analysis
186	Escherichia.Shigella.coli	selected
187	Erysipelotrichaceae UCG-003.bacterium	not selected for analysis
188	Erysipelatoclostridium.ramosum	selected
189	Enteroscipio.rubneri	selected
190	Enterococcus.sulfureus	not selected for analysis
191	Enterococcus.gilvus	not selected for analysis
192	Enterococcus.faecium	selected
193	Enterobacter.ludwigii	not selected for analysis
194	Eikenella.corrodens	not selected for analysis
195	Eggerthia.catenaformis	not selected for analysis
196	Eggerthella.lenta	selected
197	Dorea.formicigenerans	selected
198	Dielma.fastidiosa	selected
199	Dialister.pneumosintes	selected
200	Dialister.invisus	selected
201	Desulfovibrio.piger	selected
202	Desulfovibrio.fairfieldensis	selected
203	Desulfovibrio.desulfuricans	not selected for analysis
204	Denitrobacterium.detoxificans	not selected for analysis
205	Cuneatibacter.caecimuris	not selected for analysis
206	Cryptobacterium.curtum	not selected for analysis
207	Criibacterium.bergeronii	not selected for analysis
208	Corynebacterium.imitans	not selected for analysis
209	Corynebacterium.glyciniphilum	not selected for analysis
210	Corynebacterium.durum	not selected for analysis
211	Coprococcus.eutactus	selected
212	Coprococcus.comes	selected
213	Coprococcus.catus	selected
214	Coprobacter.secundus	selected
215	Coprobacillus.cateniformis	selected
216	Comamonas.aquatica	not selected for analysis
217	Collinsella.tanakaei	selected
218	Collinsella.stercoris	selected
219	Collinsella.massiliensis	not selected for analysis
220	Collinsella.aerofaciens	selected
221	Colidextribacter.massiliensis	selected
222	Clostridium sensu stricto 1.septicum	not selected for analysis
223	Clostridium sensu stricto 1.perfringens	selected
224	Clostridium sensu stricto 1.paraputrificum	not selected for analysis
225	Clostridium sensu stricto 1.neonatale	not selected for analysis
226	Clostridium sensu stricto 1.celatum	selected
227	Clostridium sensu stricto 1.butyricum	not selected for analysis
228	Clostridium sensu stricto 1.baratii	not selected for analysis
229	Cloacibacillus.porcorum	selected
230	Cloacibacillus.evryensis	selected
231	Citrobacter.koseri	not selected for analysis
232	Citrobacter.freundii	not selected for analysis
233	Citrobacter.amalonaticus	not selected for analysis
234	Christensenella.minuta	not selected for analysis
235	Christensenella.massiliensis	selected
236	Catenibacterium.mitsuokai	not selected for analysis
237	Catenibacillus.scindens	selected
238	Carnobacterium.inhibens	not selected for analysis
239	Candidatus Methanomethylophilus.alvus	not selected for analysis
240	Campylobacter.ureolyticus	not selected for analysis
241	Campylobacter.showae	not selected for analysis
242	Campylobacter.jejuni	not selected for analysis
243	Campylobacter.hyointestinalis	not selected for analysis
244	Campylobacter.curvus	not selected for analysis
245	Campylobacter.concisus	not selected for analysis
246	Butyrivibrio.crossotus	selected
247	Butyricimonas.virosa	not selected for analysis
248	Butyricicoccus.pullicaecorum	not selected for analysis
249	Burkholderia-Caballeronia-Paraburkholderia.pseudomallei	not selected for analysis
250	Brochothrix.thermosphacta	not selected for analysis
251	Brevundimonas.terrae	not selected for analysis
252	Brevibacterium.iodinum	not selected for analysis
253	Brachyspira.pilosicoli	not selected for analysis
254	Bordetella.hinzii	not selected for analysis
255	Blautia.wexlerae	selected
256	Blautia.producta	not selected for analysis
257	Blautia.obeum	selected
258	Blautia.hydrogenotrophica	selected
259	Blautia.hansenii	selected
260	Blautia.glucerasea	selected
261	Blautia.faecis	not selected for analysis
262	Blautia.caecimuris	selected
263	Bifidobacterium.pullorum	not selected for analysis
264	Bifidobacterium.pseudolongum	not selected for analysis
265	Bifidobacterium.longum	not selected for analysis
266	Bifidobacterium.dentium	selected
267	Bifidobacterium.catenulatum	selected
268	Bifidobacterium.breve	selected
269	Bifidobacterium.bifidum	selected
270	Bifidobacterium.animalis	selected
271	Bifidobacterium.angulatum	not selected for analysis
272	Bifidobacterium.adolescentis	selected
273	Barnesiella.viscericola	not selected for analysis
274	Bacteroides.vulgatus	selected
275	Bacteroides.uniformis	selected
276	Bacteroides.timonensis	not selected for analysis
277	Bacteroides.thetaiotaomicron	selected
278	Bacteroides.stercoris	selected
279	Bacteroides.sartorii	not selected for analysis
280	Bacteroides.salyersiae	selected
281	Bacteroides.salanitronis	not selected for analysis
282	Bacteroides.rodentium	not selected for analysis
283	Bacteroides.plebeius	selected
284	Bacteroides.ovatus	selected
285	Bacteroides.nordii	selected
286	Bacteroides.massiliensis	selected
287	Bacteroides.intestinalis	selected
288	Bacteroides.graminisolvens	not selected for analysis
289	Bacteroides.gallinaceum	not selected for analysis
290	Bacteroides.fragilis	selected
291	Bacteroides.fluxus	not selected for analysis
292	Bacteroides.finegoldii	selected
293	Bacteroides.eggerthii	selected
294	Bacteroides.dorei	selected
295	Bacteroides.coprophilus	selected
296	Bacteroides.coprocola	selected
297	Bacteroides.clarus	selected
298	Bacteroides.cellulosilyticus	selected
299	Bacteroides.caecigallinarum	not selected for analysis
300	Bacteroides.caecicola	not selected for analysis
301	Bacteroides.caccae	selected
302	Bacteroides.barnesiae	not selected for analysis
303	Bacteroides.acidifaciens	not selected for analysis
304	Atopobium.minutum	not selected for analysis
305	Arcobacter.butzleri	not selected for analysis
306	Anaerotruncus.colihominis	selected
307	Anaerostipes.hadrus	selected
308	Anaerostipes.caccae	selected
309	Anaerostipes.butyraticus	not selected for analysis
310	Anaeroglobus.geminatus	not selected for analysis
311	Anaerofustis.stercorihominis	selected
312	Anaerococcus.vaginalis	selected
313	Anaerococcus.mediterraneensis	not selected for analysis
314	Anaerococcus.lactolyticus	not selected for analysis
315	Alloscardovia.omnicolens	not selected for analysis
316	Allobaculum.stercoricanis	not selected for analysis
317	Alistipes.shahii	selected
318	Alistipes.putredinis	selected
319	Alistipes.onderdonkii	selected
320	Alistipes.obesi	selected
321	Alistipes.inops	selected
322	Alistipes.indistinctus	selected
323	Alistipes.finegoldii	selected
324	Akkermansia.muciniphila	selected
325	Aggregatibacter.aphrophilus	not selected for analysis
326	Aeromonas.salmonicida	not selected for analysis
327	Adlercreutzia.equolifaciens	not selected for analysis
328	Actinotignum.schaalii	not selected for analysis
329	Actinomyces.pacaensis	not selected for analysis
330	Actinomyces.naeslundii	not selected for analysis
331	Actinomyces.graevenitzii	not selected for analysis
332	Actinomyces.gerencseriae	not selected for analysis
333	Actinomyces.dentalis	not selected for analysis
334	Acidaminococcus.intestini	selected
335	Acidaminococcus.fermentans	selected
336	Acetanaerobacterium.elongatum	not selected for analysis

## Sheet: data
	Faecalibacterium.prausnitzii	uc_o_Coriobacteriales.unclassified	Odoribacter.laneus	uc_f_[Eubacterium] coprostanoligenes group.unclassified	Anaerotruncus.unclassified	uc_f_Leptotrichiaceae.unclassified	[Ruminococcus] torques group.lactaris	Campylobacter.unclassified	Collinsella.stercoris	Latilactobacillus.unclassified	Lachnospiraceae UCG-009.unclassified	Victivallis.vadensis	Fusobacterium.hwasookii	uc_f_Christensenellaceae.unclassified	Anaerotruncus.colihominis	Intestinimonas.butyriciproducens	Sneathia.sanguinegens	Catenibacterium.unclassified	UCG-009.unclassified	Fastidiosipila.unclassified	Butyricicoccus.unclassified	Bacteroides.salanitronis	Campylobacter.ureolyticus	Anaerostignum.unclassified	[Eubacterium] ventriosum group.unclassified	Ruminococcus.champanellensis	Streptomyces.pratensis	Coriobacteriaceae UCG-003.unclassified	Incertae Sedis.unclassified	Peptostreptococcus.anaerobius	Actinomyces.pacaensis	Alistipes.shahii	Anaerosporobacter.unclassified	Lactobacillus.delbrueckii	Holdemania.unclassified	Gemella.unclassified	Gordonibacter.unclassified	Megasphaera.stantonii	Paraclostridium.bifermentans	Fournierella.unclassified	Enterococcus.unclassified	Eubacterium.callanderi	Klebsiella.unclassified	uc_c_Bacteroidia.unclassified	Succinivibrio.unclassified	Dielma.fastidiosa	Monoglobus.unclassified	Parabacteroides.faecis	Christensenella.unclassified
LCPM10000	1.3032e+10	0	0	2.74006e+09	0	0	0	0	0	0	0	0	0	2.00492e+08	0	0	0	0	2.00492e+08	0	1.40344e+09	0	0	0	1.20295e+09	0	0	0	1.40344e+09	0	0	0	0	0	0	0	0	0	0	0	0	0	0	0	0	0	6.01476e+08	0	0
LCPM10001	5.20807e+09	0	0	1.3354e+08	0	0	6.67702e+07	0	0	0	0	0	0	0	0	0	0	0	0	0	3.33851e+08	0	0	0	0	0	0	0	1.3354e+08	0	0	6.67702e+07	0	0	0	0	0	0	0	0	0	0	0	0	0	0	0	0	0
LCPM10002	2.53952e+09	0	0	5.34635e+08	0	0	2.00488e+08	0	0	0	0	6.68293e+07	0	0	0	0	0	0	0	0	2.00488e+08	0	0	0	6.68293e+07	0	0	0	2.00488e+08	0	0	5.34635e+08	0	0	0	0	0	0	0	0	0	0	0	0	0	0	0	0	0
LCPM10003	2.2854e+10	0	0	1.26967e+09	0	0	2.00474e+08	0	0	0	0	0	0	3.34123e+08	0	0	0	0	6.68246e+07	0	1.40332e+09	0	0	0	3.34123e+08	0	0	0	2.00474e+08	0	0	1.33649e+08	0	0	0	0	0	0	0	0	0	0	0	0	0	0	1.33649e+08	0	0
LCPM10004	1.33577e+09	0	0	1.87007e+09	6.67883e+07	0	1.33577e+08	0	0	0	0	0	0	0	0	0	0	0	0	0	0	0	0	0	8.68248e+08	0	0	0	1.33577e+08	0	0	3.33941e+08	0	0	0	0	0	0	0	0	0	0	7.34671e+08	0	0	0	2.67153e+08	0	0
LCPM10005	9.08651e+09	6.68126e+07	0	5.34501e+08	0	0	0	0	0	0	0	0	0	0	0	0	0	2.53888e+09	0	0	4.67688e+08	0	0	0	0	0	0	0	2.00438e+08	0	0	0	0	0	0	0	0	0	0	0	0	0	0	0	5.87951e+09	0	0	0	0
LCPM10006	2.58549e+10	0	0	1.20255e+09	1.33617e+08	0	4.6766e+08	0	0	0	0	0	0	6.01277e+08	0	0	0	0	6.68085e+07	0	2.53872e+09	0	0	0	0	0	0	0	3.34043e+08	0	0	2.00426e+08	0	0	6.68085e+07	0	0	0	0	0	0	0	0	0	0	0	3.34043e+08	0	0
LCPM10007	1.68405e+10	0	0	6.01445e+08	0	0	1.13606e+09	0	0	0	0	0	0	0	0	1.33654e+08	0	0	0	0	1.40337e+09	0	0	0	2.00482e+08	0	0	0	1.13606e+09	0	0	2.67309e+08	0	0	0	0	0	0	0	1.33654e+08	0	0	0	0	0	0	2.67309e+08	0	0
LCPM10008	4.00573e+08	1.33524e+08	0	1.26848e+09	0	0	0	0	0	0	0	0	0	4.00573e+08	0	0	0	0	0	0	2.00287e+08	0	0	0	6.67622e+07	0	0	1.33524e+08	1.0682e+09	0	0	0	0	0	0	0	0	0	0	0	0	0	0	0	0	0	0	0	0
LCPM10009	1.8698e+09	6.67785e+07	0	2.00335e+08	0	0	6.67785e+07	0	0	0	0	0	0	0	0	0	0	0	0	0	1.33557e+08	0	0	0	0	0	0	0	6.67785e+07	0	0	5.34228e+08	0	0	0	0	0	0	0	0	0	0	0	0	0	0	6.67785e+07	0	0
LCPM10010	3.8796e+09	0	0	6.68896e+07	0	0	0	0	2.00669e+08	0	0	0	0	0	0	0	0	0	0	0	4.01338e+08	0	0	0	0	0	0	0	1.33779e+08	0	0	0	0	0	0	0	0	0	0	0	0	0	0	0	0	0	1.33779e+08	0	0
LCPM10011	1.20318e+09	0	0	5.34746e+08	0	0	1.33686e+08	0	0	0	0	0	0	0	6.68432e+07	0	0	0	0	0	6.68432e+08	0	0	0	0	0	0	0	4.01059e+08	0	0	0	0	0	0	0	0	0	0	0	0	6.68432e+07	0	0	0	0	0	0	0
LCPM10012	5.68215e+09	0	0	2.67395e+08	0	0	0	0	0	0	0	0	0	0	0	0	0	0	0	0	6.68488e+08	0	0	0	2.00546e+08	0	0	0	2.00546e+08	0	0	6.68488e+07	0	0	0	0	0	0	0	0	0	0	0	0	0	0	2.67395e+08	0	0
LCPM10013	1.57736e+10	6.68373e+07	0	6.68373e+08	0	0	5.34698e+08	0	0	0	0	0	0	2.00512e+08	0	0	0	0	1.33675e+08	0	2.20563e+09	0	0	0	0	0	0	0	2.67349e+08	0	0	4.67861e+08	0	0	0	0	0	0	0	0	0	0	0	0	0	0	6.68373e+07	0	0
LCPM10014	1.31651e+10	1.33656e+08	0	1.53704e+09	0	0	0	0	0	0	0	0	0	2.00484e+08	0	0	0	0	0	0	7.35108e+08	0	0	0	5.34624e+08	0	0	0	2.67312e+08	0	0	2.67312e+08	0	0	0	0	0	0	0	0	0	0	0	0	0	0	6.6828e+07	0	0
LCPM10015	7.74767e+09	0	0	6.67903e+07	0	0	2.67161e+08	0	0	0	0	0	0	1.33581e+08	0	0	0	0	0	0	2.67161e+08	0	0	0	6.67903e+07	0	0	0	0	0	0	1.33581e+08	0	0	0	0	0	0	0	0	0	0	0	0	0	0	6.67903e+07	0	0
LCPM10016	1.48341e+10	0	0	3.00691e+09	0	0	0	0	0	0	0	0	0	1.33641e+08	0	0	0	5.41244e+09	6.68203e+07	0	1.06912e+09	0	0	0	2.00461e+08	0	0	0	8.01843e+08	0	0	3.34101e+08	0	0	0	0	0	0	0	0	0	0	0	0	0	0	2.67281e+08	0	0
LCPM10017	9.02359e+09	0	0	1.47051e+09	0	0	8.68938e+08	0	0	0	0	0	0	2.67366e+08	0	0	0	0	0	0	6.01573e+08	0	0	0	4.14417e+09	0	0	0	1.33683e+08	0	0	3.34207e+08	0	0	0	0	0	0	0	0	0	0	0	0	0	0	2.00524e+08	0	0
LCPM10018	3.21072e+09	0	0	3.3445e+08	0	0	0	0	0	0	0	6.68901e+07	0	2.6756e+08	0	0	0	0	0	0	4.0134e+08	0	0	0	6.68901e+07	0	0	0	0	0	0	4.6823e+08	0	0	0	0	0	0	0	0	0	0	0	0	1.07024e+09	0	0	0	0
LCPM10019	3.07304e+09	0	0	6.01248e+08	6.68053e+07	0	6.68053e+08	0	0	0	0	0	0	3.34026e+08	0	0	0	0	2.00416e+08	0	9.35274e+08	0	0	0	0	0	0	0	5.34442e+08	0	0	4.00832e+08	0	0	0	0	0	0	0	0	0	0	0	0	0	0	2.00416e+08	0	0
LCPM10020	4.00892e+09	0	0	0	0	0	0	0	0	0	0	0	0	1.33631e+08	0	0	0	0	0	0	6.68154e+07	0	0	0	0	0	0	0	4.67708e+08	0	0	4.67708e+08	0	0	0	0	0	0	0	0	0	0	0	0	0	0	6.01338e+08	0	0
LCPM10021	8.68269e+09	0	0	2.0037e+08	0	0	0	0	0	0	0	0	0	2.0037e+08	0	0	0	1.80333e+09	0	0	8.01479e+08	0	0	0	1.3358e+08	0	0	0	6.67899e+07	0	0	0	0	6.67899e+07	0	0	0	0	0	0	0	0	0	0	0	0	1.3358e+08	0	0
LCPM10022	1.95738e+10	0	0	1.60331e+09	0	0	3.34024e+08	0	0	0	0	0	0	8.68462e+08	0	0	0	0	6.68048e+07	0	1.20249e+09	0	0	0	1.3361e+08	0	0	0	3.34024e+08	0	0	6.68048e+07	0	0	0	0	0	0	0	0	0	0	0	0	0	0	2.67219e+08	0	0
LCPM10023	3.06085e+10	0	0	2.20542e+09	6.68308e+07	0	7.35139e+08	0	0	0	0	0	0	4.67816e+08	0	0	0	0	0	0	1.33662e+09	0	0	0	1.13612e+09	0	0	0	2.00492e+08	0	0	2.67323e+08	0	0	0	0	0	0	0	0	0	0	0	0	0	0	6.68308e+07	0	0
LCPM10024	3.00722e+09	0	0	1.53703e+09	0	0	4.6779e+08	0	0	0	0	0	0	0	0	0	0	0	1.33654e+08	0	1.67068e+09	0	0	0	2.67309e+08	0	0	0	1.06924e+09	0	0	0	0	0	0	0	0	0	0	0	0	0	0	0	0	0	4.6779e+08	0	0
LCPM10025	3.47615e+09	0	0	7.3534e+08	0	0	6.68491e+08	0	0	0	0	0	0	0	0	0	0	0	0	0	6.01642e+08	0	0	0	1.33698e+08	0	0	0	6.68491e+07	0	0	0	0	0	0	0	0	0	0	0	0	0	0	0	0	0	2.67396e+08	0	0
LCPM10026	1.33743e+08	0	0	0	0	0	0	0	0	0	0	0	0	0	0	0	0	0	0	0	4.68101e+08	0	0	0	0	0	0	0	0	0	0	0	0	0	0	0	0	0	0	0	0	0	0	0	0	0	0	0	0
LCPM10027	4.27557e+09	4.67641e+08	0	1.26931e+09	1.33612e+08	0	5.34447e+08	0	2.00418e+08	0	0	0	0	7.34864e+08	0	0	0	0	6.68058e+07	0	2.67223e+08	0	0	0	5.34447e+08	0	0	0	4.00835e+08	0	0	3.34029e+08	0	0	0	0	0	0	0	0	0	0	0	0	0	0	6.68058e+07	0	0
LCPM10028	2.87231e+09	0	0	9.3517e+08	0	0	0	0	0	0	0	1.33596e+08	0	1.00197e+09	0	0	0	0	0	0	1.33596e+08	0	0	0	0	0	0	0	6.67979e+07	0	0	3.33989e+08	0	0	0	0	0	0	0	0	0	0	0	0	0	0	0	0	0
LCPM10029	3.07392e+09	0	0	2.07155e+09	0	0	0	0	0	0	0	0	0	1.73743e+09	0	6.68243e+07	0	0	0	0	1.33649e+09	0	0	0	4.6777e+08	0	0	0	9.3554e+08	0	0	6.68243e+07	0	0	0	0	0	0	0	0	0	0	0	0	0	0	0	0	0
LCPM10030	1.55694e+10	0	0	8.01859e+08	0	0	5.34573e+08	0	0	0	0	0	0	0	0	0	0	0	0	0	2.13829e+09	0	0	0	8.68681e+08	0	0	0	4.0093e+08	0	0	0	0	0	0	0	0	0	0	0	0	0	0	0	0	0	2.67286e+08	0	0
LCPM10031	3.34091e+09	6.68182e+07	0	3.34091e+08	0	0	0	0	0	0	0	0	0	6.68182e+07	0	0	0	0	6.68182e+07	0	4.67727e+08	0	0	0	6.68182e+07	0	0	0	1.33636e+08	0	0	0	0	0	0	0	0	0	0	0	0	0	0	0	0	0	0	0	0
LCPM10032	4.00681e+09	0	0	6.67802e+07	0	0	0	0	0	0	0	0	0	2.00341e+08	0	0	0	0	0	0	4.67461e+08	0	0	0	0	0	0	0	2.00341e+08	0	0	2.67121e+08	0	0	0	0	0	0	0	0	0	0	0	0	0	0	0	0	0
LCPM10033	8.35516e+09	0	0	7.35254e+08	0	0	0	0	0	0	0	0	0	6.68413e+07	0	0	0	0	0	0	1.33683e+09	0	0	0	1.33683e+08	0	0	0	6.01572e+08	0	0	6.68413e+07	0	0	0	6.68413e+07	0	0	0	0	0	0	0	0	0	0	5.3473e+08	0	0
LCPM10034	2.33703e+09	0	0	8.01268e+08	0	0	0	0	0	0	0	0	0	2.67089e+08	0	0	0	0	6.67723e+07	0	1.33545e+08	0	0	0	1.33545e+08	0	0	0	1.33545e+08	0	0	0	0	0	0	0	0	0	0	0	0	0	0	0	0	0	1.33545e+08	0	0
LCPM10035	8.35039e+09	0	0	2.00409e+08	0	0	2.00409e+08	0	0	0	0	0	0	0	0	0	0	0	0	0	9.35244e+08	0	0	0	0	0	0	0	1.33606e+08	0	0	0	0	0	0	0	0	0	0	0	0	0	0	0	0	0	6.68031e+07	0	0
LCPM10036	7.14844e+09	6.01271e+08	0	1.13573e+09	6.68079e+07	0	0	0	0	0	0	0	0	0	0	0	0	0	1.33616e+08	0	7.34886e+08	0	0	0	0	0	0	0	1.60339e+09	0	6.68079e+07	4.00847e+08	0	0	0	0	0	0	0	0	0	0	0	0	0	0	0	0	0
LCPM10037	3.57512e+10	1.33649e+08	0	1.20284e+09	0	0	1.20284e+09	0	0	0	0	0	0	1.33649e+08	0	6.68246e+07	0	0	0	0	1.20284e+09	0	0	0	1.00237e+09	0	0	0	5.34597e+08	0	0	2.00474e+08	0	0	0	0	0	0	0	0	0	0	0	0	0	0	1.33649e+08	0	0
LCPM10038	1.93741e+09	0	0	0	0	0	0	0	0	0	0	0	0	0	0	0	0	0	0	0	1.33614e+08	0	0	0	2.67229e+08	0	0	0	1.33614e+08	0	0	0	0	0	0	0	0	0	0	0	0	0	0	0	0	0	0	0	0
LCPM10039	8.01859e+09	0	0	1.93783e+09	0	0	0	0	0	6.68216e+07	0	0	0	6.68216e+07	0	0	0	0	0	0	6.68216e+08	0	0	0	6.01395e+08	0	0	0	8.01859e+08	0	0	0	0	0	0	0	0	0	0	2.00465e+08	0	0	0	0	0	0	5.34573e+08	0	0
LCPM10040	7.41503e+09	0	0	8.01625e+08	0	0	4.00813e+08	0	0	0	0	0	0	0	0	0	0	0	0	0	6.01219e+08	0	0	0	2.00406e+08	0	0	0	0	0	0	0	0	0	0	0	0	0	0	0	0	0	0	0	0	0	2.00406e+08	0	0
LCPM10041	9.75272e+09	0	0	7.34794e+08	0	0	0	0	0	0	0	0	0	4.67596e+08	0	0	0	0	1.33599e+08	0	4.00797e+08	0	0	0	6.67995e+07	0	0	0	2.00398e+08	0	0	1.06879e+09	0	0	0	0	0	0	0	0	0	0	1.33599e+08	0	0	0	0	0	0
LCPM10042	1.7373e+10	0	0	1.87094e+09	0	0	5.34554e+08	0	0	0	0	0	0	0	0	0	0	0	0	0	2.80641e+09	0	0	0	1.33638e+08	0	0	0	6.68192e+08	0	0	1.33638e+08	0	0	0	0	0	0	0	0	0	0	0	0	0	0	5.34554e+08	0	0
LCPM10043	5.88308e+09	0	0	2.67413e+08	0	0	0	0	0	0	0	0	0	0	0	0	0	2.00559e+08	1.33706e+08	0	2.67413e+08	0	0	0	1.33706e+08	0	0	0	1.33706e+08	0	0	6.68531e+07	0	0	0	0	0	0	0	0	0	0	0	0	0	0	1.33706e+08	0	0
LCPM10044	5.34492e+09	0	0	1.7371e+09	0	0	0	0	0	0	0	0	0	0	6.68115e+07	5.34492e+08	0	0	1.33623e+08	0	6.68115e+08	0	0	0	1.33623e+08	0	0	0	3.40739e+09	0	0	0	0	0	0	0	0	0	0	0	0	0	0	0	0	0	2.00435e+08	0	0
LCPM10045	1.22256e+10	0	0	3.34033e+08	0	0	0	0	0	0	0	0	0	0	0	0	0	0	1.33613e+08	0	6.0126e+08	0	0	0	1.20252e+09	0	0	0	6.68067e+08	0	0	0	0	0	0	0	0	0	0	0	0	0	0	0	0	0	0	0	0
LCPM10046	1.36979e+10	0	0	1.67047e+09	0	0	0	0	0	0	0	0	0	0	0	0	0	0	6.6819e+07	0	1.00228e+09	0	0	0	5.34552e+08	0	0	0	6.01371e+08	0	0	0	0	0	0	0	0	0	0	0	0	0	0	0	0	0	3.34095e+08	0	0
LCPM10047	4.30981e+10	0	0	2.00456e+09	0	0	0	0	0	0	0	0	0	0	1.33638e+08	0	0	0	0	0	3.87549e+09	0	0	0	5.3455e+08	0	0	0	6.68188e+08	0	0	3.34094e+08	0	0	0	0	0	0	0	0	0	0	0	0	0	0	5.3455e+08	0	0
LCPM10048	2.20427e+09	0	0	1.40272e+09	0	0	6.67961e+07	0	0	0	0	0	0	1.33592e+08	0	0	0	0	6.67961e+07	0	3.33981e+08	0	0	0	1.33592e+08	0	0	0	7.34758e+08	0	0	3.33981e+08	0	0	0	0	0	0	0	0	0	0	0	0	0	0	6.67961e+07	0	0
LCPM10049	1.22309e+10	6.68355e+07	0	1.00253e+09	0	0	6.68355e+08	0	0	0	0	0	0	0	0	0	0	0	0	0	2.67342e+08	0	0	0	1.20304e+09	0	0	0	1.40355e+09	0	0	4.67849e+08	0	0	0	0	0	0	0	0	0	0	0	0	0	0	3.34178e+08	0	0
LCPM10050	9.28832e+09	0	0	1.33645e+09	0	0	0	0	0	0	0	0	0	0	0	0	0	0	0	0	1.47009e+09	0	0	0	1.80421e+09	0	0	0	2.00467e+08	0	0	3.34112e+08	0	0	0	0	0	0	0	0	0	0	0	0	0	0	0	0	0
LCPM10051	2.8203e+10	0	0	1.33663e+09	2.67327e+08	0	0	0	0	0	0	0	0	6.68317e+07	0	0	0	0	2.00495e+08	0	1.33663e+09	0	0	0	0	0	0	0	1.93812e+09	0	0	0	0	0	6.68317e+07	0	0	0	0	0	0	1.33663e+08	0	0	0	0	1.33663e+08	0	0
LCPM10052	1.80446e+09	0	0	1.4703e+09	0	0	2.00495e+08	0	0	0	1.33663e+08	0	0	0	2.67327e+08	0	0	0	0	0	0	0	0	0	6.68317e+07	0	0	0	2.00495e+09	0	0	0	0	0	0	1.33663e+08	0	0	0	0	0	0	0	0	0	0	0	0	0
LCPM10053	1.41029e+10	0	0	1.26993e+09	0	0	6.01545e+08	0	0	0	0	0	0	6.68384e+07	0	0	0	0	0	0	1.06941e+09	0	0	0	5.34707e+08	0	0	0	8.68899e+08	0	0	3.34192e+08	0	0	0	0	0	0	0	6.68384e+07	0	0	0	0	0	0	2.00515e+08	0	0
LCPM10054	5.74779e+09	0	0	1.26986e+09	0	0	0	0	0	0	0	0	0	0	0	0	0	1.3367e+09	0	0	3.34174e+08	0	0	0	6.68348e+07	0	0	0	2.00504e+08	0	0	1.3367e+08	0	0	0	0	0	0	0	0	0	0	0	0	0	0	6.68348e+07	0	0
LCPM10055	3.52081e+10	3.34043e+08	0	1.73702e+09	0	0	5.34468e+08	0	0	0	0	0	0	0	0	0	0	0	0	0	1.13574e+09	0	0	0	0	0	0	0	1.40298e+09	0	0	0	0	0	0	0	0	0	0	0	0	0	0	0	0	0	5.34468e+08	0	0
LCPM10056	1.00186e+10	4.00744e+08	0	4.00744e+08	0	0	1.33581e+08	0	0	0	0	0	0	4.67534e+08	0	0	0	0	6.67906e+07	0	6.01116e+08	0	0	0	4.67534e+08	0	0	0	1.00186e+09	0	0	5.34325e+08	0	0	0	0	0	0	0	0	0	0	0	0	0	0	2.00372e+08	6.67906e+07	0
LCPM10057	9.55548e+09	0	0	2.20511e+09	0	0	1.33643e+08	0	0	0	0	0	0	1.33643e+08	0	0	0	3.34108e+08	1.33643e+08	0	9.35501e+08	0	0	0	1.33643e+08	1.33643e+08	0	0	0	0	0	0	8.6868e+08	0	0	0	0	0	0	0	0	0	2.00465e+08	0	0	0	2.67286e+08	0	0
LCPM10058	2.87238e+09	0	0	4.00798e+08	0	0	0	0	0	0	0	0	0	0	0	0	0	0	0	0	1.00199e+09	0	0	0	2.00399e+08	0	0	0	6.67996e+07	0	0	0	0	0	0	0	0	0	0	0	0	0	0	0	0	0	3.33998e+08	0	0
LCPM10059	8.5537e+09	0	0	1.33652e+09	0	0	9.35561e+08	0	6.68258e+07	0	0	0	0	6.68258e+07	0	0	0	0	0	0	1.26969e+09	0	0	0	1.06921e+09	0	0	0	6.68258e+07	0	0	1.33652e+08	0	0	0	0	0	0	0	0	0	0	0	0	0	0	2.67303e+08	0	0
LCPM10060	6.34518e+09	0	0	4.67539e+08	0	0	0	0	0	0	0	0	0	0	0	0	0	0	0	0	8.01496e+08	0	0	0	6.67913e+07	0	0	0	0	0	0	6.67913e+07	0	0	0	0	0	0	0	0	0	0	0	0	0	0	3.33957e+08	0	0
LCPM10061	1.24997e+10	0	0	1.27002e+09	0	0	0	0	0	0	0	0	0	7.35274e+08	0	0	0	0	0	0	6.68431e+08	0	0	0	8.02117e+08	0	0	0	2.67372e+08	0	0	4.01058e+08	0	0	0	0	0	0	0	0	0	0	0	0	0	0	1.33686e+08	0	0
LCPM10062	1.33616e+09	0	0	4.67656e+08	0	0	6.68081e+07	0	0	0	6.68081e+07	0	0	0	0	0	0	0	6.68081e+07	0	1.33616e+09	0	0	0	1.33616e+08	0	0	0	3.3404e+08	0	0	0	0	0	0	0	0	0	0	0	0	0	0	0	0	0	5.34464e+08	0	0
LCPM10063	2.71337e+10	0	0	7.35149e+08	0	0	0	0	0	0	0	0	0	0	0	0	0	0	0	0	1.2698e+09	0	0	0	2.67327e+08	0	0	0	2.00495e+08	0	0	2.67327e+08	0	0	0	0	0	0	0	0	0	0	0	0	0	0	5.34653e+08	0	0
LCPM10064	2.60658e+09	1.33671e+08	0	2.67342e+08	0	0	0	0	0	0	0	0	0	0	0	0	0	0	0	0	1.33671e+08	0	0	0	0	0	0	0	0	0	0	1.33671e+08	0	0	0	0	0	0	0	0	0	0	0	0	0	0	0	0	0
LCPM10065	5.47948e+09	2.00469e+08	0	9.35522e+08	0	0	1.33646e+08	0	0	0	0	2.00469e+08	0	6.6823e+07	0	0	0	0	0	0	6.6823e+08	0	0	0	2.00469e+08	0	0	0	2.67292e+08	0	0	6.6823e+08	0	0	0	0	0	0	0	0	0	0	0	0	0	0	2.00469e+08	0	0
LCPM10066	6.68016e+07	0	0	4.67611e+08	0	0	0	0	0	0	0	0	0	2.67206e+08	0	0	0	0	0	0	6.68016e+07	0	0	0	2.67206e+08	0	0	0	2.00405e+08	0	0	1.33603e+08	0	0	0	0	0	0	0	0	0	0	0	0	0	0	6.68016e+07	0	0
LCPM10067	1.20236e+10	0	0	2.00393e+08	0	0	0	0	0	0	0	0	0	0	0	0	0	0	0	0	1.33596e+08	0	0	0	1.33596e+08	0	0	0	6.67978e+07	0	0	0	0	0	0	0	0	0	0	0	0	0	0	0	0	0	6.67978e+07	0	0
LCPM10068	2.16511e+10	0	0	0	0	0	0	0	0	0	0	0	0	0	0	0	0	0	0	0	3.34122e+08	0	0	0	2.00473e+09	0	0	0	6.68244e+07	0	0	0	0	0	0	0	0	0	0	0	0	0	0	0	0	0	2.67297e+08	0	0
LCPM10069	3.32765e+10	0	0	1.87097e+09	0	0	7.35023e+08	0	0	0	0	0	0	0	0	0	0	0	0	0	3.00691e+09	0	0	0	5.34562e+08	0	0	0	4.00922e+08	0	0	3.34101e+08	0	0	0	0	0	0	0	0	0	0	0	0	0	0	1.0023e+09	0	0
LCPM10070	1.36315e+10	0	0	4.67748e+08	0	0	2.67284e+08	0	0	0	0	0	0	6.68211e+07	0	0	0	0	6.68211e+07	0	6.68211e+08	0	0	0	0	0	0	0	4.00927e+08	0	0	6.68211e+07	0	0	0	0	0	0	0	0	0	0	0	0	0	0	5.34569e+08	0	0
LCPM10071	2.32519e+10	1.33632e+08	0	1.60358e+09	0	0	0	0	0	0	0	0	0	0	0	0	0	0	0	0	2.60582e+09	0	0	0	6.01343e+08	0	0	0	1.00224e+09	0	0	2.00448e+08	0	6.68159e+07	0	0	0	3.34079e+08	0	0	0	0	0	0	2.00448e+08	0	4.67711e+08	0	0
LCPM10072	1.27005e+09	0	0	1.40374e+09	0	0	0	0	0	0	0	0	0	3.34225e+08	0	6.68449e+07	0	0	0	0	4.0107e+08	0	0	0	6.01604e+08	0	0	0	3.34225e+08	0	0	3.34225e+08	0	0	0	0	0	0	0	0	0	0	0	0	0	0	0	0	0
LCPM10073	1.1425e+10	3.34064e+08	0	2.53888e+09	0	0	7.3494e+08	0	0	0	0	0	0	2.87295e+09	0	0	0	0	2.00438e+08	0	6.68127e+08	0	0	0	8.01752e+08	0	0	0	5.34502e+08	0	0	2.00438e+08	0	0	0	1.33625e+08	0	0	0	0	0	0	0	0	0	0	2.00438e+08	0	0
LCPM10074	2.20588e+09	0	0	2.74064e+09	0	0	0	0	0	0	0	0	0	2.00535e+08	0	0	0	1.53743e+09	0	0	0	0	0	0	1.3369e+08	0	0	0	2.80749e+09	0	0	3.34225e+08	0	0	0	0	0	0	0	0	0	0	0	0	0	0	0	0	0
LCPM10075	6.21283e+09	0	0	1.53651e+09	0	0	6.01241e+08	0	0	0	0	0	0	5.34437e+08	0	0	0	0	0	0	1.00207e+09	0	0	0	3.34023e+08	0	0	0	2.67218e+08	0	0	0	0	0	0	0	0	0	0	1.33609e+08	0	0	0	0	0	0	2.00414e+08	0	0
LCPM10076	2.25896e+10	6.68332e+07	0	8.01999e+08	0	0	0	0	0	0	0	0	0	0	0	0	0	0	0	0	8.68832e+08	0	0	0	2.67333e+08	0	0	0	7.35166e+08	0	0	1.33666e+08	0	0	0	0	0	0	0	0	0	0	0	0	0	0	1.33666e+08	0	0
LCPM10077	1.00213e+09	0	0	4.00854e+08	0	0	6.6809e+07	0	0	0	0	0	0	4.00854e+08	6.6809e+07	0	0	0	0	0	2.67236e+08	0	0	0	3.34045e+08	0	0	0	3.34045e+08	0	0	0	0	0	0	6.6809e+07	0	0	0	0	0	0	0	0	0	0	0	0	0
LCPM10078	1.75737e+10	0	0	1.20276e+09	0	0	0	0	0	0	0	0	0	9.35484e+08	0	0	0	0	0	0	8.01843e+08	0	0	0	0	0	0	0	6.68203e+07	0	0	4.00922e+08	0	0	0	0	0	0	0	0	0	0	0	0	0	0	6.68203e+07	0	0
LCPM10079	2.47456e+09	6.688e+07	0	6.688e+07	0	0	0	0	0	0	0	0	0	0	0	0	0	0	0	0	3.344e+08	0	0	0	6.688e+07	0	0	0	1.3376e+08	0	0	0	0	0	0	0	0	0	0	0	0	0	0	0	0	0	0	0	0
LCPM10080	0	0	0	0	0	0	6.67576e+07	0	0	0	0	0	0	0	0	0	0	0	0	0	5.34061e+08	0	0	0	2.00273e+08	0	0	0	6.00819e+08	0	0	0	0	0	0	0	0	0	0	0	0	0	0	0	0	0	6.67576e+07	0	0
LCPM10081	4.2764e+09	0	0	2.00456e+08	0	0	0	0	0	0	0	0	0	0	0	0	0	0	0	0	2.67275e+08	0	0	0	6.68188e+07	0	0	0	0	0	0	0	0	0	0	0	0	0	0	0	0	0	0	0	0	0	0	0	0
LCPM10082	1.07589e+10	0	0	6.01429e+08	6.68254e+07	0	0	0	0	0	6.68254e+07	0	0	0	0	0	0	0	0	0	1.60381e+09	0	0	0	0	1.33651e+08	0	0	7.35079e+08	0	0	2.67302e+08	0	0	0	0	0	0	0	0	0	1.33651e+08	0	0	0	0	6.68254e+07	0	6.68254e+07
LCPM10083	5.7469e+09	0	0	8.01892e+08	0	0	2.00473e+08	0	0	0	0	0	0	0	0	0	0	6.68244e+08	0	0	2.27203e+09	0	0	0	2.67297e+08	0	0	0	6.68244e+07	0	0	4.00946e+08	0	0	0	0	0	0	0	0	0	0	0	0	0	0	2.67297e+08	0	0
LCPM10084	6.68363e+08	0	0	1.33673e+09	6.68363e+07	0	0	0	0	0	0	0	0	0	1.33673e+08	1.33673e+08	0	0	0	0	7.35199e+08	0	0	0	6.68363e+07	0	0	0	4.67854e+08	0	0	8.02036e+08	0	0	0	0	0	0	0	0	0	0	0	0	0	0	6.68363e+07	0	0
LCPM10085	7.81359e+09	0	0	5.34262e+08	0	0	0	0	0	0	0	0	0	0	0	0	0	0	6.67828e+07	0	6.01045e+08	0	0	0	6.01045e+08	0	0	0	2.00348e+08	0	0	0	0	0	0	0	0	0	0	0	0	0	0	0	0	0	1.33566e+08	0	0
LCPM10086	2.27223e+10	0	0	3.27468e+09	0	0	2.0049e+08	0	0	0	0	0	0	0	0	0	0	7.48498e+09	0	0	8.01962e+08	0	0	0	0	0	0	0	2.67321e+08	0	0	2.67321e+08	0	0	0	0	0	0	0	0	0	0	0	0	0	0	6.68302e+07	0	0
LCPM10087	2.8797e+10	0	0	1.20266e+09	6.68143e+07	0	0	0	0	0	0	0	0	6.68143e+07	0	0	0	0	0	0	5.34515e+08	0	0	0	4.00886e+08	0	0	0	4.00886e+08	0	0	1.33629e+08	0	0	0	0	0	0	0	0	0	0	0	0	0	0	8.01772e+08	0	0
LCPM10088	2.67523e+08	0	0	3.34403e+08	0	0	0	0	0	0	0	2.00642e+08	0	2.00642e+08	0	0	0	0	0	0	0	0	0	0	0	6.68807e+07	0	0	6.68807e+07	0	0	3.34403e+08	0	0	0	0	0	0	0	0	0	0	0	0	0	0	0	0	0
LCPM10089	0	0	0	1.26972e+09	0	0	0	0	0	0	0	0	0	0	0	0	0	0	0	0	0	0	0	0	0	0	0	0	6.68276e+07	1.06924e+09	0	0	0	0	0	4.67793e+08	0	0	0	0	0	0	0	0	0	0	0	0	0
LCPM10090	1.33757e+09	0	0	5.35027e+08	0	0	0	0	0	0	0	0	0	2.00635e+08	0	0	0	6.68783e+07	6.68783e+07	0	3.34392e+08	0	0	0	0	0	0	0	3.34392e+08	0	0	0	0	0	0	0	0	0	0	6.68783e+07	0	0	0	0	0	0	0	0	0
LCPM10091	1.46941e+09	0	0	4.67538e+08	0	0	0	0	0	0	6.67912e+07	0	0	0	0	6.67912e+07	0	0	0	0	0	0	0	0	0	0	0	0	6.67912e+07	0	0	0	0	0	0	0	0	0	0	0	0	0	0	0	0	0	1.33582e+08	0	0
LCPM10092	8.28309e+09	0	0	1.20238e+09	0	0	0	0	0	0	0	0	0	1.33598e+08	0	0	0	0	0	0	2.47157e+09	0	0	0	2.00397e+08	0	0	0	1.33598e+08	0	0	2.00397e+08	0	0	0	0	0	0	0	0	0	0	0	0	0	0	5.34393e+08	0	0
LCPM10093	1.19624e+10	0	0	2.00487e+08	0	0	0	0	0	0	0	0	0	0	0	0	0	0	0	0	1.06926e+09	0	0	0	1.33658e+08	0	0	0	1.33658e+08	0	0	0	0	0	0	0	0	0	0	6.68289e+07	0	0	0	0	0	0	2.67316e+08	0	0
LCPM10094	1.13641e+09	0	0	3.34239e+08	0	0	0	0	0	1.33696e+08	0	0	0	0	0	0	0	0	6.68478e+07	0	6.68478e+07	0	0	0	0	0	0	0	6.0163e+08	0	0	0	0	0	0	0	0	0	0	0	0	0	0	0	0	0	0	0	0
LCPM10095	2.39849e+10	0	0	1.53664e+09	0	0	4.67672e+08	0	0	6.68103e+07	0	0	0	1.33621e+08	0	0	0	0	0	0	1.20259e+09	0	0	0	4.67672e+08	0	0	0	1.33621e+08	0	0	1.33621e+08	0	0	0	0	0	0	0	0	0	0	0	0	0	0	1.33621e+08	0	0
LCPM10096	2.61953e+10	0	0	1.20285e+09	0	0	1.3365e+08	0	0	6.68248e+07	0	0	0	0	0	0	0	0	6.68248e+07	0	2.00474e+09	0	0	0	6.01423e+08	0	0	0	4.94504e+09	0	0	3.34124e+08	0	0	0	0	0	0	0	0	0	0	0	0	0	0	6.01423e+08	0	0
LCPM10097	1.50969e+10	0	0	8.68406e+08	0	0	0	0	0	0	0	0	0	1.33601e+08	0	0	0	0	0	0	2.00401e+08	0	0	0	1.33601e+08	0	0	0	2.67202e+08	0	0	0	0	0	0	0	0	0	0	0	0	0	0	0	0	0	0	0	0
LCPM10098	1.54984e+10	0	0	4.67623e+08	0	0	0	0	0	0	0	0	0	1.33607e+08	0	0	0	0	0	0	8.68443e+08	0	0	0	4.67623e+08	0	0	0	1.9373e+09	0	0	6.68033e+07	0	0	0	0	0	0	0	0	0	0	0	0	0	0	6.68033e+07	0	0
LCPM10099	9.88638e+09	0	0	4.67599e+08	0	0	7.34799e+08	0	0	0	0	0	0	0	0	0	0	0	0	0	1.2024e+09	0	0	0	1.336e+08	0	0	0	1.336e+08	0	0	6.67999e+07	0	0	0	0	0	0	0	0	0	0	0	0	0	0	1.336e+08	0	0
LCPM10100	1.87374e+09	0	0	0	0	0	0	0	0	0	0	0	0	0	0	0	0	0	0	0	2.00757e+08	0	0	0	6.69191e+07	0	0	0	0	0	0	0	0	0	0	0	0	0	0	0	0	0	0	0	0	0	6.69191e+07	0	0
LCPM10101	0	0	0	8.68815e+08	0	0	0	0	0	0	0	0	0	0	6.68319e+07	0	0	0	0	0	4.00992e+08	0	0	0	0	0	0	0	6.01487e+08	0	0	3.3416e+08	0	0	0	0	0	0	0	0	0	6.68319e+07	0	0	0	0	2.67328e+08	0	6.68319e+07
LCPM10102	5.87824e+09	1.33596e+08	0	5.34385e+08	0	0	1.33596e+08	0	0	0	0	0	0	0	0	0	0	6.01184e+08	0	0	1.00197e+09	0	0	0	1.33596e+08	0	0	0	2.00395e+08	0	0	0	0	0	0	0	0	0	0	0	0	0	0	0	0	0	0	0	0
LCPM10103	1.16898e+10	1.33598e+08	0	1.20238e+09	0	0	6.0119e+08	0	0	0	0	0	0	0	0	0	0	0	0	0	8.68386e+08	0	0	0	0	0	0	0	6.0119e+08	0	0	2.00397e+08	0	0	6.67989e+07	0	0	0	0	0	0	0	0	0	0	0	0	0	0
LCPM10104	1.2562e+10	6.6819e+07	0	5.34552e+08	0	0	0	0	0	0	0	0	0	0	0	0	0	0	0	0	1.20274e+09	0	0	0	2.67276e+08	0	0	0	2.00457e+08	0	0	0	0	0	6.6819e+07	0	0	0	0	0	0	0	0	0	0	0	5.34552e+08	0	0
LCPM10105	5.34475e+08	1.33619e+08	0	1.13576e+09	0	0	6.68093e+07	0	0	0	0	0	0	2.00428e+08	6.68093e+07	0	0	0	0	0	2.00428e+08	0	0	0	2.67237e+08	0	0	0	6.68093e+08	0	0	0	0	0	0	0	0	0	0	0	0	0	0	0	0	0	0	0	0
LCPM10106	7.48663e+09	0	0	4.0107e+08	0	0	0	0	0	0	0	0	0	0	0	0	0	0	0	0	8.68984e+08	0	0	0	6.68449e+07	0	0	0	1.3369e+08	0	0	0	0	0	0	0	0	0	0	0	0	0	0	0	0	0	6.68449e+07	0	0
LCPM10107	2.28539e+10	0	0	4.67771e+08	0	0	0	0	0	0	0	0	0	0	0	0	0	0	0	0	5.34595e+08	0	0	0	4.67771e+08	0	0	1.33649e+08	6.68244e+07	0	0	2.67297e+08	0	0	0	0	0	0	0	0	0	0	0	0	0	0	4.67771e+08	0	0
LCPM10108	1.33601e+09	0	0	4.74282e+09	0	0	0	0	0	0	0	0	0	0	0	0	0	2.89245e+10	6.68003e+07	0	4.67602e+08	0	0	0	7.34803e+08	0	0	0	1.33601e+08	0	0	1.1356e+09	0	0	0	0	0	0	0	0	0	0	0	0	0	0	0	0	0
LCPM10109	1.00267e+09	0	0	2.00535e+08	0	0	4.0107e+08	0	0	0	0	0	0	6.68449e+07	0	0	0	0	0	0	6.68449e+08	0	0	0	0	0	0	0	6.68449e+07	0	0	1.3369e+08	0	0	0	0	0	0	0	0	0	0	0	0	0	0	0	0	0
LCPM10110	2.52609e+10	6.68277e+08	0	2.00483e+09	0	0	0	0	0	0	0	0	0	6.68277e+07	0	0	0	0	0	0	1.33655e+09	0	0	0	6.68277e+08	0	0	0	6.68277e+08	0	0	1.33655e+08	0	0	0	0	0	0	0	0	0	0	0	0	0	0	6.68277e+07	0	0
LCPM10111	1.56336e+10	0	0	1.2694e+09	0	0	1.33621e+08	0	0	0	0	0	0	1.33621e+08	0	0	0	0	0	0	1.00216e+09	0	0	0	1.06897e+09	0	0	0	6.68103e+07	0	0	4.67672e+08	0	0	0	0	0	0	0	0	0	0	0	0	0	0	3.34052e+08	0	0
LCPM10112	3.34144e+09	0	0	1.73755e+09	0	0	6.68289e+07	0	6.68289e+07	0	0	0	0	0	0	0	0	0	0	0	7.35117e+08	0	0	0	1.33658e+08	0	0	0	6.68289e+07	0	0	6.68289e+07	0	0	0	0	0	0	0	0	0	0	0	0	0	0	2.67315e+08	0	0
LCPM10113	3.80864e+09	0	0	2.27182e+09	0	0	1.33636e+08	0	0	0	0	0	0	0	0	0	0	0	0	0	6.01364e+08	0	0	0	1.33636e+08	0	0	0	6.68182e+07	0	0	4.00909e+08	0	0	0	0	0	0	0	6.68182e+07	0	0	0	0	0	0	2.67273e+08	0	0
LCPM10114	7.82086e+09	0	0	8.02139e+08	0	0	1.13636e+09	0	0	0	0	0	0	0	6.68449e+07	0	0	0	0	0	2.00535e+08	0	0	0	6.68449e+07	0	0	0	0	0	0	0	0	0	0	0	0	0	0	0	0	0	0	0	0	0	6.68449e+07	0	0
LCPM10115	4.46989e+10	2.00443e+08	0	1.4031e+09	0	0	0	0	0	0	0	0	0	2.67258e+08	0	0	0	0	1.33629e+08	0	2.00443e+09	0	0	0	6.68144e+08	0	0	0	8.01773e+08	0	0	1.93762e+09	0	0	0	0	0	0	0	0	0	0	0	0	0	0	4.00887e+08	0	0
LCPM10116	5.27822e+09	0	0	2.47208e+09	0	0	6.68129e+07	0	0	0	0	0	0	1.33626e+08	0	1.33626e+08	0	0	0	0	1.13582e+09	0	0	0	0	0	0	0	1.33626e+08	0	0	2.87295e+09	0	0	0	6.68129e+07	0	0	0	0	0	0	0	0	0	0	0	0	0
LCPM10117	1.53609e+09	6.67867e+07	0	1.06859e+09	0	0	6.67867e+07	0	0	0	0	0	0	2.0036e+08	0	0	0	0	0	0	2.0036e+08	0	0	0	3.33934e+08	0	0	0	1.33573e+08	0	0	4.0072e+08	0	0	6.67867e+07	0	0	0	0	0	0	0	0	0	0	0	2.0036e+08	0	0
LCPM10118	5.08012e+09	0	0	3.34218e+08	0	0	6.68437e+07	0	0	0	0	0	0	3.34218e+08	0	0	0	0	0	0	2.67375e+08	0	0	0	2.67375e+08	0	0	0	2.67375e+08	0	0	7.35281e+08	0	0	0	0	0	0	0	0	0	0	0	0	0	0	6.68437e+07	0	0
LCPM10119	7.54798e+09	0	0	8.68352e+08	0	0	2.67185e+08	0	0	0	6.67963e+07	0	0	6.67963e+07	0	0	0	0	0	0	5.3437e+08	0	0	0	2.67185e+08	0	0	0	2.67185e+08	0	0	0	0	0	0	0	0	0	0	0	0	0	0	0	0	0	4.67574e+08	0	0
LCPM10120	1.18282e+10	0	0	1.06921e+09	0	0	1.13604e+09	0	0	1.33652e+08	0	0	0	6.68258e+07	0	0	0	0	6.68258e+07	0	9.35561e+08	0	0	0	2.67303e+08	0	0	0	4.00955e+08	0	0	2.00477e+08	0	0	0	0	0	0	0	0	0	0	0	0	0	0	1.33652e+08	0	0
LCPM10121	7.41489e+09	0	0	4.67606e+08	0	0	0	0	0	0	0	0	0	0	0	0	0	0	0	0	7.34809e+08	0	0	0	0	0	0	0	0	0	0	0	0	0	0	0	0	0	0	0	0	0	0	0	0	0	1.33602e+08	0	0
LCPM10122	3.53922e+09	0	0	6.67778e+08	0	0	4.67445e+08	0	0	0	0	0	0	0	0	0	0	0	0	0	0	0	0	0	1.33556e+08	0	0	0	0	0	0	1.202e+09	0	0	6.67778e+07	0	0	0	0	6.67778e+07	0	0	0	0	0	0	6.67778e+07	0	0
LCPM10123	0	0	0	2.67219e+08	0	0	0	0	0	0	1.3361e+08	0	0	0	6.68048e+07	0	0	0	6.68048e+07	0	2.00414e+08	0	0	0	0	0	0	0	5.34438e+08	0	0	6.68048e+07	0	0	0	0	0	0	0	0	0	6.68048e+07	0	0	0	0	0	0	0
LCPM10124	6.41366e+09	0	0	6.6809e+08	0	0	3.34045e+08	0	0	0	0	0	0	0	0	0	0	0	0	0	2.67236e+08	0	0	0	2.67236e+08	0	0	0	2.00427e+08	0	0	2.00427e+08	0	0	0	0	0	0	0	0	0	0	0	0	0	0	1.33618e+08	0	0
LCPM10125	4.56352e+10	0	0	3.34079e+09	0	0	2.67263e+08	0	0	0	0	0	0	2.00447e+08	0	0	0	0	6.68158e+07	0	1.87084e+09	0	0	0	4.6771e+08	0	0	0	3.34079e+09	0	0	1.13587e+09	0	0	0	0	0	0	0	0	0	0	0	0	0	0	3.34079e+08	0	0
LCPM10126	12495000000	0	0	1.60364e+09	2.67273e+08	0	0	0	0	6.68182e+07	0	0	0	2.67273e+08	0	1.33636e+08	0	0	0	0	0	0	0	0	1.33636e+08	0	0	0	2.00455e+09	0	0	8.68636e+08	0	0	0	0	0	0	0	0	0	0	0	0	0	0	0	0	0
LCPM10127	6.67939e+07	0	0	1.33588e+08	0	0	0	0	0	0	0	0	0	0	0	0	0	0	0	0	4.67557e+08	0	0	0	0	0	0	0	0	0	0	0	0	0	0	0	0	0	0	0	0	0	0	0	0	0	1.33588e+08	0	0
LCPM10128	9.95275e+09	0	0	1.53633e+09	0	0	0	0	0	0	0	0	0	1.13555e+09	0	0	0	0	0	0	6.6797e+08	0	0	0	0	0	0	0	1.66993e+09	0	0	5.34376e+08	0	0	0	0	0	0	0	0	0	0	2.00391e+08	0	0	0	3.33985e+08	0	0
LCPM10129	3.05341e+10	0	0	5.34513e+08	0	0	6.01327e+08	0	0	0	0	0	0	2.67257e+08	1.33628e+08	6.68142e+07	0	0	0	0	9.35398e+08	0	0	0	3.34071e+08	0	0	0	5.34513e+08	0	0	4.67699e+08	0	0	6.68142e+07	6.68142e+07	0	0	0	0	0	0	0	0	0	0	4.00885e+08	0	0
LCPM10130	2.00482e+09	0	0	1.33654e+09	0	0	8.68754e+08	0	0	0	0	0	0	0	0	0	0	0	0	0	2.13847e+09	0	0	0	2.67309e+08	0	0	0	6.68272e+07	0	0	0	0	0	0	0	0	0	0	0	0	0	0	0	0	0	4.00963e+08	0	0
LCPM10131	4.27398e+09	0	0	0	0	0	2.00343e+08	0	0	0	0	0	0	0	0	0	0	0	0	0	1.0685e+09	0	0	0	0	0	0	0	6.6781e+07	0	0	0	0	0	0	0	0	0	0	0	0	0	0	0	0	0	3.33905e+08	0	0
LCPM10132	1.75752e+10	0	0	6.68258e+07	0	0	4.00955e+08	0	0	0	0	0	0	0	0	0	0	0	1.33652e+08	0	7.35084e+08	0	0	0	1.00239e+09	0	0	0	2.67303e+08	0	0	1.33652e+08	0	0	6.68258e+07	0	0	0	0	0	0	0	0	0	0	0	6.68258e+07	0	0
LCPM10133	1.06889e+09	3.34029e+08	3.34029e+08	9.35282e+08	6.68058e+07	0	0	0	0	0	0	0	0	1.46973e+09	0	1.33612e+08	0	0	0	0	5.34447e+08	0	0	0	1.00209e+09	0	0	0	1.46973e+09	0	0	4.67641e+08	0	0	1.33612e+08	0	0	0	0	0	0	1.33612e+08	0	0	0	0	0	0	0
LCPM10134	3.07374e+09	0	0	5.34564e+08	0	0	1.33641e+08	0	0	0	0	0	0	1.33641e+08	0	0	0	0	0	0	3.34102e+08	0	0	0	6.68205e+07	0	0	0	1.33641e+08	0	0	0	0	0	6.68205e+07	0	0	0	0	0	0	0	0	0	0	0	6.68205e+07	0	0
LCPM10135	1.77769e+10	0	0	6.01474e+08	0	0	8.01966e+08	0	0	0	0	0	0	6.68305e+07	0	0	0	0	0	0	1.73759e+09	0	0	0	8.01966e+08	0	0	0	2.00491e+08	0	0	5.34644e+08	0	0	0	0	0	0	0	0	0	0	0	0	0	0	3.34152e+08	0	0
LCPM10136	6.08143e+09	0	0	5.34631e+08	0	0	0	0	0	0	0	0	0	0	0	0	0	0	0	0	4.00973e+08	0	0	0	0	0	0	0	2.67315e+08	0	0	0	0	0	0	0	0	0	0	0	0	0	0	0	0	0	6.68289e+08	0	0
LCPM10137	8.68717e+09	0	0	6.01419e+08	0	0	1.00237e+09	0	6.68244e+07	0	0	0	0	0	0	0	0	0	0	0	1.06919e+09	0	0	0	6.01419e+08	0	0	0	2.67297e+08	0	0	0	0	0	0	0	0	0	0	0	0	6.68244e+07	0	0	0	0	6.68244e+07	0	0
LCPM10138	0	0	0	2.67352e+08	0	0	0	0	0	0	0	0	0	0	0	0	0	0	0	0	3.20823e+09	0	0	0	0	0	0	0	3.3419e+08	0	0	0	0	0	6.6838e+07	0	0	0	0	6.6838e+08	0	0	0	0	0	0	0	0	0
LCPM10139	3.34403e+08	0	0	1.40449e+09	0	0	0	0	0	0	0	0	0	6.68807e+08	0	0	0	0	0	0	2.00642e+08	0	0	0	0	0	0	0	2.67523e+08	0	0	1.33761e+08	0	0	0	0	0	0	0	0	0	0	0	0	0	0	0	0	0
LCPM10140	9.42037e+09	2.00433e+08	0	1.46984e+09	0	0	6.68111e+07	0	0	6.68111e+07	0	0	0	2.67244e+08	0	0	0	1.33622e+08	0	0	9.35356e+08	0	0	0	5.34489e+08	0	0	0	2.27158e+09	0	0	1.00217e+09	0	0	0	0	0	0	0	0	0	0	0	0	0	0	2.67244e+08	0	0
LCPM10141	1.07576e+10	3.34086e+08	0	1.46998e+09	1.33634e+08	0	6.68172e+08	0	0	0	0	0	0	6.68172e+07	0	0	0	0	1.33634e+08	0	5.34537e+08	0	0	0	3.34086e+08	0	0	0	2.67269e+08	0	0	6.68172e+07	0	0	0	0	0	0	0	1.33634e+08	0	0	0	0	0	0	5.34537e+08	0	0
LCPM10142	2.73878e+09	6.67995e+07	0	1.87039e+09	0	0	1.33599e+08	0	0	0	0	6.67995e+07	0	5.14356e+09	0	0	0	0	1.33599e+08	0	3.33998e+08	0	0	0	1.33599e+08	0	0	0	1.06879e+09	2.00399e+08	0	5.34396e+08	0	0	0	0	0	0	0	0	0	0	0	0	0	0	1.33599e+08	0	0
LCPM10143	1.32971e+10	6.68194e+07	0	1.67048e+09	0	0	5.34555e+08	0	0	0	0	0	0	1.33639e+08	0	0	0	0	0	0	1.87094e+09	0	0	0	3.34097e+08	0	0	0	4.00916e+08	0	0	6.68194e+07	0	0	0	0	0	0	0	0	0	0	0	0	0	0	6.01375e+08	0	0
LCPM10144	1.5767e+10	7.34901e+08	4.67664e+08	8.6852e+08	0	0	3.34046e+08	0	0	6.68092e+07	0	0	0	6.68092e+07	0	0	0	0	6.68092e+07	0	8.0171e+08	0	0	0	1.33618e+08	0	0	0	4.00855e+08	0	0	5.34474e+08	0	0	0	0	0	0	0	0	0	0	0	0	0	0	1.33618e+08	0	0
LCPM10145	1.31629e+10	0	0	1.40315e+09	0	0	6.68168e+07	0	6.68168e+07	0	0	0	0	0	0	0	0	0	1.33634e+08	0	1.13589e+09	0	0	0	3.07357e+09	0	0	0	1.33634e+09	0	0	2.0045e+08	0	0	0	0	0	0	0	0	0	0	0	0	0	0	2.67267e+08	0	0
LCPM10146	9.34829e+08	0	0	0	0	0	0	0	0	0	0	0	0	0	0	0	0	0	0	0	3.33868e+08	0	0	0	0	0	0	0	1.33547e+08	0	0	0	0	0	0	0	0	0	0	0	0	0	0	0	0	0	0	0	0
LCPM10147	1.36999e+10	0	0	1.73755e+09	0	0	0	0	0	0	0	0	0	6.68287e+07	0	0	0	0	6.68287e+07	0	1.20292e+09	0	0	0	4.67801e+08	0	0	0	3.34143e+08	0	0	1.33657e+08	0	0	0	0	0	0	0	0	0	0	0	0	0	0	1.33657e+08	0	0
LCPM10148	3.87653e+09	0	0	1.33673e+08	0	0	0	0	6.68367e+07	0	0	0	0	0	6.68367e+07	0	0	0	0	0	1.33673e+08	0	0	0	0	0	0	0	1.33673e+08	0	0	6.68367e+07	0	0	0	0	0	0	0	0	0	0	2.20561e+09	0	0	0	2.0051e+08	0	0
LCPM10149	3.34018e+09	0	0	1.00205e+09	0	0	2.67214e+08	0	0	0	0	0	0	1.33607e+08	0	0	0	0	0	0	2.00411e+08	0	0	0	6.01233e+08	0	0	0	4.67625e+08	0	0	6.68036e+07	0	0	0	0	0	0	0	0	0	0	0	0	0	0	0	6.68036e+07	0
LCPM10150	8.88676e+09	0	0	6.0136e+08	0	0	6.68178e+07	0	0	0	0	0	0	0	0	0	0	0	1.33636e+08	0	6.68178e+08	0	0	0	1.33636e+08	0	0	0	1.1359e+09	0	0	2.00453e+08	0	0	6.68178e+07	0	0	0	0	0	0	0	0	0	0	0	4.67724e+08	0	0
LCPM10151	2.03804e+10	0	0	8.68674e+08	0	0	0	0	0	0	0	0	0	0	0	0	0	0	0	0	2.20509e+09	0	0	0	1.53688e+09	0	0	0	4.00926e+08	0	0	2.67284e+08	0	0	0	0	0	0	0	0	0	0	0	0	1.33642e+08	0	5.34568e+08	0	0
LCPM10152	1.34962e+10	0	0	1.80394e+09	0	0	4.00876e+08	0	0	0	0	0	0	1.33625e+08	0	0	0	0	6.68127e+07	0	6.68127e+08	0	0	0	6.68127e+07	0	0	0	4.67689e+08	0	0	0	0	0	0	0	0	0	0	0	0	0	0	0	0	0	6.68127e+07	0	0
LCPM10153	1.77695e+10	0	0	8.01632e+08	0	0	1.46966e+09	0	0	0	0	0	0	0	0	0	0	0	2.00408e+08	0	7.34829e+08	0	0	0	6.01224e+08	0	0	0	6.68027e+08	0	0	0	0	0	0	0	0	0	0	0	0	0	0	0	0	0	2.00408e+08	0	0
LCPM10154	8.15145e+09	0	0	5.14477e+09	0	0	2.67261e+08	0	0	0	0	0	0	2.67261e+08	0	0	0	0	0	0	6.68151e+08	0	0	0	2.67261e+08	0	0	0	2.93987e+09	0	0	2.67261e+08	0	0	0	0	0	0	0	0	0	0	0	0	0	0	0	0	0
LCPM10155	2.01861e+10	6.68414e+07	0	1.00262e+09	0	0	0	0	0	0	0	0	0	4.6789e+08	0	0	0	1.20315e+09	2.00524e+08	0	1.1363e+09	0	0	0	6.68414e+08	2.00524e+08	0	0	4.01048e+08	0	0	1.47051e+09	0	0	6.68414e+07	0	0	0	0	0	0	0	0	0	0	0	3.34207e+08	0	0
LCPM10156	1.87116e+10	0	0	6.68272e+08	0	0	0	0	0	0	0	0	0	0	0	0	0	0	0	0	4.6779e+08	0	0	0	6.01445e+08	0	0	0	0	0	0	0	0	0	0	0	0	0	0	0	0	0	0	0	0	0	0	0	0
LCPM10157	2.00327e+09	0	0	6.67756e+07	0	0	0	0	0	0	0	0	0	6.67756e+07	0	0	0	1.06841e+09	0	0	3.33878e+08	0	0	0	1.33551e+08	0	0	1.33551e+08	6.67756e+07	0	0	6.67756e+07	2.00327e+08	0	0	0	0	0	0	0	0	0	0	0	3.33878e+08	0	0	0	0
LCPM10158	1.14917e+10	0	0	1.40306e+09	0	0	0	0	0	0	0	0	0	6.68124e+07	0	0	0	2.6725e+08	0	0	6.68124e+08	0	0	0	2.00437e+08	0	0	0	8.01749e+08	0	0	1.33625e+08	0	0	0	0	0	0	0	0	0	0	3.34062e+08	0	0	0	1.33625e+08	0	0
LCPM10159	2.91297e+10	0	0	1.46985e+09	0	0	4.67679e+08	0	0	0	0	0	0	0	0	0	0	0	0	0	1.8039e+09	0	0	0	4.67679e+08	0	0	0	1.06898e+09	0	0	2.00434e+08	0	0	0	0	0	0	0	0	0	0	0	0	0	0	1.33623e+08	0	0
LCPM10160	1.10245e+10	0	0	1.53675e+09	0	0	0	0	0	0	0	6.68151e+07	0	3.00668e+09	0	0	0	0	0	0	2.47216e+09	0	0	0	6.41425e+09	0	0	0	2.67261e+08	0	0	0	0	0	0	0	0	0	0	0	0	0	0	0	0	0	2.67261e+08	0	0
LCPM10161	2.66595e+10	0	0	1.93766e+09	6.68159e+07	0	2.67263e+08	0	0	0	0	0	0	6.01343e+08	0	0	0	0	0	0	1.06905e+09	0	0	0	1.33632e+09	0	0	0	1.53676e+09	0	0	4.00895e+08	0	0	0	0	0	0	0	0	0	0	0	0	0	0	5.34527e+08	0	0
LCPM10162	2.40418e+09	0	0	0	0	0	0	0	0	0	0	0	0	0	0	0	0	0	0	0	2.00348e+08	0	0	0	0	0	0	0	0	0	0	0	0	0	0	0	0	0	0	0	0	0	0	0	0	0	4.6748e+08	0	0
LCPM10163	1.24967e+10	0	0	3.34137e+08	0	0	0	0	0	0	0	0	0	0	0	0	0	6.01447e+08	0	0	2.6731e+08	0	0	0	0	0	0	0	5.34619e+08	0	0	0	0	0	0	0	0	0	0	0	0	0	0	0	0	0	6.68274e+07	0	0
LCPM10164	1.33527e+09	0	0	1.33527e+08	0	0	0	0	0	6.67634e+07	0	0	0	0	0	0	0	0	0	0	4.00581e+08	0	0	0	0	0	0	0	0	0	0	0	0	0	0	0	0	0	0	0	0	0	0	0	0	0	6.67634e+07	0	0
LCPM10165	1.9575e+10	3.34044e+08	0	2.40512e+09	6.68088e+07	0	2.00426e+08	0	0	0	0	0	0	3.34044e+08	0	0	0	0	2.00426e+08	0	7.34897e+08	0	0	0	8.01706e+08	0	0	0	7.34897e+08	0	0	1.33618e+08	0	0	0	0	0	0	0	0	0	0	0	0	0	0	2.67235e+08	0	0
LCPM10166	1.06919e+09	7.35067e+08	0	3.34122e+08	0	0	5.34594e+08	0	0	0	0	0	0	6.68243e+07	0	0	0	0	0	0	1.47013e+09	0	0	0	6.68243e+07	0	0	0	1.26966e+09	0	0	2.67297e+08	6.68243e+07	0	0	0	0	0	0	6.68243e+07	0	0	0	0	0	0	2.00473e+08	0	0
LCPM10167	6.41177e+09	0	0	0	0	0	2.67157e+08	0	0	0	0	0	0	0	0	0	0	0	0	0	1.80331e+09	0	0	0	2.00368e+08	0	0	0	6.67893e+07	0	0	0	0	0	0	0	0	0	0	0	0	0	0	0	0	0	2.00368e+08	0	0
LCPM10168	4.01134e+08	0	1.33711e+08	6.01701e+08	0	0	0	0	0	0	0	0	0	2.67423e+08	0	0	0	0	0	0	2.67423e+08	0	0	0	4.6799e+08	0	0	0	1.33711e+08	0	0	1.60454e+09	0	0	6.68557e+07	0	0	0	0	0	0	0	0	0	0	0	1.33711e+08	0	0
LCPM10169	1.78386e+10	0	0	1.87072e+09	0	0	2.67245e+08	0	0	0	0	0	0	0	0	0	0	0	6.68113e+07	0	1.00217e+09	0	0	0	1.2026e+09	0	0	0	8.68547e+08	0	0	3.34056e+08	0	0	0	0	0	0	0	0	0	0	0	0	0	0	2.00434e+08	0	0
LCPM10170	6.41158e+09	4.67511e+08	0	1.20217e+09	0	0	4.00724e+08	0	0	0	0	0	0	0	0	0	0	0	0	0	7.3466e+08	0	0	0	1.33575e+08	0	0	0	2.67149e+08	0	0	0	0	0	0	0	0	0	0	0	0	0	0	0	0	0	1.33575e+08	0	0
LCPM10171	1.33577e+08	0	0	0	0	0	0	0	0	0	0	0	0	0	0	0	0	0	0	0	6.67885e+07	0	0	0	0	0	0	0	1.33577e+08	0	0	2.67154e+08	0	0	0	0	0	0	0	0	0	0	0	0	0	0	0	0	0
LCPM10172	5.08021e+09	0	0	1.3369e+08	0	0	0	0	0	0	0	0	0	0	0	0	0	0	0	0	4.67914e+08	0	0	0	0	0	0	0	0	0	0	0	0	0	0	0	0	0	0	0	0	0	0	0	0	0	2.6738e+08	0	0
LCPM10173	6.34889e+09	0	0	1.13612e+09	0	0	0	0	0	0	0	0	0	0	0	1.33661e+08	0	0	0	0	9.35627e+08	0	0	0	2.67322e+08	0	0	0	3.34152e+08	0	0	4.67813e+08	0	0	0	0	0	0	0	0	0	6.68305e+07	0	0	0	0	1.33661e+08	0	0
LCPM10174	6.14916e+09	0	0	1.26993e+09	0	0	0	0	0	6.68386e+07	0	0	0	6.68386e+08	0	0	0	4.01032e+08	0	0	1.13626e+09	0	0	0	1.33677e+08	0	0	0	4.01032e+08	0	0	0	0	0	0	0	0	0	0	0	0	0	0	0	0	0	0	0	0
LCPM10175	5.6107e+09	0	0	4.67558e+08	0	0	6.6794e+07	0	0	0	0	0	0	0	0	0	0	0	0	0	1.1355e+09	0	0	0	0	0	0	0	1.33588e+08	0	0	0	0	0	0	0	0	0	0	0	0	0	0	0	0	0	1.33588e+08	0	0
LCPM10176	6.54334e+09	0	0	3.33844e+08	0	0	3.33844e+08	0	0	0	0	0	0	0	0	0	0	0	0	0	3.33844e+08	0	0	0	6.67688e+07	0	0	0	2.00306e+08	0	0	0	0	0	1.33538e+08	0	0	0	0	0	0	0	0	0	0	0	6.67688e+07	0	0
LCPM10177	1.53009e+10	0	0	8.6861e+08	0	0	8.6861e+08	0	0	0	0	0	0	0	0	0	0	0	0	0	1.6704e+09	0	0	0	4.67713e+08	0	0	0	9.35426e+08	0	0	0	0	0	6.68161e+07	0	0	0	0	0	0	0	0	0	0	0	1.26951e+09	0	0
LCPM10178	1.59039e+10	1.80422e+09	0	2.27198e+09	6.6823e+07	0	4.67761e+08	0	0	0	0	0	0	1.00234e+09	0	0	0	0	1.33646e+08	0	2.40563e+09	0	0	0	5.34584e+08	0	0	0	1.53693e+09	0	0	4.00938e+08	0	0	0	0	0	0	0	0	0	0	0	0	0	0	6.01407e+08	0	0
LCPM10179	4.68152e+08	0	0	0	0	0	0	0	0	0	0	0	0	0	0	0	0	0	0	0	5.35031e+08	0	0	0	0	0	0	0	2.67515e+08	0	0	0	0	0	0	0	0	0	0	0	0	0	0	0	0	0	0	0	0
LCPM10180	3.80846e+09	0	0	1.3363e+09	0	0	0	0	0	0	0	0	0	0	0	0	0	0	0	0	2.00445e+08	0	0	0	8.01782e+08	0	0	0	6.01336e+08	0	0	0	0	0	0	0	0	0	0	0	0	0	0	0	0	0	6.01336e+08	0	0
LCPM10181	1.97807e+10	0	0	1.87114e+09	0	0	0	0	6.68266e+07	0	0	0	0	0	0	0	0	0	0	0	3.94277e+09	0	0	0	0	0	0	0	4.0096e+08	0	0	1.0024e+09	0	0	0	0	0	0	0	0	0	0	0	0	0	0	2.0048e+08	0	0
LCPM10182	2.99978e+10	0	0	1.46983e+09	6.68103e+07	0	4.67672e+08	0	0	0	0	0	0	2.00431e+08	0	0	0	0	6.68103e+07	0	1.13578e+09	0	0	0	3.34052e+08	0	0	0	2.67241e+08	0	0	0	0	0	0	0	0	0	0	0	0	0	0	0	0	0	3.34052e+08	0	0
LCPM10183	9.76049e+09	1.33705e+08	0	1.20335e+09	0	0	6.68527e+07	0	0	0	0	0	0	0	0	0	0	0	0	0	6.01674e+08	0	0	0	3.34263e+08	0	0	0	2.00558e+08	0	0	2.67411e+08	0	0	0	0	0	0	0	0	0	0	0	0	0	0	2.00558e+08	0	0
LCPM10184	1.61042e+10	0	0	7.35047e+08	0	0	0	0	0	0	0	0	0	0	6.68224e+07	0	0	0	0	0	6.68224e+08	0	0	0	0	0	0	0	2.6729e+08	0	0	6.68224e+07	0	0	0	0	0	0	0	0	0	0	0	0	0	0	6.68224e+07	0	0
LCPM10185	2.2706e+09	5.34258e+08	0	9.34952e+08	0	0	6.67823e+08	0	0	0	0	0	0	5.34258e+08	0	0	0	0	0	0	5.34258e+08	0	0	0	1.33565e+08	0	0	1.53599e+09	1.33565e+08	0	0	6.67823e+07	0	0	0	0	0	0	0	0	0	0	0	0	0	0	0	0	0
LCPM10186	2.40803e+09	0	0	0	0	0	0	0	0	0	0	0	0	0	0	0	0	0	0	0	4.68227e+08	0	0	0	2.00669e+08	0	0	0	0	0	0	0	0	0	0	0	0	0	0	0	0	0	0	0	0	0	6.68896e+07	0	0
LCPM10187	1.06203e+10	0	0	6.67944e+08	0	0	1.33589e+08	0	0	0	0	0	0	0	0	0	0	0	2.00383e+08	0	8.01533e+08	0	0	0	0	0	0	0	2.67178e+08	0	0	0	0	0	0	0	0	0	0	0	0	0	0	0	0	0	6.67944e+07	0	0
LCPM10188	4.34408e+09	0	0	1.06931e+09	0	0	2.67328e+08	0	0	0	0	0	0	0	0	0	0	0	0	0	5.34655e+08	0	0	0	1.33664e+08	0	0	0	4.67823e+08	0	0	6.68319e+07	0	0	0	0	0	0	0	0	0	0	0	0	0	0	2.00496e+08	0	0
LCPM10189	6.67642e+07	0	0	2.00293e+08	1.33528e+08	0	0	0	0	0	0	0	0	5.34114e+08	0	0	0	0	0	0	6.67642e+07	0	0	0	0	0	0	0	2.00293e+08	0	0	0	0	0	0	0	0	0	0	0	0	0	0	0	0	0	6.67642e+07	0	0
LCPM10190	1.01557e+10	0	0	1.06902e+09	0	0	0	0	0	0	0	0	0	1.33628e+08	0	0	0	0	0	0	1.40309e+09	0	0	0	1.33628e+08	0	0	0	1.33628e+08	0	0	2.00442e+08	0	0	0	0	0	0	0	0	0	0	0	0	0	0	1.33628e+08	0	0
LCPM10191	7.81922e+09	0	0	6.6831e+07	0	0	0	0	0	0	0	0	0	2.67324e+08	0	0	0	3.40838e+09	0	0	9.35633e+08	0	0	0	0	0	0	0	8.01972e+08	0	0	6.6831e+07	0	0	0	0	0	0	0	0	0	0	0	0	0	0	0	0	0
LCPM10192	6.54856e+09	0	0	1.53691e+09	0	0	2.00466e+08	0	0	0	0	0	0	2.67288e+08	0	0	0	0	0	0	1.40326e+09	0	0	0	4.67754e+08	0	0	0	5.34577e+08	0	0	6.01399e+08	0	0	0	0	0	0	0	0	0	0	0	0	0	0	2.67288e+08	0	0
LCPM10193	6.01542e+09	0	0	6.01542e+08	0	0	6.6838e+07	0	0	0	0	0	0	0	0	0	0	0	0	0	1.00257e+09	0	0	0	6.6838e+07	0	0	0	2.00514e+08	0	0	1.33676e+08	0	0	0	0	0	0	0	0	0	0	0	0	0	0	1.33676e+08	0	0
LCPM10194	6.6132e+09	0	0	4.008e+08	0	0	2.004e+08	0	0	0	0	0	0	3.34e+08	0	0	0	0	0	0	2.672e+08	0	0	0	3.34e+08	0	0	0	1.336e+08	0	0	2.672e+08	0	0	0	0	0	0	0	0	0	0	0	0	0	0	2.004e+08	0	0
LCPM10195	5.94889e+09	0	0	2.87418e+09	0	0	0	0	0	0	0	0	0	6.68414e+07	0	0	0	0	0	0	6.68414e+07	0	0	0	0	0	0	0	1.1363e+09	0	0	2.67366e+08	0	0	0	0	0	0	0	6.68414e+07	0	0	0	6.68414e+07	0	0	1.33683e+08	0	0
LCPM10196	2.07143e+10	0	0	1.0023e+09	0	0	0	0	0	6.68203e+07	0	0	0	1.33641e+08	0	0	0	0	0	0	1.33641e+09	0	0	0	1.60369e+09	0	0	0	1.26959e+09	0	0	2.67281e+08	0	0	0	0	0	0	0	0	0	0	0	0	0	0	2.67281e+08	0	0
LCPM10197	4.00616e+08	4.67386e+08	0	4.00616e+08	0	0	0	0	0	0	0	0	0	0	0	0	0	6.67694e+07	0	0	1.33539e+08	0	0	0	0	0	0	0	4.00616e+08	0	0	0	0	0	0	0	0	0	0	0	0	0	0	0	0	0	1.33539e+08	0	0
LCPM10198	1.02255e+10	4.00999e+08	0	4.00999e+08	0	0	0	0	0	0	0	0	0	0	6.68332e+07	0	0	0	0	0	4.67833e+08	0	0	0	2.005e+08	0	0	0	6.68332e+07	0	0	1.33666e+08	0	0	0	0	0	0	0	0	0	0	0	0	0	0	2.67333e+08	0	0
LCPM10199	7.4847e+09	0	0	1.26973e+09	0	0	0	0	0	0	0	0	0	0	0	0	0	0	0	0	2.87359e+09	0	0	0	2.67311e+08	0	0	0	6.68277e+07	0	0	0	0	0	0	0	0	0	0	0	0	0	7.08374e+09	0	0	0	6.68277e+07	0	0
LCPM10200	7.95108e+09	0	0	6.68158e+08	0	0	2.00447e+08	0	0	0	0	0	0	0	0	0	0	0	0	0	7.34974e+08	0	0	0	2.67263e+08	0	0	0	1.33632e+08	0	0	6.68158e+07	0	0	0	0	0	0	0	6.68158e+07	0	0	0	0	0	0	0	0	0
LCPM10201	3.20869e+09	1.33695e+08	0	8.02171e+08	0	0	1.33695e+08	0	0	0	0	0	0	3.34238e+08	0	0	0	0	0	0	6.01628e+08	0	0	0	6.68476e+07	0	0	0	6.68476e+07	0	0	6.68476e+07	0	0	0	0	0	0	0	0	0	0	0	0	0	0	6.68476e+07	0	0
LCPM10202	0	0	0	0	0	0	0	0	0	0	0	0	0	0	0	0	0	0	0	0	0	0	0	0	0	0	0	0	6.67942e+07	0	0	0	0	0	0	0	0	0	0	0	0	0	0	0	0	0	0	0	0
LCPM10203	5.34374e+08	0	4.00781e+08	4.67577e+08	1.33594e+08	0	0	0	0	0	0	0	0	3.33984e+08	6.67968e+07	2.0039e+08	0	0	0	0	8.01561e+08	0	0	0	2.0039e+08	0	0	0	6.01171e+08	0	0	6.67968e+07	0	0	0	0	0	0	0	0	0	0	0	0	0	0	2.0039e+08	0	0
LCPM10204	0	0	0	4.01129e+08	0	0	0	0	0	6.68549e+07	0	0	0	0	0	0	0	0	0	0	6.68549e+08	0	0	0	6.68549e+07	0	0	0	2.67419e+08	0	0	0	0	0	6.68549e+07	0	0	0	0	0	0	0	0	0	0	0	2.67419e+08	0	0
LCPM10205	0	0	0	0	0	0	0	0	0	6.67807e+07	0	0	0	0	6.67807e+07	0	0	0	0	0	6.67807e+07	0	0	0	0	0	0	0	1.33561e+08	0	0	0	0	0	0	0	0	0	0	0	0	0	0	0	0	0	0	0	0
LCPM10206	1.29644e+10	0	0	8.68746e+08	0	0	0	0	0	0	0	0	0	0	6.68266e+07	0	0	0	0	0	2.0048e+08	0	0	0	4.67786e+08	0	0	0	4.67786e+08	0	0	3.40816e+09	0	0	2.67306e+08	0	0	0	0	0	0	0	0	0	0	0	1.80432e+09	0	0
LCPM10207	1.50974e+10	6.68027e+07	0	2.4049e+09	0	0	4.67619e+08	0	0	0	0	0	0	1.40286e+09	6.68027e+07	0	0	0	6.68027e+07	0	1.93728e+09	0	0	0	0	0	0	0	7.34829e+08	0	0	7.34829e+08	0	0	0	0	0	0	0	0	0	0	0	0	0	0	6.01224e+08	0	0
LCPM10208	1.10214e+10	6.67965e+07	0	1.33593e+09	0	0	5.34372e+08	0	0	0	0	0	0	2.00389e+08	0	0	0	1.26913e+09	2.00389e+08	0	4.00779e+08	0	0	0	6.67965e+07	0	0	0	2.00389e+08	0	0	2.00389e+08	0	0	0	0	0	0	0	0	0	0	0	0	0	0	5.34372e+08	0	0
LCPM10209	1.89095e+10	0	0	2.67272e+08	0	0	4.00908e+08	0	0	0	0	0	0	0	0	1.33636e+08	0	0	0	0	3.3409e+08	0	0	0	0	0	0	0	3.07363e+09	0	0	6.68181e+08	0	0	0	0	0	0	0	0	0	0	0	0	0	0	2.00454e+08	0	0
LCPM10210	7.21562e+09	0	0	1.2026e+09	0	0	0	0	0	0	0	0	0	2.67245e+08	0	0	0	0	2.00434e+08	0	4.67679e+08	0	0	0	8.01735e+08	0	0	0	7.34924e+08	0	0	9.35358e+08	0	0	6.68113e+07	0	0	0	0	0	0	0	0	0	0	0	2.00434e+08	0	0
LCPM10211	5.81181e+09	0	0	1.93727e+09	0	0	0	0	0	0	0	0	0	1.33605e+08	0	0	0	0	0	0	4.00815e+08	0	0	0	1.33605e+08	0	0	0	1.33605e+08	0	0	0	0	0	0	0	0	0	0	0	0	0	0	0	0	0	2.00407e+08	0	0
LCPM10212	1.33639e+08	0	0	1.33639e+09	2.00458e+08	0	0	0	0	0	0	0	0	2.4055e+09	0	6.68194e+07	0	0	0	0	0	0	0	0	1.33639e+08	0	0	0	7.35013e+08	0	0	4.00916e+08	0	0	0	0	0	0	0	0	0	0	0	0	0	0	0	0	0
LCPM10213	0	0	0	0	0	0	0	0	0	0	0	0	0	0	0	0	0	0	0	0	2.00309e+08	0	0	0	0	0	0	0	6.67697e+08	0	0	0	0	0	0	0	0	0	0	0	0	0	0	0	0	0	0	0	0
LCPM10214	4.14396e+09	0	0	1.53728e+09	0	0	0	0	0	0	0	1.33676e+08	0	6.6838e+07	0	0	0	0	0	0	2.00514e+08	0	0	0	3.3419e+08	0	0	0	4.01028e+08	0	0	1.33676e+08	0	0	0	0	0	0	0	0	0	0	0	0	0	0	1.33676e+08	0	0
LCPM10215	1.86916e+09	0	0	6.67557e+07	0	0	0	0	0	0	0	0	0	0	0	0	0	6.67557e+08	0	0	0	0	0	0	0	0	0	0	0	0	0	0	0	0	0	6.67557e+07	0	0	0	0	0	0	0	0	0	0	0	0	0
LCPM10216	6.21328e+09	0	0	4.00857e+08	0	0	0	0	0	0	0	0	0	0	0	0	0	0	0	0	6.68095e+07	0	0	0	1.33619e+08	0	0	0	7.34905e+08	0	0	0	0	0	6.68095e+07	0	0	0	0	0	0	0	0	0	0	0	6.68095e+07	0	0
LCPM10217	5.01297e+09	0	0	6.68396e+08	0	0	0	0	0	0	0	0	0	6.68396e+07	0	0	0	0	0	0	9.35754e+08	0	0	0	6.68396e+07	0	0	0	6.01556e+08	0	0	6.68396e+07	0	0	0	0	0	0	0	0	0	0	0	0	0	0	6.68396e+07	0	0
LCPM10218	1.34332e+10	4.0099e+08	0	9.35644e+08	0	0	4.0099e+08	0	0	1.33663e+08	0	0	0	0	0	0	0	0	1.33663e+08	0	1.87129e+09	0	0	0	0	0	0	0	5.34653e+08	0	0	2.00495e+08	0	0	0	0	0	0	0	0	0	0	0	0	0	0	1.33663e+08	0	0
LCPM10219	2.20461e+09	0	0	0	0	0	2.67226e+08	0	0	0	0	0	0	0	0	0	0	0	0	0	4.67645e+08	0	0	0	2.67226e+08	0	0	0	0	0	0	0	0	0	0	0	0	0	0	0	0	0	0	0	0	0	2.00419e+08	0	0
LCPM10220	2.25174e+10	0	0	8.68623e+08	0	0	6.68172e+07	0	6.68172e+07	0	0	6.68172e+07	0	0	0	0	0	0	0	0	8.68623e+08	0	0	0	1.33634e+08	0	0	0	2.00451e+08	0	0	0	0	0	0	0	0	0	0	0	0	0	0	0	0	0	2.00451e+08	0	0
LCPM10221	2.25831e+10	0	0	2.67256e+09	6.68139e+07	0	0	0	0	0	0	0	0	4.00883e+08	1.33628e+08	0	0	0	6.68139e+07	0	1.40309e+09	0	0	6.68139e+07	0	0	0	0	4.67697e+08	0	0	0	0	0	0	0	0	0	0	0	0	0	0	0	0	0	2.00442e+08	0	0
LCPM10222	7.8839e+09	0	0	1.20263e+09	0	0	1.93757e+09	0	0	6.68127e+07	0	0	0	0	6.68127e+07	0	0	1.069e+09	0	0	2.20482e+09	0	0	0	6.68127e+07	0	0	0	4.67689e+08	0	0	3.34064e+08	0	0	0	0	0	0	0	0	0	0	0	0	0	0	6.68127e+07	0	0
LCPM10223	1.0356e+10	1.33626e+09	0	2.33846e+09	0	0	0	0	0	0	0	0	0	4.67692e+08	0	0	0	2.40527e+09	6.68132e+07	0	6.68132e+08	0	0	0	2.67253e+08	0	0	1.46989e+09	6.01319e+08	6.68132e+07	0	2.0044e+08	0	0	0	0	0	0	0	0	0	0	6.68132e+07	0	0	0	2.67253e+08	0	0
LCPM10224	3.62156e+10	0	0	1.0691e+09	6.68185e+07	0	8.01822e+08	0	0	0	0	0	0	1.33637e+08	0	0	0	0	2.00456e+08	0	1.26955e+09	0	0	0	6.68185e+08	0	0	0	1.40319e+09	0	0	0	0	6.68185e+07	0	0	0	0	0	0	0	0	0	0	0	0	6.01367e+08	0	0
LCPM10225	9.35297e+09	0	0	4.67649e+08	0	0	7.34876e+08	0	0	0	0	0	0	0	0	0	0	0	0	0	5.34456e+08	0	0	0	0	1.33614e+08	0	0	1.33614e+08	0	0	0	0	0	0	0	0	0	0	0	0	0	0	0	0	0	2.00421e+08	0	0
LCPM10226	6.68831e+08	0	0	6.68831e+07	0	0	0	0	0	0	0	6.68831e+07	0	4.01298e+08	0	0	0	2.67532e+08	1.33766e+08	0	6.68831e+07	0	0	0	0	6.68831e+07	0	6.68831e+07	6.68831e+07	0	0	0	0	0	0	0	0	0	0	0	0	0	0	0	4.68181e+08	0	6.68831e+07	0	0
LCPM10227	9.02085e+09	0	0	4.00927e+08	0	0	1.33642e+08	0	0	0	0	0	0	0	0	0	0	0	0	0	4.00927e+08	0	0	0	6.68211e+07	0	0	0	2.00463e+08	0	0	0	0	6.68211e+07	0	0	0	0	0	0	0	0	0	0	0	0	2.67284e+08	0	0
LCPM10228	8.55341e+09	0	0	2.13835e+09	0	0	1.00235e+09	0	0	0	0	0	0	0	0	0	0	0	0	0	3.87576e+09	0	0	0	1.33647e+08	0	0	0	8.01882e+08	0	0	0	0	0	0	0	0	0	0	0	0	0	0	0	0	0	1.00235e+09	0	0
LCPM10229	2.3372e+09	0	0	2.00332e+08	0	0	4.00663e+08	0	0	6.67772e+07	0	0	0	0	0	0	0	0	0	0	6.00995e+08	0	0	0	0	0	0	0	0	0	0	6.67772e+07	0	0	0	0	0	0	0	0	0	0	0	0	0	0	6.67772e+07	0	0
LCPM10230	1.73706e+09	0	0	1.40301e+09	0	0	0	0	0	6.68102e+07	0	0	0	3.34051e+08	0	0	0	0	0	0	6.68102e+07	0	0	0	6.68102e+07	0	0	0	5.34481e+08	0	0	0	0	2.67241e+09	0	0	0	0	0	0	0	0	2.00431e+08	0	0	0	1.3362e+08	0	0
LCPM10231	4.60838e+09	0	0	6.01093e+08	0	0	8.01457e+08	0	0	0	0	0	0	0	0	0	0	0	0	0	1.40255e+09	0	0	0	0	0	0	0	0	0	0	4.67517e+08	0	0	2.00364e+08	0	0	0	0	6.67881e+07	0	0	0	0	0	0	0	0	0
LCPM10232	4.67914e+08	0	0	1.3369e+09	0	0	0	0	0	1.3369e+08	0	0	0	6.68449e+08	0	0	0	1.06952e+09	6.68449e+07	0	6.68449e+07	0	0	0	0	0	0	0	2.6738e+08	0	0	0	0	0	0	6.68449e+07	0	0	0	0	0	6.68449e+07	0	0	0	0	1.3369e+08	0	0
LCPM10233	4.5428e+09	0	0	1.46973e+09	0	0	6.68058e+07	0	0	0	0	6.68058e+07	0	6.68058e+08	6.68058e+08	0	0	0	0	0	8.68476e+08	0	0	0	6.68058e+07	0	0	0	5.34447e+08	0	0	8.68476e+08	0	0	6.68058e+07	0	0	0	0	0	0	0	0	2.60543e+09	0	0	4.00835e+08	0	0
LCPM10234	1.61668e+10	0	0	6.68049e+08	0	0	6.68049e+07	0	0	0	0	0	0	1.3361e+08	0	0	0	0	6.68049e+07	0	1.00207e+09	0	0	0	7.34854e+08	0	0	0	4.67634e+08	0	0	4.67634e+08	0	0	0	0	0	0	0	0	0	0	0	0	0	0	8.01659e+08	0	0
LCPM10235	3.94293e+09	0	0	1.80439e+09	0	0	6.68294e+07	0	0	6.68294e+07	0	0	0	6.01464e+08	0	0	0	0	0	0	1.33659e+08	0	0	0	9.35611e+08	0	0	0	6.68294e+07	0	0	0	0	0	0	6.68294e+07	0	0	0	0	0	0	1.33659e+08	0	0	0	0	0	0
LCPM10236	1.55064e+10	0	0	4.01028e+08	0	0	0	0	0	0	0	0	0	2.67352e+08	0	0	0	0	0	0	1.33676e+09	0	0	0	9.35733e+08	0	0	0	6.6838e+08	0	0	1.47044e+09	0	0	0	0	0	0	0	0	0	0	0	0	0	0	2.67352e+08	0	0
LCPM10237	4.41035e+09	0	0	7.35059e+08	0	0	0	0	0	0	0	0	0	0	0	0	0	0	0	0	1.93788e+09	0	0	0	5.34588e+08	0	0	0	1.80424e+09	0	0	1.33647e+08	0	0	0	0	0	0	0	0	0	0	0	0	0	0	1.33647e+08	0	0
LCPM10238	1.8305e+10	0	0	4.67647e+08	0	0	7.34874e+08	0	0	0	0	0	0	2.67227e+08	0	6.68067e+07	0	0	0	0	9.35294e+08	0	0	0	0	0	0	0	8.01681e+08	0	0	9.35294e+08	0	0	6.68067e+07	0	0	0	0	0	0	0	0	0	0	0	2.67227e+08	0	0
LCPM10239	1.18978e+10	0	0	9.35783e+08	0	0	0	0	0	0	0	6.68417e+07	0	1.33683e+08	0	0	0	0	0	0	8.021e+08	0	0	0	4.0105e+08	0	0	0	4.0105e+08	0	0	2.67367e+08	0	0	0	0	0	0	0	1.33683e+08	0	0	0	0	0	0	0	0	0
LCPM10240	1.28951e+10	0	0	6.01324e+08	0	0	6.68138e+07	0	0	0	0	0	0	1.33628e+08	0	0	0	0	0	0	1.20265e+09	0	0	0	2.67255e+08	0	0	0	4.00883e+08	0	0	2.00441e+08	0	0	0	0	0	0	0	0	0	0	0	0	0	0	8.6858e+08	0	0
LCPM10241	3.94364e+09	0	0	1.53735e+09	0	0	0	0	0	0	0	0	0	1.1363e+09	0	0	0	0	1.33683e+08	0	7.35256e+08	0	0	0	2.00524e+08	0	0	0	3.34207e+08	0	0	6.68414e+07	0	0	0	0	0	0	0	0	0	0	0	0	0	0	2.67366e+08	1.33683e+08	0
LCPM10242	2.6065e+09	2.67333e+08	0	1.13616e+09	0	0	1.33666e+08	0	0	0	0	0	0	2.005e+08	0	2.005e+08	0	0	6.68332e+07	0	1.203e+09	0	0	0	4.00999e+08	0	0	0	9.35665e+08	0	0	4.00999e+08	0	0	0	0	0	0	0	0	0	0	0	0	0	0	8.01999e+08	0	0
LCPM10243	7.81916e+09	0	0	3.00737e+09	6.68305e+07	0	0	0	0	0	0	0	0	1.40344e+09	0	0	0	0	2.00491e+08	0	8.01966e+08	0	0	0	6.01474e+08	0	0	0	1.26978e+09	0	0	1.33661e+08	0	0	0	0	0	0	0	0	0	0	2.67322e+08	0	0	0	4.67813e+08	0	0
LCPM10244	8.75418e+09	0	0	7.35084e+08	0	0	2.00477e+08	0	0	6.68258e+07	0	1.33652e+08	0	0	0	0	0	0	0	0	5.34606e+08	0	0	0	1.33652e+08	0	0	0	1.33652e+08	0	0	2.67303e+08	0	0	0	0	0	0	0	0	0	0	0	0	0	0	3.34129e+08	0	0
LCPM10245	2.53229e+10	1.20267e+09	0	1.20267e+09	0	0	6.68151e+07	0	0	0	0	0	0	0	0	0	0	0	2.00445e+08	0	7.34967e+08	0	0	0	0	0	0	0	6.01336e+08	0	0	5.34521e+08	0	0	0	0	0	0	0	0	0	0	0	0	0	0	6.01336e+08	0	0
LCPM10246	1.31632e+10	1.33637e+08	0	4.27639e+09	2.00456e+08	0	1.26955e+09	0	0	0	0	0	0	0	6.68185e+07	0	0	0	2.67274e+08	0	2.67274e+09	0	0	0	3.6082e+09	0	0	0	1.60364e+09	0	0	5.01139e+09	0	0	0	0	0	0	0	0	0	0	0	0	0	0	2.67274e+08	0	0
LCPM10247	7.34889e+08	2.67232e+08	2.67232e+08	5.34464e+08	0	0	0	0	0	6.68081e+07	1.33616e+08	0	0	1.87063e+09	6.68081e+07	1.33616e+08	0	0	2.00424e+08	0	1.33616e+08	0	0	0	0	0	0	0	1.06893e+09	0	0	1.46978e+09	0	0	0	0	0	0	0	0	0	6.68081e+07	0	0	0	0	0	3.3404e+08	0
LCPM10248	5.87904e+09	0	0	6.68073e+07	0	0	4.67651e+08	0	0	0	0	0	0	0	0	0	0	0	0	0	8.01687e+08	0	0	0	6.68073e+07	0	0	0	2.67229e+08	0	0	4.67651e+08	0	0	6.68073e+07	6.68073e+07	0	0	0	0	0	0	0	0	0	0	0	0	0
LCPM10249	1.71032e+10	2.67238e+08	0	1.20257e+09	0	0	0	0	0	0	0	0	0	0	0	0	0	0	0	0	1.67024e+09	0	0	0	2.67238e+08	0	0	0	8.01713e+08	0	0	1.26938e+09	0	0	0	0	0	0	0	0	0	0	0	0	0	0	6.68094e+07	0	0
LCPM10250	2.87001e+09	0	0	2.66977e+08	0	0	0	0	0	0	0	0	0	0	0	0	0	0	0	0	3.33722e+08	0	0	0	1.33489e+08	0	0	0	2.00233e+08	0	0	0	0	0	0	0	0	0	0	0	0	0	0	0	0	0	0	0	0
LCPM10251	2.80613e+09	0	0	1.46988e+09	0	0	2.00438e+08	0	0	0	0	0	0	1.46988e+09	0	6.68127e+07	0	0	0	0	2.00438e+08	0	0	0	0	0	0	0	6.68127e+07	0	0	6.68127e+07	0	0	0	0	0	0	0	0	0	0	0	0	0	0	0	0	0
LCPM10252	1.12221e+10	0	0	6.01183e+08	0	0	1.33596e+08	0	0	0	0	0	0	4.00789e+08	0	0	0	0	0	0	2.67193e+08	0	0	0	9.35174e+08	0	0	2.67193e+08	3.33991e+08	0	0	4.67587e+08	0	0	0	0	0	0	0	2.00394e+08	0	0	0	0	0	0	2.00394e+08	0	0
LCPM10253	1.60377e+09	0	0	1.33647e+08	0	0	0	0	0	0	1.33647e+08	0	0	1.33647e+08	1.33647e+08	0	0	0	1.33647e+08	0	1.00235e+09	0	0	0	0	0	0	0	1.20283e+09	0	0	0	0	0	2.67295e+08	0	0	0	0	0	0	0	0	0	0	0	3.34118e+08	0	0
LCPM10254	3.42838e+10	0	0	8.68789e+08	0	0	4.0098e+08	0	0	1.3366e+08	0	0	0	2.0049e+08	0	0	0	0	1.3366e+08	0	2.60637e+09	0	0	0	4.0098e+08	0	0	0	1.00245e+09	0	0	8.01959e+08	0	0	6.683e+07	0	0	0	0	0	0	0	0	0	0	0	9.35619e+08	0	0
LCPM10255	1.75107e+10	0	0	4.01009e+08	0	0	0	0	0	0	0	0	0	0	0	0	0	0	0	0	2.67339e+08	0	0	0	1.06936e+09	0	0	0	2.00504e+08	0	0	0	0	0	0	0	0	0	0	0	0	0	0	0	0	0	4.67844e+08	0	0
LCPM10256	0	0	0	0	0	0	0	0	0	0	0	0	0	0	0	0	0	0	0	0	0	0	0	0	0	0	0	0	2.00669e+08	0	0	0	0	0	0	0	0	0	0	0	0	0	0	0	0	0	0	0	0
LCPM10257	1.08298e+10	0	0	6.68509e+07	0	0	0	0	0	0	0	0	0	0	0	0	0	0	0	0	7.35359e+08	0	0	0	2.67403e+08	0	0	0	1.33702e+08	0	0	0	0	0	0	0	0	0	0	0	0	0	0	0	0	0	2.00553e+08	0	0
LCPM10258	2.40542e+10	0	0	8.68623e+08	0	0	6.01354e+08	0	0	0	0	0	0	2.00451e+08	0	0	0	0	0	0	1.46998e+09	0	0	0	6.68172e+08	0	0	0	5.34537e+08	0	0	0	0	0	6.68172e+07	6.68172e+07	0	0	0	2.00451e+08	0	0	0	0	0	0	4.6772e+08	0	0
LCPM10259	0	0	0	6.68376e+07	0	0	6.68376e+07	0	0	5.34701e+08	0	0	0	0	0	0	0	0	0	0	3.34188e+08	0	0	0	6.68376e+07	0	0	0	0	0	0	0	0	0	0	0	0	0	0	0	0	0	0	0	0	0	0	0	0
LCPM10260	1.87145e+09	0	0	0	0	0	0	0	0	0	0	0	0	0	0	0	0	0	0	0	0	0	0	0	0	0	0	0	0	0	0	0	0	0	0	0	0	0	0	0	0	0	0	0	0	0	0	0	0
LCPM10261	1.29651e+10	0	0	2.67322e+09	0	0	2.00491e+08	0	0	1.33661e+08	0	0	0	0	0	0	0	0	2.67322e+08	0	6.01474e+08	0	0	0	2.00491e+08	0	0	0	1.06929e+09	0	0	9.35627e+08	0	0	6.68305e+07	0	0	0	0	0	0	0	0	0	0	0	4.67813e+08	0	0
LCPM10262	2.24502e+10	0	0	1.60358e+09	0	0	0	0	0	0	0	0	0	1.00224e+09	0	0	0	0	0	0	1.33632e+09	0	0	0	3.3408e+08	0	0	0	1.53677e+09	0	0	1.20269e+09	0	0	0	0	0	0	0	0	0	0	2.00448e+08	0	0	0	5.34528e+08	0	0
LCPM10263	4.27494e+09	0	0	2.67184e+08	0	0	0	0	0	0	0	0	0	0	0	0	0	0	0	0	2.00388e+08	0	0	0	2.00388e+08	0	0	0	3.3398e+08	0	0	0	0	0	0	0	0	0	0	0	0	0	0	0	0	0	1.33592e+08	0	0
LCPM10264	3.40659e+09	0	0	6.67958e+08	0	0	0	0	0	0	0	0	0	0	0	0	0	0	0	0	9.35141e+08	0	0	0	2.00387e+08	0	0	0	6.67958e+07	0	0	0	0	0	0	0	0	0	0	0	0	0	0	0	0	0	0	0	0
LCPM10265	3.34267e+09	0	0	2.67413e+08	0	0	0	0	0	0	0	0	0	0	0	0	0	0	0	0	0	0	0	0	1.33707e+08	0	0	0	0	0	0	2.0056e+08	0	0	0	0	0	0	0	0	0	0	0	0	0	0	6.68533e+07	0	0
LCPM10266	0	0	0	0	0	0	0	0	0	0	0	0	0	0	0	0	0	0	0	0	0	0	0	0	0	0	0	0	0	0	0	0	0	0	0	0	0	0	0	0	0	0	0	0	0	0	0	0	0
LCPM10267	5.34344e+09	0	0	3.33965e+08	0	0	6.6793e+07	0	0	0	0	0	0	0	0	0	0	0	0	0	3.33965e+08	0	0	0	6.01137e+08	0	0	0	0	0	0	1.33586e+08	0	0	0	0	0	0	0	0	0	0	8.01516e+08	0	0	0	2.00379e+08	0	0
LCPM10268	2.60701e+09	0	0	1.20324e+09	0	0	1.33693e+08	0	0	0	0	0	0	0	0	0	0	0	0	0	1.33693e+08	0	0	0	3.34232e+08	0	0	0	0	0	0	2.00539e+08	0	0	0	0	0	0	0	0	0	0	0	0	0	0	0	0	0
LCPM10269	4.27659e+09	3.34108e+08	0	1.33643e+08	0	0	2.00465e+08	0	0	0	0	0	0	0	0	0	0	1.00232e+09	0	0	1.13597e+09	0	0	0	0	0	0	0	3.34108e+08	0	0	0	0	0	0	0	0	0	0	0	0	0	0	0	0	0	2.00465e+08	0	0
LCPM10270	2.40449e+09	0	0	1.00187e+09	0	0	1.20224e+09	0	0	0	0	0	0	1.20224e+09	6.67913e+07	0	0	0	6.67913e+07	0	8.68287e+08	0	0	0	3.33957e+08	0	0	0	4.74219e+09	0	0	1.40262e+09	0	0	6.67913e+07	0	0	0	0	0	0	0	0	0	0	0	6.67913e+07	0	0
LCPM10271	1.16244e+10	0	0	3.34035e+08	0	0	1.53656e+09	0	0	0	0	0	0	0	0	0	0	5.54498e+09	0	0	1.0021e+09	0	0	0	1.33614e+08	0	0	0	2.00421e+08	0	0	2.00421e+08	0	0	0	0	0	0	0	0	0	0	0	0	0	0	3.34035e+08	0	0
LCPM10272	1.08931e+10	2.00486e+08	6.68287e+07	2.00486e+08	0	0	3.34143e+08	0	0	0	0	6.68287e+07	0	1.33657e+08	0	0	0	0	0	0	1.13609e+09	0	0	0	0	0	0	0	6.01458e+08	0	0	2.00486e+08	0	0	0	0	0	0	0	0	0	0	0	0	0	0	2.67315e+08	0	0
LCPM10273	9.35185e+09	0	0	1.46958e+09	0	0	0	0	0	6.67989e+07	0	6.67989e+07	0	7.34788e+08	0	0	0	0	6.67989e+07	0	8.01587e+08	0	0	0	7.34788e+08	0	0	0	1.40278e+09	0	0	3.33995e+08	0	0	0	0	0	0	0	0	0	0	0	0	0	0	6.67989e+07	0	0
LCPM10274	2.07137e+09	0	0	4.0091e+08	0	0	0	0	0	0	0	0	0	1.33637e+08	0	0	0	0	0	0	6.68183e+07	0	0	0	6.68183e+07	0	0	0	1.33637e+08	0	0	0	0	0	0	0	0	0	0	0	0	0	0	0	0	0	1.33637e+08	0	0
LCPM10275	1.00206e+10	0	0	6.01233e+08	0	0	0	0	0	0	0	0	0	0	0	0	0	0	0	0	3.34018e+08	0	0	0	8.01644e+08	0	0	0	5.3443e+08	0	0	2.67215e+08	0	0	0	0	0	0	0	2.00411e+08	0	0	0	0	0	0	6.01233e+08	0	0
LCPM10276	6.41465e+09	1.00229e+09	0	2.87323e+09	0	0	6.68192e+07	0	0	0	0	0	0	2.67277e+08	0	0	0	0	2.00458e+08	0	1.47002e+09	0	0	0	2.67277e+08	0	0	0	8.01831e+08	0	0	1.47002e+09	0	0	0	0	0	0	0	0	0	0	0	0	0	0	2.67277e+08	0	0
LCPM10277	2.4095e+09	0	0	6.69305e+07	0	0	0	0	0	0	0	0	0	0	0	0	0	0	0	0	1.33861e+08	0	0	0	6.69305e+07	0	0	0	1.33861e+08	0	0	0	0	0	0	0	0	0	0	0	0	0	0	0	0	0	4.68514e+08	0	0
LCPM10278	1.06268e+10	0	0	2.00507e+08	0	0	6.68355e+07	0	0	0	0	0	0	0	0	0	0	0	6.68355e+07	0	6.68355e+07	0	0	0	0	0	0	0	3.34178e+08	0	0	6.68355e+07	0	0	0	0	0	0	0	0	0	0	0	0	0	0	6.68355e+07	0	0
LCPM10279	2.69228e+10	5.34447e+08	0	1.1357e+09	0	0	3.34029e+08	0	0	0	0	0	0	0	0	0	0	0	0	0	2.00418e+08	0	0	0	2.67223e+08	0	0	0	1.26931e+09	0	0	8.68476e+08	0	0	0	0	0	0	0	0	0	0	0	0	0	0	4.67641e+08	0	0
LCPM10280	1.6441e+10	0	0	6.68332e+08	0	0	0	0	0	0	0	0	0	0	0	0	0	0	0	0	1.73766e+09	0	0	0	2.005e+08	0	0	0	8.68832e+08	0	0	2.67333e+08	0	0	0	0	0	0	0	0	0	0	0	0	0	0	2.67333e+08	0	0
LCPM10281	2.40531e+09	4.67699e+08	0	2.20487e+09	6.68142e+07	0	0	0	0	0	0	0	0	2.67257e+08	0	0	0	0	0	0	1.67035e+09	0	0	0	0	0	0	0	1.46991e+09	0	0	2.67257e+08	0	0	0	0	0	0	0	0	0	0	4.67699e+08	0	0	0	0	0	0
LCPM10282	4.21077e+09	0	0	6.68376e+08	0	0	2.6735e+08	0	5.34701e+08	0	0	0	0	0	0	0	0	0	0	0	1.00256e+09	0	0	0	5.34701e+08	0	0	0	6.88427e+09	0	0	5.34701e+08	0	0	0	0	0	0	0	0	0	0	0	0	4.01025e+08	0	1.33675e+08	0	0
LCPM10283	7.3478e+09	0	0	8.01578e+08	0	0	5.34386e+08	0	0	0	0	0	0	0	0	2.00395e+08	0	0	0	0	7.3478e+08	0	0	0	1.33596e+08	0	0	0	7.3478e+08	0	0	1.26917e+09	0	0	0	0	0	0	0	0	0	0	0	0	0	0	5.34386e+08	0	0
LCPM10284	4.34464e+09	1.33681e+08	0	6.68406e+08	0	0	1.33681e+08	0	0	0	0	0	0	1.33681e+08	0	0	0	0	0	0	4.01044e+08	0	0	0	0	0	0	0	2.00522e+08	0	0	6.68406e+07	0	0	0	0	0	0	0	0	0	0	0	0	0	0	3.34203e+08	0	0
LCPM10285	8.68477e+08	0	0	5.34448e+08	0	0	0	0	0	0	0	6.6806e+07	0	0	0	1.33612e+08	0	0	0	0	2.00418e+08	0	0	0	6.6806e+07	0	0	0	0	0	0	4.00836e+08	0	0	0	0	0	0	0	0	0	0	0	0	0	0	1.33612e+08	0	0
LCPM10286	3.40131e+10	0	0	2.40564e+09	0	0	0	0	0	0	0	0	0	4.67764e+08	0	0	0	0	0	0	1.26964e+09	0	0	0	7.35057e+08	0	0	0	2.67293e+08	0	0	1.136e+09	0	0	0	0	0	0	0	0	0	0	0	0	0	0	1.00235e+09	0	0
LCPM10287	1.87271e+09	0	0	6.68824e+07	0	0	1.33765e+08	0	0	0	0	0	0	0	0	0	0	0	0	0	2.6753e+08	0	0	0	1.33765e+08	0	0	0	1.33765e+08	0	0	6.68824e+07	0	0	0	0	0	0	0	0	0	0	0	0	0	0	6.68824e+07	0	0
LCPM10288	8.62053e+09	2.00477e+08	0	6.68258e+08	0	0	0	0	0	6.68258e+07	0	0	0	0	0	0	0	0	0	0	4.6778e+08	0	0	0	4.00955e+08	0	0	0	3.34129e+08	0	0	4.6778e+08	0	0	0	0	0	0	0	0	0	0	0	0	0	0	1.06921e+09	0	0
LCPM10289	4.00817e+08	0	0	1.20245e+09	0	0	3.34014e+08	0	0	0	0	0	0	5.34423e+08	0	0	0	0	0	0	0	0	0	0	2.00408e+08	0	0	0	2.00408e+08	0	0	4.6762e+08	0	0	0	0	0	0	0	0	0	0	0	0	0	1.33606e+08	0	0	0
LCPM10290	8.61982e+09	0	0	2.00461e+08	0	0	6.68203e+07	0	0	0	0	0	0	0	0	0	0	0	0	0	6.68203e+07	0	0	0	2.67281e+08	0	0	0	3.34101e+08	0	0	0	0	0	0	0	0	0	0	0	0	0	0	0	0	0	0	0	0
LCPM10291	1.34995e+10	0	0	3.34146e+08	0	0	6.68293e+07	0	0	0	0	0	0	0	0	0	0	2.2722e+09	0	0	1.20293e+09	0	0	0	2.67317e+08	0	0	0	3.34146e+08	0	0	4.00976e+08	0	0	0	0	0	0	0	0	0	0	0	0	0	0	3.34146e+08	2.00488e+08	0
LCPM10292	1.68425e+10	0	0	4.01013e+08	0	0	6.68354e+08	0	0	0	0	0	0	0	0	0	0	0	0	0	6.68354e+08	0	0	0	2.00506e+08	0	0	0	0	0	0	6.68354e+07	0	0	0	0	0	0	0	0	0	0	0	0	0	0	0	0	0
LCPM10293	0	0	0	1.73793e+09	0	0	4.67905e+08	0	0	0	6.68436e+07	0	0	0	0	0	0	0	0	0	4.21115e+09	0	0	0	6.01593e+08	0	0	0	1.5374e+09	0	0	6.01593e+08	0	0	0	0	0	0	0	0	0	0	0	0	0	6.68436e+07	1.33687e+08	0	0
LCPM10294	2.51883e+10	0	0	1.53668e+09	0	0	0	0	0	0	0	0	0	0	0	0	0	0	0	0	2.67249e+09	0	0	0	2.00437e+08	0	0	0	6.68124e+08	0	0	0	0	0	0	0	0	0	0	0	0	0	0	0	0	0	6.01311e+08	0	0
LCPM10295	2.47291e+10	0	0	1.40354e+09	0	0	2.00506e+08	0	0	0	0	0	0	6.68354e+07	0	0	0	0	2.00506e+08	0	1.00253e+09	0	0	0	4.67848e+08	0	0	0	6.01519e+08	0	0	4.01013e+08	0	0	0	0	0	0	0	0	0	0	0	0	0	0	2.00506e+08	0	0
LCPM10296	5.34573e+08	0	0	8.68681e+08	0	0	0	0	0	0	0	0	0	6.68216e+07	6.68216e+07	0	0	0	2.67286e+08	0	4.0093e+08	0	0	0	0	0	0	0	4.67751e+08	0	0	0	0	0	0	0	0	0	0	0	0	0	6.68216e+07	0	0	0	0	0	0
LCPM10297	6.94259e+09	0	0	2.67023e+08	0	0	0	0	0	0	0	0	0	0	0	0	0	0	0	0	3.33778e+08	0	0	0	1.33511e+08	0	0	0	0	0	0	0	0	0	0	0	0	0	0	0	0	0	0	0	0	0	0	0	0
LCPM10298	0	0	0	0	0	0	0	0	0	0	6.67584e+07	0	0	0	0	0	0	0	0	0	1.13489e+09	0	0	0	0	0	0	0	6.67584e+07	0	0	0	0	0	0	0	0	0	0	0	0	0	0	0	0	0	6.67584e+07	0	0
LCPM10299	7750000000	0	0	9.35345e+08	0	0	0	0	0	0	0	0	0	0	0	0	0	9.35345e+08	0	0	4.00862e+08	0	0	0	6.68103e+08	0	0	0	3.34052e+08	0	0	0	0	0	0	0	0	0	0	0	0	0	0	0	0	0	2.00431e+08	0	0
LCPM10300	5.74501e+09	0	0	1.33605e+08	0	0	0	0	0	0	0	0	0	0	0	0	0	0	0	0	8.68432e+08	0	0	0	6.68025e+07	0	0	0	0	0	0	0	0	0	0	0	0	0	0	0	0	0	4.00815e+08	0	0	0	2.00407e+08	0	0
LCPM10301	1.9174e+10	0	0	1.13574e+09	6.68082e+07	0	1.00212e+09	0	0	0	0	0	0	0	0	0	0	0	0	0	3.20679e+09	0	0	0	0	0	0	0	6.68082e+07	0	0	0	0	0	0	0	0	0	0	0	0	0	0	0	0	0	0	0	0
LCPM10302	1.63093e+10	0	0	2.60682e+09	0	0	0	0	0	0	0	0	0	0	0	0	0	0	6.68414e+07	0	1.1363e+09	4.6789e+08	0	0	6.68414e+07	0	0	0	6.01573e+08	0	0	0	0	0	0	0	0	0	0	0	0	0	0	0	0	0	2.67366e+08	0	0
LCPM10303	6.08191e+09	0	0	0	0	0	0	0	0	0	0	0	0	0	0	0	0	0	0	0	1.33668e+09	0	0	0	2.00502e+08	0	0	0	0	0	0	6.68341e+07	0	0	0	0	0	0	0	0	0	0	0	0	0	0	1.33668e+08	0	0
LCPM10304	1.8379e+10	0	0	1.33665e+09	0	0	0	0	0	0	0	0	0	1.33665e+08	4.00996e+08	0	0	0	3.34164e+08	0	1.00249e+09	0	0	0	0	0	0	0	7.3516e+08	0	0	2.67331e+08	0	0	0	0	0	0	0	0	0	0	0	0	0	0	1.00249e+09	0	0
LCPM10305	2.19836e+10	2.67278e+08	0	1.67048e+09	0	0	8.01833e+08	0	0	0	0	0	0	0	0	0	0	0	6.68194e+07	0	4.67736e+08	0	0	0	3.34097e+08	0	0	0	2.27186e+09	0	0	0	0	0	0	0	0	0	0	0	0	0	0	0	0	0	2.00458e+08	0	0
LCPM10306	8.68937e+08	2.67365e+08	0	2.13892e+09	0	0	6.01571e+08	0	0	0	0	0	0	2.67365e+08	0	0	0	0	0	0	6.68413e+08	0	0	0	1.33683e+08	0	0	0	2.00524e+09	0	0	3.34206e+08	0	0	0	0	0	0	0	0	0	0	0	0	0	0	2.00524e+08	0	0
LCPM10307	1.45711e+10	0	0	2.60675e+09	0	0	0	0	0	0	0	0	0	0	0	0	0	0	2.00519e+08	0	2.67359e+08	0	0	0	5.34718e+08	6.01557e+08	0	0	2.33939e+09	0	0	0	0	0	0	0	0	0	0	0	0	0	0	0	0	0	4.67878e+08	0	0
LCPM10308	7.81542e+09	0	0	1.46957e+09	6.67984e+07	0	1.33597e+08	0	0	0	0	0	0	0	0	0	0	0	2.00395e+08	0	6.01186e+08	0	0	0	6.67984e+08	0	0	0	1.33597e+08	0	0	1.53636e+09	0	0	6.67984e+07	0	0	0	0	0	0	0	0	0	0	0	0	0	0
LCPM10309	2.13829e+09	0	0	2.00465e+09	0	0	1.33643e+09	0	0	0	0	0	0	6.68216e+08	0	0	0	6.01395e+08	6.68216e+07	0	1.13597e+09	0	0	0	1.33643e+08	0	0	0	1.87101e+09	0	0	4.0093e+08	0	6.68216e+07	0	0	0	0	0	0	0	0	0	0	0	0	0	0	0
LCPM10310	0	0	0	0	0	0	0	0	0	0	0	0	0	0	0	0	0	0	0	0	1.33469e+08	0	0	0	0	0	0	0	0	0	0	0	0	0	0	0	0	0	0	0	0	0	6.67346e+07	0	0	0	0	0	0
LCPM10311	1.39649e+10	0	0	8.01812e+08	1.33635e+08	0	0	0	0	1.33635e+08	0	0	0	3.34088e+08	0	0	0	0	0	0	7.34994e+08	0	0	0	1.06908e+09	0	0	0	1.73726e+09	0	0	0	0	0	6.68177e+07	0	0	0	0	0	0	0	0	0	0	0	6.68177e+08	0	0
LCPM10312	1.44338e+10	8.68699e+08	0	2.00469e+09	0	0	0	0	0	0	0	0	0	1.06917e+09	0	0	0	0	0	0	1.06917e+09	0	0	0	1.33646e+08	0	0	0	2.6061e+09	0	0	4.00938e+08	2.00469e+08	0	1.33646e+08	0	0	0	0	3.34115e+08	0	0	0	0	0	0	1.20281e+09	0	0
LCPM10313	0	0	0	1.53716e+09	0	0	0	0	0	2.00499e+08	0	0	0	0	0	0	0	0	0	0	1.33666e+09	0	0	0	6.68329e+07	0	0	0	3.34165e+08	0	0	0	0	0	6.68329e+07	0	0	0	0	0	0	0	0	0	0	0	6.68329e+07	0	0
LCPM10314	8.75138e+09	0	0	1.20248e+09	0	0	1.33609e+08	0	0	0	0	0	0	5.34435e+08	0	0	0	0	6.68044e+07	0	6.0124e+08	0	0	0	0	0	0	0	0	0	0	1.33609e+08	0	0	0	0	0	0	0	0	0	0	0	0	0	0	0	0	0
LCPM10315	2.67253e+08	0	0	3.34066e+08	0	0	6.68132e+07	0	0	0	0	0	0	0	0	0	0	0	0	0	0	0	0	0	1.33626e+08	0	0	0	6.01319e+08	0	0	0	0	0	0	0	0	0	0	0	0	0	0	0	0	0	0	0	0
LCPM10316	6.67939e+08	0	0	0	0	0	0	0	0	0	0	0	0	0	0	0	0	0	0	0	0	0	0	0	6.67939e+07	0	0	0	3.33969e+08	0	0	6.67939e+07	0	0	0	0	0	0	0	0	0	0	0	0	0	0	0	0	0
LCPM10317	4.14279e+09	4.00915e+08	0	1.67048e+09	0	0	0	0	0	0	0	0	0	0	0	0	0	0	0	0	5.34554e+08	0	0	0	3.34096e+08	0	0	0	8.01831e+08	0	0	1.33638e+08	0	0	0	0	0	0	0	0	0	0	0	0	0	0	6.01373e+08	0	0
LCPM10318	0	0	0	0	0	0	0	0	0	0	0	0	0	0	0	0	0	0	0	0	6.69604e+07	0	0	0	0	0	0	0	0	0	0	0	0	0	0	0	0	0	0	0	0	0	6.69604e+07	0	0	0	0	0	0
LCPM10319	5.34637e+09	0	0	1.40342e+09	0	0	6.68296e+07	0	0	0	0	4.00978e+08	0	0	0	0	0	0	6.68296e+07	0	4.00978e+08	0	0	0	6.01467e+08	0	0	0	9.35615e+08	0	0	0	0	0	0	0	0	0	0	0	0	0	0	0	0	0	1.33659e+08	2.00489e+08	0
LCPM10320	7.61583e+09	0	0	7.34861e+08	0	0	0	0	0	0	0	0	0	1.33611e+08	0	0	0	0	0	0	6.68055e+08	0	0	0	2.67222e+08	0	0	0	1.33611e+08	0	0	6.68055e+07	0	0	0	0	0	0	0	0	0	0	0	0	0	0	1.33611e+08	0	0
LCPM10321	1.15633e+10	0	0	5.34718e+08	0	0	9.35756e+08	0	0	0	0	0	0	3.34199e+08	0	0	0	0	6.68397e+07	0	6.01557e+08	0	0	0	7.35237e+08	0	0	0	2.00519e+08	0	0	2.00519e+08	0	0	0	0	0	0	0	0	0	0	0	0	0	0	0	0	0
LCPM10322	1.01559e+10	0	0	6.01338e+08	0	0	0	0	0	0	0	6.68153e+07	0	6.68153e+07	0	0	0	0	2.67261e+08	0	1.06905e+09	0	0	0	0	0	0	0	4.00892e+08	0	0	0	0	0	0	0	0	0	0	0	0	0	0	0	0	0	6.68153e+07	0	0
LCPM10323	0	0	0	0	0	0	0	0	0	0	0	0	0	0	1.3356e+08	0	0	0	0	0	2.0034e+08	0	0	0	6.67801e+07	0	0	0	6.67801e+07	0	0	0	0	0	0	0	0	0	0	0	0	0	0	0	0	0	2.67121e+08	0	0
LCPM10324	7.88268e+09	0	0	4.67616e+08	0	0	0	0	4.00814e+08	0	0	0	0	0	0	0	0	0	0	0	1.20244e+09	0	0	0	2.00407e+08	0	0	0	1.33605e+08	0	0	1.33605e+08	0	0	0	0	0	0	0	0	0	0	0	0	0	0	1.33605e+08	0	0
LCPM10325	1.83083e+10	1.33638e+08	0	1.53683e+09	1.33638e+08	0	7.35007e+08	0	0	0	0	0	0	6.68188e+07	0	0	0	0	0	0	1.40319e+09	0	0	0	4.00913e+08	0	0	0	4.00913e+08	0	0	1.26956e+09	0	0	0	0	0	0	0	0	0	0	0	0	0	0	1.26956e+09	6.68188e+07	0
LCPM10326	1.24914e+10	0	0	1.33598e+09	0	0	5.34392e+08	0	0	0	0	0	0	1.33598e+08	0	0	0	0	6.67989e+07	0	1.33598e+09	0	0	0	6.67989e+07	0	0	0	6.67989e+07	0	0	0	0	0	0	0	0	0	0	0	0	0	0	0	0	0	2.00397e+08	0	0
LCPM10327	1.06992e+09	0	0	4.6809e+08	0	0	0	0	0	0	0	0	0	0	0	0	0	2.0061e+08	0	0	5.3496e+08	0	0	0	0	0	0	0	2.0061e+08	0	0	0	0	0	0	0	0	0	0	0	0	0	0	0	0	0	0	0	0
LCPM10328	1.53814e+09	6.68755e+07	0	4.68129e+08	0	0	1.33751e+08	0	0	0	0	0	0	2.00627e+08	0	0	0	0	0	0	2.67502e+08	0	0	0	6.68755e+07	0	0	0	4.68129e+08	0	0	6.68755e+07	0	0	0	0	0	0	0	0	0	0	0	0	0	0	2.00627e+08	0	0
LCPM10329	2.28525e+10	0	0	8.68664e+08	0	0	0	0	1.33641e+08	0	0	0	0	0	1.33641e+08	0	0	0	0	0	3.80876e+09	0	0	0	2.94009e+09	0	0	0	3.34101e+08	0	0	7.35023e+08	0	0	0	0	0	0	0	0	0	0	0	0	0	0	3.34101e+08	6.68203e+07	0
LCPM10330	3.67451e+09	0	0	1.26937e+09	0	0	0	0	0	0	0	0	0	0	1.33618e+08	0	0	0	1.33618e+08	0	3.34046e+08	0	0	0	6.68092e+07	0	0	0	4.67664e+08	0	0	2.00428e+08	0	0	0	0	0	0	0	0	0	1.33618e+08	1.72368e+10	0	0	0	6.68092e+07	0	0
LCPM10331	4.74322e+09	0	0	4.67641e+08	0	0	0	0	0	0	0	0	0	6.68058e+07	0	0	0	0	0	0	2.13779e+09	0	0	0	0	0	0	0	4.5428e+09	0	0	2.67223e+08	0	0	0	0	0	0	0	0	0	0	0	0	0	0	0	0	0
LCPM10332	6.08123e+09	0	3.34134e+08	1.53702e+09	0	0	2.0048e+08	0	0	0	0	0	0	8.01921e+08	0	0	0	0	0	0	4.0096e+08	0	0	0	3.34134e+08	0	0	8.68748e+08	1.33653e+09	0	0	0	0	0	0	0	0	0	0	0	0	0	0	0	0	0	4.0096e+08	0	0
LCPM10333	3.94149e+09	0	0	3.34025e+08	0	0	1.3361e+08	0	0	0	0	0	0	0	0	0	0	0	0	0	4.67635e+08	0	0	0	1.3361e+08	0	0	0	5.3444e+08	0	0	0	0	0	0	0	0	0	0	0	0	0	0	0	0	0	0	0	0
LCPM10334	1.13679e+09	0	0	3.34351e+08	0	0	0	0	0	0	0	0	0	6.68701e+07	0	0	0	0	0	0	1.3374e+08	0	0	0	6.68701e+07	0	0	0	1.3374e+08	0	0	1.3374e+08	0	0	0	0	0	0	0	0	0	0	0	0	0	0	2.0061e+08	0	0
LCPM10335	8.21821e+09	0	0	1.60355e+09	0	0	0	0	0	0	0	0	0	1.33629e+08	0	0	0	0	6.68147e+07	0	1.67037e+09	0	0	0	8.68591e+08	0	0	0	1.60355e+09	0	0	4.00888e+08	0	0	0	0	0	0	0	0	0	6.68147e+07	0	0	0	0	6.68147e+07	0	0
LCPM10336	7.34836e+08	0	0	0	0	0	0	0	0	0	0	0	0	0	0	0	0	0	0	0	2.67213e+08	0	0	0	0	0	0	0	6.68032e+07	0	0	6.68032e+07	0	0	0	0	0	0	0	0	0	0	0	0	0	0	6.68032e+07	0	0
LCPM10337	1.95776e+10	0	0	4.67725e+08	0	0	0	0	0	0	0	0	0	0	0	0	0	0	0	0	2.13817e+09	0	0	0	1.1359e+09	0	0	0	6.68178e+07	0	0	1.33636e+08	0	0	0	0	0	0	0	0	6.68178e+07	0	0	0	0	0	1.33636e+08	0	0
LCPM10338	1.99786e+10	0	0	4.00908e+08	0	0	1.33636e+08	0	0	0	0	0	0	6.68181e+07	0	0	0	0	0	0	2.67272e+08	0	0	0	2.00454e+08	0	0	0	6.68181e+07	0	0	2.00454e+08	0	0	0	0	0	0	0	0	0	0	6.68181e+07	0	0	0	6.68181e+07	0	0
LCPM10339	1.37701e+10	6.68453e+07	0	3.5428e+09	0	0	3.34227e+08	0	0	0	0	0	0	2.67381e+08	0	0	0	0	2.00536e+08	0	2.13905e+09	0	0	0	6.68453e+07	0	0	0	8.68989e+08	0	0	6.01608e+08	0	0	0	0	0	0	0	0	0	0	0	0	0	0	3.34227e+08	0	0
LCPM10340	2.87251e+09	0	4.00816e+08	1.13565e+09	0	0	0	0	0	0	0	0	0	0	4.00816e+08	0	0	0	0	0	9.35237e+08	0	0	0	0	0	0	0	7.34829e+08	0	0	1.13565e+09	0	0	0	0	0	0	0	0	0	0	0	1.33605e+08	0	6.68027e+07	2.00408e+08	0	0
LCPM10341	0	0	0	1.60297e+09	0	0	0	0	0	0	0	0	0	3.33951e+08	0	0	0	0	0	0	0	0	0	0	0	0	0	0	6.67902e+08	0	0	0	0	0	0	0	0	0	0	0	0	0	0	0	0	0	0	0	0
LCPM10342	2.00477e+10	0	0	9.35561e+08	0	0	0	0	0	0	0	0	0	0	0	0	0	0	6.68258e+07	0	4.07637e+09	0	0	0	1.13604e+09	0	0	0	6.68258e+07	0	0	0	0	0	0	0	0	0	0	0	0	0	0	0	0	0	4.6778e+08	0	0
LCPM10343	3.20652e+09	0	0	1.13564e+09	0	0	5.3442e+08	0	0	6.68025e+07	0	0	0	0	0	0	0	0	6.68025e+07	0	2.40489e+09	0	0	0	2.6721e+08	0	0	0	4.67618e+08	0	0	8.0163e+08	0	0	0	0	0	0	0	0	0	0	0	0	0	0	4.67618e+08	0	0
LCPM10344	1.79092e+10	0	0	0	0	0	1.00238e+09	0	0	0	0	0	0	0	0	0	0	0	0	0	9.35557e+08	0	0	0	6.68255e+08	0	0	0	2.67302e+08	0	0	4.00953e+08	0	0	0	0	0	0	0	0	0	0	0	0	0	0	3.34127e+08	0	0
LCPM10345	2.0517e+10	4.00984e+08	0	1.20295e+09	2.00492e+08	0	6.68307e+08	0	0	0	0	0	0	1.13612e+09	0	1.33661e+08	0	0	2.67323e+08	0	1.87126e+09	0	0	0	1.33661e+08	0	0	0	7.35137e+08	0	0	2.67323e+09	0	0	6.68307e+07	0	0	0	0	0	0	0	6.68307e+07	0	0	6.68307e+07	1.13612e+09	0	0
LCPM10346	4.07647e+09	0	0	3.14089e+09	0	0	0	0	0	0	0	0	0	6.68274e+07	0	0	0	0	0	0	2.00482e+09	0	0	0	5.34619e+08	0	0	0	8.68756e+08	0	0	2.6731e+08	0	0	0	0	0	1.67069e+09	0	0	0	2.00482e+08	0	0	0	0	2.6731e+08	0	0
LCPM10347	3.27349e+09	0	0	2.00418e+08	0	0	0	0	0	0	0	0	0	6.68058e+07	0	0	0	0	0	0	4.00835e+08	0	0	0	0	0	0	0	2.00418e+08	0	0	0	0	0	0	0	0	0	0	0	0	0	0	0	0	0	0	0	0
LCPM10348	6.67895e+07	0	0	0	0	0	0	0	6.67895e+07	0	0	0	0	0	0	0	0	0	0	0	8.68263e+08	0	0	0	6.67895e+08	0	0	0	3.33947e+08	0	0	1.33579e+08	0	0	0	0	0	0	0	0	0	0	0	0	0	0	0	0	0
LCPM10349	5.01343e+09	0	0	3.40914e+09	0	0	6.68458e+07	0	0	0	0	0	0	2.00537e+08	0	0	0	0	0	0	8.02149e+08	0	0	0	1.33692e+08	0	0	0	3.34229e+08	0	0	2.67383e+08	0	0	0	0	0	0	0	0	0	0	0	0	0	0	3.34229e+08	0	0
LCPM10350	3.27162e+09	0	0	2.00303e+08	0	0	0	0	0	0	0	0	0	0	0	0	0	0	0	0	0	0	0	0	1.33536e+08	0	0	0	1.33536e+08	0	0	0	0	0	0	0	0	0	0	0	0	1.33536e+08	2.67071e+08	0	0	0	0	0	0
LCPM10351	1.53538e+09	0	0	0	0	0	0	0	0	0	0	0	0	0	0	0	0	0	0	0	2.00267e+08	0	0	0	0	0	0	0	0	0	0	0	0	0	0	0	0	0	0	0	0	0	0	0	0	0	1.33511e+08	0	0
LCPM10352	7.75076e+09	0	0	1.60361e+09	0	0	0	0	0	0	0	0	0	6.68169e+07	0	0	0	0	0	0	1.13589e+09	0	0	0	0	0	0	0	4.20946e+09	0	0	4.00901e+08	0	0	0	0	0	0	0	0	0	0	0	0	0	0	9.35437e+08	0	0
LCPM10353	8.6887e+09	0	0	3.34181e+08	0	0	4.01017e+08	0	0	0	0	0	0	0	0	0	0	0	0	0	1.26989e+09	0	0	0	0	0	0	0	1.33672e+08	0	0	1.33672e+08	0	0	0	0	0	0	0	0	0	0	0	0	0	0	2.67345e+08	0	0
LCPM10354	1.03582e+10	6.68269e+07	6.68269e+07	1.33654e+09	0	0	0	0	0	0	0	0	0	3.34135e+08	0	0	0	0	0	0	3.14087e+09	0	0	0	6.68269e+08	6.68269e+07	0	0	3.34135e+08	0	0	6.68269e+08	0	0	0	0	0	0	0	0	0	0	0	0	0	0	3.34135e+08	0	0
LCPM10355	3.48117e+10	2.00451e+08	0	1.00226e+09	6.68172e+07	0	6.68172e+08	0	0	0	0	0	0	0	0	0	0	0	0	0	3.34086e+08	0	0	0	0	0	0	0	1.33634e+09	0	0	0	0	0	6.68172e+07	0	0	0	0	0	0	0	0	0	0	0	2.00451e+08	0	0
LCPM10356	8.01702e+09	0	0	1.33617e+08	0	0	0	0	0	0	0	0	0	0	0	0	0	0	0	0	1.20255e+09	0	0	0	6.68085e+07	0	0	0	6.68085e+07	0	0	0	0	6.68085e+07	0	0	0	0	0	0	6.68085e+07	0	0	0	0	0	2.67234e+08	0	0
LCPM10357	1.34994e+10	0	0	2.40583e+09	0	0	5.34629e+08	0	0	1.33657e+08	0	0	0	6.68287e+07	0	0	0	0	6.68287e+07	0	6.01458e+08	0	0	0	2.00486e+08	0	0	0	1.33657e+08	0	0	1.33657e+08	0	0	0	0	0	0	0	0	0	0	0	0	0	0	1.33657e+08	0	0
LCPM10358	2.47326e+09	0	0	8.68984e+08	0	0	0	0	0	0	0	0	0	0	0	0	0	0	6.68449e+07	0	8.02139e+08	0	0	0	0	0	0	0	1.3369e+08	0	0	4.0107e+08	0	0	6.68449e+07	0	0	0	0	0	0	0	0	0	0	0	0	0	0
LCPM10359	2.94087e+09	0	0	4.01028e+08	0	0	0	0	0	0	0	0	0	6.6838e+07	0	0	0	0	0	0	1.13625e+09	0	0	0	6.01542e+08	0	0	0	2.67352e+08	0	0	2.67352e+08	0	0	1.33676e+08	0	0	0	0	0	0	0	8.02057e+08	0	0	0	2.00514e+08	0	0
LCPM10360	1.06886e+10	0	0	2.00411e+08	0	0	0	0	0	0	0	0	0	0	6.68037e+07	0	0	0	0	0	1.53649e+09	0	0	0	3.34018e+08	0	0	0	1.06886e+09	0	0	3.34018e+08	0	0	0	0	0	0	0	0	0	0	0	0	0	0	1.33607e+08	0	0
LCPM10361	1.14893e+10	0	0	2.67194e+08	0	0	0	0	0	0	0	0	0	0	0	0	0	0	6.67984e+07	0	1.40277e+09	0	0	0	1.33597e+08	0	0	0	3.33992e+08	0	0	4.67589e+08	0	0	0	0	0	0	0	0	0	0	0	0	0	0	2.67194e+08	0	0
LCPM10362	7.01477e+09	0	0	7.3488e+08	0	0	0	0	0	0	0	0	0	0	0	0	0	1.68354e+10	0	0	6.68073e+08	0	0	0	0	0	0	0	1.33615e+08	0	0	0	0	0	0	0	0	0	0	0	0	0	0	0	0	0	0	0	0
LCPM10363	9.35588e+08	0	0	0	0	0	0	0	0	0	0	0	0	0	0	0	0	0	0	0	1.33655e+08	0	0	0	0	0	0	0	0	0	0	0	0	0	6.68277e+07	0	0	0	0	0	0	0	0	0	0	0	0	0	0
LCPM10364	1.54343e+10	1.67038e+09	0	5.34521e+08	0	0	1.26949e+09	0	0	0	0	0	0	0	6.68151e+07	0	0	0	4.00891e+08	0	1.13586e+09	0	0	0	1.3363e+08	0	0	0	8.68597e+08	0	0	0	0	0	0	0	0	0	0	0	0	0	0	0	0	0	4.00891e+08	0	0
LCPM10365	1.25585e+10	6.68003e+07	0	5.34402e+08	0	0	0	0	0	0	0	0	0	0	0	0	0	0	0	0	1.46961e+09	0	0	0	2.67201e+08	0	0	0	1.1356e+09	0	0	0	0	0	0	0	0	0	0	0	0	0	0	0	0	0	1.33601e+08	0	0
LCPM10366	1.9179e+10	0	0	4.00955e+08	0	0	8.68735e+08	0	0	6.68258e+07	0	0	0	0	0	0	0	0	0	0	1.60382e+09	0	0	0	6.68258e+07	0	0	0	6.68258e+08	0	0	6.68258e+07	0	0	0	0	0	0	0	0	0	0	0	0	0	0	2.67303e+08	0	0
LCPM10367	8.0836e+09	6.68066e+08	0	6.68066e+08	0	0	3.34033e+08	0	0	0	0	0	0	0	0	0	0	0	0	0	2.07101e+09	0	0	0	8.0168e+08	0	0	0	1.33613e+08	0	0	0	0	0	0	0	0	0	0	0	0	0	0	0	0	0	4.0084e+08	0	0
LCPM10368	3.67676e+09	2.67401e+08	1.53756e+09	8.69053e+08	1.33701e+08	0	0	0	0	0	0	0	0	0	0	0	0	0	0	0	2.67401e+08	0	0	0	0	0	0	0	1.27015e+09	0	0	2.00551e+08	0	0	0	0	0	0	0	6.68503e+07	0	0	0	0	0	0	3.34251e+08	0	0
LCPM10369	0	0	0	7.34945e+08	0	0	0	0	0	0	0	0	0	0	1.33626e+08	0	0	0	0	0	1.33626e+08	0	0	0	0	0	0	0	7.34945e+08	0	0	4.00879e+08	0	0	0	0	0	0	0	0	0	0	0	0	0	0	0	0	0
LCPM10370	7.88027e+09	0	0	0	0	0	0	0	0	0	0	0	0	0	0	0	0	0	0	0	0	0	0	0	0	0	0	0	0	0	0	0	0	0	0	6.6782e+07	0	0	0	0	0	0	0	0	0	0	0	0	0
LCPM10371	5.08099e+09	0	0	9.35972e+08	0	0	4.01131e+08	0	0	0	0	0	0	0	0	0	0	0	0	0	5.34841e+08	0	0	0	2.67421e+08	0	0	0	2.00565e+08	0	0	0	0	0	0	0	0	0	0	0	0	0	0	0	0	0	2.67421e+08	0	0
LCPM10372	8.6864e+08	0	0	6.68184e+08	0	0	0	0	0	1.33637e+08	0	6.68184e+07	0	0	0	0	0	0	0	0	1.00228e+09	0	0	0	0	0	0	0	1.33637e+08	0	0	2.00455e+08	0	0	0	0	0	0	0	0	0	0	0	0	0	0	0	0	0
LCPM10373	7.951e+09	0	0	2.13808e+09	1.00223e+09	0	1.3363e+08	0	0	0	0	0	0	1.26949e+09	0	0	0	6.68151e+07	6.68151e+07	0	6.01336e+08	0	0	0	1.3363e+08	0	0	0	3.27394e+09	0	0	2.67261e+08	0	0	0	0	0	0	0	0	0	0	0	0	0	0	2.00445e+08	0	0
LCPM10374	1.14961e+10	0	0	1.47044e+09	0	0	4.01028e+08	0	0	0	0	0	0	6.6838e+07	0	0	0	0	0	0	6.01542e+08	0	0	0	6.6838e+08	0	0	0	6.6838e+07	0	0	2.00514e+08	0	0	0	0	0	0	0	0	0	0	0	0	0	0	1.33676e+08	0	0
LCPM10375	4.80982e+09	0	0	2.00409e+08	0	0	6.68031e+07	0	0	0	0	0	0	0	0	0	0	0	0	0	4.00818e+08	0	0	0	2.00409e+08	0	0	0	6.68031e+07	0	0	6.68031e+07	0	0	0	0	0	0	0	0	0	0	0	0	0	0	1.33606e+08	0	0
LCPM10376	1.20972e+10	0	0	6.68354e+08	0	0	5.34684e+08	0	0	0	0	0	0	0	0	0	0	0	0	0	2.47291e+09	0	0	0	6.68354e+07	0	0	0	6.68354e+07	0	0	8.02025e+08	0	0	0	0	0	0	0	0	0	0	0	0	0	6.68354e+07	6.68354e+07	0	0
LCPM10377	1.47068e+10	0	0	6.68492e+07	0	0	0	0	0	0	0	0	0	0	0	0	0	0	0	0	5.34794e+08	0	0	0	6.68492e+07	0	0	0	0	0	0	0	0	0	6.68492e+07	0	0	6.68492e+07	0	0	0	0	0	0	0	0	1.33698e+08	0	0
LCPM10378	1.08909e+10	2.67261e+08	0	1.06904e+09	0	0	2.67261e+08	0	0	0	0	0	0	2.00445e+08	0	0	0	0	0	0	2.13808e+09	0	0	0	6.68151e+07	0	0	0	4.67706e+08	0	0	1.00223e+09	0	0	0	0	0	0	0	0	0	0	0	0	0	0	7.34967e+08	0	0
LCPM10379	1.80352e+09	6.67969e+07	0	2.73867e+09	6.67969e+07	0	0	0	0	0	0	0	0	1.33594e+08	0	0	0	2.00391e+08	6.67969e+07	0	3.33985e+08	0	0	0	0	0	0	0	8.01563e+08	0	0	8.01563e+08	0	0	0	0	0	0	0	0	0	0	0	0	9.68556e+09	0	6.67969e+07	0	0
LCPM10380	6.41991e+09	0	0	2.00622e+08	0	0	1.33748e+08	0	0	0	0	0	0	0	0	0	0	0	0	0	2.00622e+08	0	0	0	0	0	0	0	2.67496e+08	0	0	0	0	0	0	0	0	0	0	0	0	0	0	0	0	0	1.33748e+08	0	0
LCPM10381	2.28503e+10	0	0	2.87299e+09	0	0	0	0	0	0	0	0	0	3.34069e+08	0	0	0	0	6.68137e+07	0	1.06902e+09	0	0	0	8.68579e+08	0	0	0	4.00882e+08	0	0	1.4699e+09	0	0	0	0	0	0	0	0	0	0	0	0	0	0	1.33627e+08	0	0
LCPM10382	3.60744e+09	0	0	8.68457e+08	0	0	1.33609e+08	0	0	0	0	0	0	0	0	0	0	0	0	0	2.00413e+08	0	0	0	0	0	0	0	8.01653e+08	0	0	3.34022e+08	0	0	0	0	0	0	0	0	0	0	0	0	0	0	6.68044e+07	0	0
LCPM10383	5.27889e+09	0	0	4.67749e+08	0	0	0	0	0	1.33643e+08	0	0	0	0	0	0	0	0	0	0	2.87332e+09	0	0	0	5.34571e+08	0	0	0	2.00464e+08	0	0	3.34107e+08	0	0	0	0	0	0	0	0	0	0	0	0	0	0	2.67285e+08	0	0
LCPM10384	5.677e+09	0	0	7.34671e+08	0	0	1.33576e+08	0	0	0	0	0	0	0	0	0	0	0	0	0	1.26898e+09	0	0	0	4.00729e+08	0	0	0	5.34306e+08	0	0	0	0	0	0	0	0	0	0	0	0	0	0	0	0	0	1.33576e+08	0	0
LCPM10385	7.01394e+09	0	0	6.01195e+08	0	0	0	0	0	0	0	0	0	0	0	0	0	1.33599e+09	0	0	4.67596e+08	0	0	0	0	0	0	0	0	0	0	0	0	0	0	0	0	0	0	0	0	0	0	0	0	0	1.33599e+08	0	0
LCPM10386	2.03769e+10	6.68094e+07	0	8.01713e+08	0	0	0	0	0	0	0	0	0	0	0	0	0	0	6.68094e+07	0	1.87066e+09	0	0	0	4.67666e+08	0	0	0	1.33619e+08	0	0	0	0	0	0	0	0	0	0	0	0	0	0	0	0	0	3.34047e+08	0	0
LCPM10387	8.7932e+10	0	0	9.35447e+08	0	0	0	0	0	0	0	0	0	0	0	0	0	0	0	0	5.47905e+09	0	0	0	7.34994e+08	0	0	0	8.01812e+08	0	0	2.00453e+08	0	0	0	0	0	0	0	0	0	0	0	0	0	0	8.01812e+08	0	0
LCPM10388	1.08247e+10	0	0	1.13592e+09	0	0	0	0	0	0	0	0	0	0	0	0	0	0	1.33638e+08	0	2.33866e+09	0	0	0	0	0	0	0	2.00457e+08	0	0	1.00228e+09	0	0	0	0	0	0	0	0	0	0	0	0	0	0	0	0	0
LCPM10389	5.74371e+09	0	0	2.00362e+08	0	0	6.67873e+07	0	0	0	0	0	0	0	0	0	0	0	0	0	6.67873e+07	0	0	0	2.67149e+08	0	0	0	1.33575e+08	0	0	6.67873e+07	0	0	0	0	0	0	0	0	0	0	0	0	0	0	0	0	0
LCPM10390	1.74377e+10	1.46985e+09	0	1.06898e+09	0	0	0	0	0	0	0	0	0	2.00434e+08	0	0	0	0	2.67245e+08	0	1.60347e+09	0	0	0	1.26941e+09	0	0	0	2.33839e+09	0	0	6.01302e+08	0	0	0	0	0	0	0	0	0	0	0	0	0	0	5.3449e+08	0	0
LCPM10391	1.24255e+10	0	0	1.33607e+08	0	0	0	0	0	0	0	0	0	0	0	0	0	0	0	0	6.68035e+08	0	0	0	0	0	0	0	0	0	0	0	0	0	0	0	0	0	0	0	0	0	0	0	0	0	0	0	0
LCPM10392	8.68924e+08	0	0	5.34722e+08	0	0	0	0	0	0	0	0	0	6.68403e+07	0	6.68403e+07	0	0	1.33681e+08	0	2.00521e+08	0	0	0	4.01042e+08	0	0	0	3.14149e+09	0	0	1.33681e+08	0	0	0	0	0	0	0	0	0	0	0	0	0	0	6.68403e+07	0	0
LCPM10393	3.6762e+09	0	0	1.60416e+09	0	0	6.68399e+07	0	0	0	0	0	0	2.6736e+08	0	0	0	0	2.6736e+08	0	1.3368e+08	0	0	0	6.68399e+07	0	0	0	1.3368e+08	0	0	4.67879e+08	1.13628e+09	0	0	0	0	0	0	0	0	0	4.0104e+08	0	0	0	6.68399e+07	0	0
LCPM10394	1.80277e+09	0	0	4.00615e+08	0	0	0	0	6.67692e+07	0	0	0	0	0	0	0	0	0	0	0	4.67385e+08	0	0	0	0	0	0	0	0	0	0	0	0	0	0	0	0	0	0	0	0	0	0	0	0	0	0	0	0
LCPM10395	3.02696e+10	0	0	1.33641e+09	0	0	0	0	0	0	2.00461e+08	0	0	0	6.68203e+07	0	0	0	0	0	0	0	0	0	0	0	0	0	2.47235e+09	0	0	0	0	0	2.00461e+08	0	0	0	0	0	0	0	0	0	0	0	0	1.47005e+09	0
LCPM10396	1.73751e+09	0	0	6.01444e+08	0	0	1.33654e+08	0	0	0	6.68272e+07	0	0	0	2.67309e+08	0	0	0	0	0	2.67309e+08	0	0	0	8.68753e+08	0	0	0	4.6779e+08	0	0	2.00481e+08	0	0	0	0	0	0	0	0	0	0	0	0	0	0	0	0	0
LCPM10397	3.18069e+10	0	0	1.47007e+09	0	0	0	0	0	0	0	0	0	0	0	0	0	0	1.33642e+08	0	3.00695e+09	0	0	0	6.68212e+08	0	0	0	9.35496e+08	0	0	2.67285e+08	0	0	0	0	0	0	0	0	0	0	0	0	0	0	7.35033e+08	0	0
LCPM10398	1.10277e+10	0	0	8.68852e+08	0	0	8.02018e+08	0	0	0	0	0	0	0	0	2.00504e+08	0	0	0	0	6.68348e+08	0	0	0	0	0	0	0	8.02018e+08	0	0	6.01513e+08	0	0	0	0	0	0	0	0	0	0	0	0	0	0	4.67844e+08	0	0
LCPM10399	2.8724e+09	0	0	1.336e+08	0	0	0	0	0	0	0	0	0	6.68e+07	0	0	0	0	1.336e+08	0	4.676e+08	0	0	0	6.68e+07	0	0	0	3.34e+08	0	0	1.7368e+09	0	0	0	0	0	0	0	0	0	0	0	0	0	0	6.68e+07	0	0
LCPM10400	1.02946e+10	0	0	6.68482e+08	0	0	0	0	0	0	0	0	0	2.00545e+08	0	1.33696e+08	0	0	0	0	1.00272e+09	0	0	0	6.68482e+07	0	0	0	1.8049e+09	0	0	0	0	0	0	0	0	0	0	0	0	0	0	0	0	0	0	0	0
LCPM10401	1.07581e+10	0	0	1.40323e+09	0	0	0	0	0	0	0	0	0	2.67281e+08	0	0	0	0	6.68203e+07	0	1.53687e+09	0	0	0	5.34562e+08	0	0	0	1.60369e+09	0	0	6.01382e+08	0	0	1.33641e+08	0	0	0	0	0	0	0	0	0	0	0	1.13594e+09	0	0
LCPM10402	1.26961e+09	0	0	1.40325e+09	6.68213e+07	0	0	0	0	0	0	0	0	1.33643e+08	0	0	0	0	6.68213e+07	0	1.06914e+09	0	0	0	6.68213e+07	0	0	0	6.68213e+08	0	0	1.33643e+08	0	0	0	0	0	0	0	0	0	1.33643e+08	0	0	0	0	0	0	0
LCPM10403	9.95777e+09	0	0	1.33661e+09	0	0	0	0	0	6.68307e+07	0	0	0	0	0	0	0	0	1.33661e+08	0	2.67323e+09	0	0	0	8.01968e+08	0	0	0	7.35137e+08	0	0	3.34153e+08	0	0	0	6.68307e+07	0	0	0	0	0	0	0	0	0	0	2.00492e+08	0	0
LCPM10404	4.27522e+09	0	0	6.68003e+08	0	0	0	0	0	0	0	0	0	4.00802e+08	0	0	0	0	0	0	2.40481e+09	0	0	0	0	0	0	0	6.68003e+07	0	0	0	0	0	6.68003e+07	0	0	0	0	0	0	0	0	0	0	0	0	0	0
LCPM10405	1.85117e+10	0	0	1.06927e+09	0	0	0	0	0	0	0	0	0	0	0	0	0	0	0	0	4.00976e+08	0	0	0	0	0	0	0	2.13854e+09	0	0	1.33659e+08	0	0	0	0	0	0	0	1.33659e+08	0	0	0	0	0	0	5.34634e+08	0	0
LCPM10406	2.87347e+10	1.3365e+09	0	5.34599e+08	0	0	3.34124e+08	0	0	0	0	0	0	0	0	0	0	0	0	0	1.53697e+09	0	0	0	4.67774e+08	0	0	0	5.34599e+08	0	0	2.67299e+08	0	0	0	0	0	0	0	0	0	0	0	0	0	0	6.68248e+07	0	0
LCPM10407	1.40405e+09	0	0	0	0	0	0	0	0	0	0	0	0	0	0	0	0	2.60753e+09	0	0	1.33719e+09	0	0	0	0	0	0	0	8.69176e+08	0	0	0	0	0	0	0	0	1.67149e+09	0	0	0	0	0	0	0	0	0	0	0
LCPM10408	1.2698e+09	0	0	1.13614e+09	0	0	0	0	0	0	0	0	0	0	0	0	0	0	0	0	8.68812e+08	0	0	0	6.68317e+07	0	0	0	1.2698e+09	0	0	2.67327e+08	0	0	6.68317e+07	0	0	0	0	0	0	0	0	0	0	0	4.0099e+08	0	0
LCPM10409	8.55234e+09	1.3363e+08	0	1.00223e+09	0	0	0	0	0	0	0	0	0	0	0	0	0	0	0	0	1.40312e+09	0	0	0	2.67261e+08	0	0	0	1.3363e+08	0	0	2.67261e+08	0	0	1.3363e+08	0	0	0	0	0	0	0	0	0	0	0	2.00445e+08	0	0
LCPM10410	2.48552e+10	0	0	8.68597e+08	0	0	0	0	0	0	0	0	0	1.3363e+08	0	0	0	0	2.00445e+08	0	1.46993e+09	0	0	0	4.00891e+08	0	0	0	4.00891e+08	0	0	1.3363e+08	0	2.67261e+08	0	0	0	0	0	0	6.68151e+07	0	0	0	0	0	5.34521e+08	0	0
LCPM10411	5.01399e+09	0	0	4.01119e+08	0	0	3.34266e+08	0	0	0	0	0	0	0	0	0	0	0	0	0	4.67972e+08	0	0	0	0	0	0	0	2.00559e+08	0	0	0	0	0	0	0	0	0	0	0	0	0	0	0	0	0	6.68532e+07	0	0
LCPM10412	5.1448e+09	0	0	6.68156e+08	0	0	5.34525e+08	0	0	0	0	0	0	0	0	0	0	0	0	0	1.73721e+09	0	0	0	6.68156e+08	0	0	0	6.68156e+08	0	0	2.67262e+08	0	0	0	0	0	0	0	0	0	0	0	0	0	0	6.68156e+07	0	0
LCPM10413	2.40423e+09	0	0	2.00353e+08	0	0	6.67842e+07	0	0	0	0	0	0	0	0	0	0	2.13709e+09	0	0	7.34626e+08	0	0	0	0	0	0	0	0	0	0	0	0	0	0	0	0	0	0	0	0	0	0	0	0	0	0	0	0
LCPM10414	6.01382e+09	0	0	4.67742e+08	0	0	2.67281e+08	0	0	0	0	0	0	2.00461e+08	0	0	0	0	0	0	2.67281e+08	0	0	0	6.68203e+07	0	0	0	1.13594e+09	0	0	8.68664e+08	0	0	1.33641e+08	0	0	0	0	6.68203e+07	0	0	2.00461e+08	0	0	0	1.33641e+08	0	0
LCPM10415	2.60579e+09	2.00445e+08	0	8.01782e+08	0	0	0	0	0	0	0	0	0	4.67706e+08	0	0	0	0	6.68151e+07	0	1.3363e+09	0	0	0	0	0	0	0	2.00445e+08	0	0	1.73719e+09	0	0	1.3363e+08	0	0	0	0	0	0	0	0	0	0	0	4.67706e+08	0	0
LCPM10416	5.08497e+10	0	0	2.67278e+08	0	0	0	0	0	0	0	0	0	0	0	0	0	0	0	0	4.47691e+09	0	0	0	0	0	0	0	0	0	0	0	0	0	0	0	0	0	0	0	0	0	0	0	0	0	6.68195e+08	0	0
LCPM10417	2.67273e+09	0	0	1.26955e+09	0	0	0	0	0	0	0	0	0	1.33636e+08	0	0	0	0	0	0	3.27409e+09	0	0	0	0	0	0	0	0	0	0	2.00455e+08	0	0	0	0	0	0	0	0	0	0	0	0	0	0	0	0	0
LCPM10418	2.21202e+10	0	0	1.60388e+09	0	0	0	0	0	0	0	0	0	0	0	0	0	0	2.00485e+08	0	1.40339e+09	0	0	0	7.35111e+08	0	0	0	4.0097e+08	0	0	4.0097e+08	0	0	0	0	0	0	0	0	0	0	0	0	0	0	2.67313e+08	0	0
LCPM10419	5.34759e+08	0	0	1.3369e+08	0	0	0	0	0	0	0	0	0	0	6.68449e+07	6.68449e+07	0	0	0	0	2.00535e+08	0	0	0	6.68449e+07	0	0	0	1.3369e+08	0	0	0	0	0	0	0	0	0	0	0	0	0	0	0	0	0	6.68449e+07	0	0
LCPM10420	7.54895e+09	3.34024e+08	0	1.20249e+09	0	0	6.68049e+07	0	0	0	0	0	0	0	0	0	0	0	0	0	2.00415e+08	0	0	0	9.35268e+08	0	0	0	1.3361e+08	0	0	1.3361e+08	0	0	0	0	0	0	0	0	0	0	0	0	0	0	1.3361e+08	0	0
LCPM10421	2.03176e+10	0	0	4.67839e+08	0	0	1.13618e+09	0	0	0	0	0	0	4.01005e+08	0	2.00503e+08	0	0	0	0	1.87136e+09	0	0	0	5.34673e+08	0	0	0	2.67337e+08	0	0	2.00503e+08	0	0	0	6.68342e+07	0	0	0	0	0	0	0	0	0	0	6.68342e+08	0	0
LCPM10422	1.57696e+10	0	0	1.60369e+09	0	0	0	0	0	0	0	0	0	0	0	0	0	1.93779e+09	2.00461e+08	0	1.67051e+09	0	0	0	6.68203e+07	0	0	0	7.35023e+08	0	0	4.00922e+08	0	0	0	0	0	0	0	6.68203e+07	0	0	0	0	0	0	3.34101e+08	0	0
LCPM10423	2.09108e+10	0	0	1.20254e+09	0	0	0	0	0	0	0	0	0	6.68076e+07	0	0	0	0	0	0	1.26934e+09	0	0	0	1.26934e+09	0	0	0	2.6723e+08	0	0	4.00846e+08	0	0	6.68076e+07	0	0	0	0	0	0	0	0	0	0	0	2.6723e+08	0	0
LCPM10424	6.01241e+09	0	0	8.01655e+08	0	0	6.68046e+08	0	0	0	0	0	0	0	0	0	0	0	0	0	7.3485e+08	0	0	0	4.67632e+08	0	0	0	3.34023e+08	0	0	0	0	0	6.68046e+07	0	0	0	0	0	0	0	0	0	0	0	1.33609e+08	0	0
LCPM10425	0	0	0	7.2159e+09	2.00442e+08	0	0	0	0	0	6.68139e+07	0	0	6.68139e+08	0	0	0	0	0	0	4.00883e+08	0	0	0	2.00442e+08	0	0	0	1.20265e+09	0	0	0	0	0	0	0	0	0	0	0	0	6.68139e+07	0	0	0	0	4.67697e+08	0	0
LCPM10426	8.68258e+09	0	0	9.35048e+08	0	0	0	0	0	0	0	0	0	2.67156e+08	0	0	0	0	6.67891e+07	0	8.01469e+08	0	0	0	2.67156e+08	0	0	0	9.35048e+08	0	0	4.67524e+08	0	0	0	0	0	0	0	0	0	0	0	0	0	0	0	0	0
LCPM10427	2.87449e+09	6.68487e+07	0	7.35336e+08	0	0	6.68487e+07	0	0	0	0	0	0	6.68487e+07	0	0	0	0	2.00546e+08	0	1.06958e+09	0	0	0	2.67395e+08	0	0	0	4.01092e+08	0	0	1.33697e+08	0	0	0	0	0	0	0	0	0	0	0	0	0	0	1.33697e+08	0	0
LCPM10428	3.87568e+09	0	0	1.2028e+09	0	0	0	0	0	0	0	0	0	6.6822e+07	0	0	0	0	2.00466e+08	0	2.67288e+08	0	0	0	5.34576e+08	0	0	0	7.35042e+08	0	0	0	0	0	0	0	0	0	0	0	0	0	0	0	0	0	6.6822e+07	0	0
LCPM10429	1.73618e+10	0	0	6.67761e+07	0	0	0	0	0	0	0	0	0	0	0	0	0	0	0	0	0	0	0	0	1.33552e+08	0	0	0	0	0	0	0	0	0	0	0	0	0	0	0	0	0	0	0	0	0	6.67761e+07	0	0
LCPM10430	3.58767e+10	0	0	2.40514e+09	0	0	0	0	0	0	0	6.68096e+07	0	1.13576e+09	0	0	0	0	1.33619e+08	0	1.20257e+09	0	0	0	2.00429e+08	0	0	0	1.33619e+09	1.33619e+08	0	1.33619e+08	0	0	6.68096e+07	0	0	0	0	4.67667e+08	6.68096e+07	0	0	0	0	0	1.33619e+08	0	0
LCPM10431	1.48341e+10	0	0	2.27189e+09	0	0	0	0	0	0	0	0	0	0	1.33641e+08	0	0	0	0	0	1.0023e+09	0	0	0	6.68203e+08	0	0	0	1.06912e+09	0	0	2.00461e+08	0	0	0	0	0	0	0	0	6.68203e+07	0	0	0	0	0	6.68203e+08	0	0
LCPM10432	1.80446e+09	5.34653e+08	0	3.87624e+09	0	0	0	0	0	6.68317e+07	0	0	0	0	0	0	0	0	6.68317e+07	0	1.4703e+09	0	0	0	5.34653e+08	0	0	0	1.20297e+09	0	0	1.33663e+08	0	0	6.68317e+07	0	0	0	0	0	0	0	0	0	0	0	6.68317e+07	0	0
LCPM10433	1.87107e+09	0	0	7.35063e+08	0	0	0	0	0	0	2.00472e+08	0	0	0	0	0	0	0	0	0	1.4033e+09	0	0	0	0	0	0	0	4.67767e+08	0	0	9.35535e+08	0	0	0	0	0	0	0	0	0	0	0	0	0	0	0	0	0
LCPM10434	1.16282e+10	0	2.67315e+08	2.339e+09	6.68287e+07	0	4.67801e+08	0	0	6.68287e+07	0	6.68287e+07	0	0	0	0	0	0	0	0	1.8712e+09	0	0	0	1.47023e+09	0	0	0	2.27217e+09	0	0	8.01944e+08	0	0	6.68287e+07	0	0	0	0	0	0	0	0	0	0	0	6.01458e+08	0	0
LCPM10435	2.87348e+09	0	0	1.0692e+09	0	0	0	0	0	0	0	0	0	0	6.68251e+07	1.0692e+09	0	0	0	0	4.67775e+08	0	0	0	0	0	0	0	5.34601e+08	6.68251e+07	0	0	0	0	0	0	0	0	0	0	0	0	1.3365e+08	0	0	0	6.68251e+07	0	0
LCPM10436	1.25608e+10	0	0	6.68127e+08	0	0	2.67251e+08	0	0	0	0	0	0	0	0	0	0	0	0	0	1.40307e+09	0	0	0	0	0	0	0	3.34064e+08	0	0	4.67689e+08	0	0	0	0	0	0	0	0	0	0	0	0	0	0	5.34502e+08	0	0
LCPM10437	8.21985e+09	0	0	1.53705e+09	0	0	0	0	0	6.68281e+07	0	0	0	0	0	0	0	0	0	0	1.87119e+09	0	0	0	6.68281e+07	0	0	0	1.33656e+08	0	0	3.3414e+08	0	0	0	0	0	0	0	4.00969e+08	0	0	0	0	0	0	1.33656e+08	0	0
LCPM10438	5.94544e+09	0	0	1.06884e+09	0	0	2.00408e+08	0	0	0	0	0	0	6.68026e+07	0	0	0	0	6.68026e+07	0	4.67619e+08	0	0	0	6.68026e+07	0	0	1.46966e+09	6.68026e+08	0	0	0	0	0	0	0	0	0	0	0	0	0	0	0	0	0	1.33605e+08	0	0
LCPM10439	1.97097e+10	0	0	5.34502e+08	0	0	0	0	0	0	0	0	0	0	0	0	0	0	0	0	1.13582e+09	0	0	0	2.00438e+08	0	0	0	1.33625e+08	0	0	9.35378e+08	0	0	0	0	0	0	0	0	0	0	0	0	0	0	6.01314e+08	0	0
LCPM10440	5.34349e+08	0	0	4.67555e+08	0	0	0	0	0	0	0	0	0	4.00762e+08	0	1.33587e+08	0	0	0	0	3.33968e+08	0	0	0	6.67936e+07	0	0	0	6.67936e+07	0	0	3.33968e+08	0	0	0	0	0	0	0	0	0	0	0	0	0	0	6.67936e+07	0	0
LCPM10441	2.27113e+09	0	0	8.68374e+08	0	0	0	0	0	0	0	0	0	6.6798e+07	0	0	0	0	0	0	1.73675e+09	0	0	0	0	0	0	0	9.35172e+08	0	0	2.67192e+08	0	0	0	0	0	0	0	0	0	0	0	0	0	0	4.67586e+08	6.6798e+07	0
LCPM10442	6.68064e+07	0	0	0	0	0	0	0	0	0	0	0	0	0	0	0	0	0	0	0	2.00419e+08	0	0	0	0	0	0	0	6.68064e+07	0	0	0	0	0	0	0	0	0	0	0	0	0	0	0	0	0	0	0	0
LCPM10443	2.51233e+10	0	0	4.6772e+08	6.68172e+07	0	0	0	0	0	0	0	0	9.3544e+08	0	0	0	0	0	0	6.68172e+07	0	0	0	6.68172e+07	0	0	0	6.01354e+08	0	0	0	0	0	0	0	0	0	0	0	0	0	0	0	0	0	8.01806e+08	0	0
LCPM10444	0	0	0	0	0	0	4.67678e+08	0	0	0	0	0	0	6.68112e+07	6.68112e+07	0	0	0	0	0	4.67678e+08	0	0	0	0	0	0	0	6.01301e+08	0	0	0	0	0	0	0	0	0	0	0	0	0	0	0	0	0	0	0	0
LCPM10445	1.20258e+09	3.34051e+08	0	2.00431e+08	0	0	5.34482e+08	0	0	0	0	0	0	6.68102e+07	0	0	0	3.34051e+08	0	0	1.73707e+09	0	0	0	0	0	0	0	6.68102e+07	0	0	0	0	0	0	0	0	0	0	0	0	0	0	0	0	0	4.00861e+08	0	0
LCPM10446	2.67245e+08	0	0	2.47202e+09	0	0	6.68114e+07	0	0	0	0	0	0	2.9397e+09	0	0	0	0	0	0	6.68114e+07	0	0	0	0	0	0	0	6.68114e+08	0	0	4.00868e+08	0	0	0	0	0	0	0	0	0	0	0	0	0	0	0	0	0
LCPM10447	1.47002e+09	0	0	5.34552e+08	0	0	0	0	1.33638e+08	0	0	0	0	0	0	0	0	0	0	0	4.74415e+09	0	0	0	0	0	0	0	2.67276e+08	0	0	0	0	0	0	0	0	0	0	0	0	0	0	0	0	0	2.07139e+09	0	0
LCPM10448	1.56409e+10	4.01048e+08	0	1.20315e+09	0	0	0	0	0	0	0	0	0	0	0	0	0	0	6.68414e+07	0	4.6789e+08	0	0	0	0	0	0	0	1.87156e+09	0	0	1.1363e+09	0	0	0	0	0	0	0	0	0	0	0	0	0	0	4.6789e+08	0	0
LCPM10449	0	0	0	3.33605e+08	0	0	0	0	0	0	0	0	0	0	6.6721e+07	0	0	0	0	0	2.00163e+08	0	0	0	0	0	0	0	2.66884e+08	0	0	0	0	0	0	0	0	0	0	0	0	0	0	0	0	0	0	0	0
LCPM10450	0	0	0	0	0	0	0	0	0	0	0	0	0	0	0	0	0	0	0	0	6.01528e+08	0	0	0	3.34182e+08	0	0	0	0	0	0	2.00509e+08	0	0	0	0	0	0	0	0	0	0	0	0	0	0	0	0	0
LCPM10451	6.01583e+08	6.68425e+08	0	1.00264e+09	0	0	0	0	0	0	0	0	0	1.06948e+09	0	0	0	0	0	0	0	0	0	0	6.68425e+07	0	0	0	4.67898e+08	0	0	2.6737e+08	0	0	0	0	0	0	0	0	0	0	0	0	0	0	0	0	0
LCPM10452	4.07754e+09	2.00535e+08	0	2.60695e+09	0	0	5.34759e+08	0	0	0	0	0	0	1.3369e+08	0	0	0	0	0	0	2.00535e+08	0	0	0	2.6738e+08	0	0	0	3.34225e+08	0	0	5.34759e+08	0	0	0	0	0	0	0	0	0	0	0	0	0	0	4.67914e+08	0	0
LCPM10453	5.67944e+09	0	0	2.00451e+09	0	0	6.68169e+07	0	0	0	0	0	0	5.34535e+08	0	0	0	0	0	0	4.00901e+08	0	0	0	1.33634e+08	2.00451e+08	0	0	3.34084e+08	0	0	0	0	0	0	0	0	0	0	0	0	0	0	0	0	0	0	0	0
LCPM10454	1.23613e+10	1.33635e+08	0	1.00227e+09	0	0	5.34541e+08	0	0	0	0	0	0	0	0	0	0	0	0	0	7.34994e+08	0	0	0	6.68177e+07	0	0	0	5.34541e+08	0	0	6.68177e+08	0	0	0	0	0	0	0	0	0	0	0	1.33635e+08	0	0	4.67724e+08	0	0
LCPM10455	1.92428e+10	0	0	7.34967e+08	0	0	0	0	0	0	0	0	0	1.3363e+08	0	0	0	0	0	0	1.13586e+09	0	0	0	4.00891e+08	0	0	0	1.3363e+08	0	0	0	0	0	0	0	0	0	0	0	0	0	0	0	0	0	0	0	0
LCPM10456	5.67919e+09	0	0	4.00884e+08	0	0	2.00442e+08	0	0	0	0	0	0	0	0	0	0	0	0	0	5.34512e+08	0	0	0	2.67256e+08	0	0	0	2.67256e+08	0	0	6.6814e+07	0	0	0	0	0	0	0	0	0	0	0	0	0	0	3.3407e+08	0	0
LCPM10457	8.66667e+08	0	0	0	0	0	0	0	0	6.66667e+07	0	0	0	0	0	0	0	0	0	0	2e+08	0	0	0	0	0	0	0	0	0	0	0	0	0	0	0	0	0	0	0	0	0	0	0	0	0	0	0	0
LCPM10458	9.82322e+09	0	0	0	0	0	0	0	0	0	0	0	0	0	0	0	0	0	0	0	1.53697e+09	0	0	0	2.00474e+08	0	0	0	2.00474e+08	0	0	0	0	0	0	0	0	0	0	0	0	0	0	0	0	0	4.00948e+08	0	0
LCPM10459	8.41853e+09	0	0	4.67696e+08	0	0	4.67696e+08	0	0	0	0	0	0	0	0	0	0	1.16924e+10	0	0	1.33627e+08	0	0	0	6.68137e+07	0	0	0	8.01764e+08	0	0	2.00441e+08	0	0	0	0	0	0	0	0	0	0	0	0	0	0	1.33627e+08	0	0
LCPM10460	23520000000	0	0	2.67273e+09	0	0	1.33636e+08	0	0	6.68182e+07	0	0	0	0	0	0	0	0	2.00455e+08	0	4.67727e+08	0	0	0	4.67727e+08	0	0	0	1470000000	0	0	735000000	0	0	0	0	0	0	0	0	0	0	0	0	0	0	1.33636e+08	0	0
LCPM10461	6.14747e+09	0	0	9.35484e+08	0	0	1.20276e+09	0	0	0	0	0	0	0	0	6.01382e+08	0	0	0	0	1.33641e+09	0	0	0	6.68203e+08	0	0	0	1.69055e+10	0	0	0	0	0	0	0	0	0	0	0	0	6.68203e+07	0	0	0	0	1.33641e+08	0	0
LCPM10462	6.0119e+08	0	0	2.27116e+09	0	0	0	0	0	0	0	0	0	3.33995e+08	0	0	0	0	0	0	0	0	0	0	2.00397e+08	0	0	0	6.0119e+08	0	0	4.00794e+08	0	0	0	0	0	0	0	0	0	0	0	0	0	0	1.33598e+08	0	0
LCPM10463	6.24716e+10	5.34517e+08	0	5.01109e+09	0	0	0	0	0	0	0	0	0	0	0	0	0	0	2.67258e+08	0	2.40533e+09	0	0	0	1.13585e+09	0	0	0	5.34517e+08	0	0	0	0	0	0	0	0	0	0	0	0	0	0	0	0	0	3.34073e+08	0	0
LCPM10464	6.6147e+09	0	0	2.80624e+09	1.3363e+08	0	4.67706e+08	0	0	0	0	0	0	2.67261e+08	0	0	0	0	0	0	3.34076e+08	0	0	0	6.01336e+08	0	0	0	2.27171e+09	0	0	5.34521e+08	0	0	0	0	0	0	0	0	0	0	0	0	0	0	6.01336e+08	0	0
LCPM10465	6.88137e+09	0	0	1.93747e+09	0	0	0	0	0	0	0	0	0	1.33619e+08	0	0	0	0	1.33619e+08	0	3.34047e+08	0	0	0	4.00857e+08	0	0	0	1.33619e+08	0	0	1.33619e+08	0	7.34904e+08	0	0	0	0	0	0	0	0	0	0	0	0	2.67238e+08	0	0
LCPM10466	1.16283e+10	0	0	6.68293e+07	0	0	2.67317e+08	0	0	0	0	0	0	0	0	0	0	0	0	0	1.47024e+09	0	0	0	2.00488e+08	0	0	0	1.47024e+09	0	0	3.34146e+08	0	0	0	0	0	0	0	0	0	0	0	0	0	0	0	0	0
LCPM10467	6.68265e+08	0	0	0	0	0	6.68265e+07	0	0	0	0	0	0	0	0	0	0	0	0	0	3.34132e+08	0	0	0	6.68265e+07	0	0	0	6.68265e+07	0	0	0	0	0	0	0	0	0	0	0	0	0	0	0	0	0	6.68265e+07	0	0
LCPM10468	0	0	0	0	0	0	0	0	1.33701e+08	0	0	0	0	0	0	0	0	0	0	0	0	0	0	0	0	0	0	0	0	0	0	0	0	0	0	0	0	0	0	0	0	0	0	0	0	0	0	0	0
LCPM10469	8.22132e+09	0	0	2.0052e+08	0	0	4.0104e+08	0	0	0	0	0	0	0	0	0	0	0	2.6736e+08	0	2.60676e+09	0	1.3368e+08	0	0	0	0	0	6.684e+07	0	0	0	0	0	0	0	0	0	0	0	0	0	0	0	0	0	2.0052e+08	0	0
LCPM10470	1.50991e+10	8.68534e+08	0	6.01293e+08	0	0	6.68103e+08	0	0	0	0	0	0	6.68103e+07	0	0	0	0	0	0	1.13578e+09	0	0	0	8.01724e+08	0	0	0	4.00862e+08	0	0	4.00862e+08	0	0	0	0	0	0	0	0	0	0	0	0	0	0	2.67241e+08	0	0
LCPM10471	3.0074e+09	0	0	2.67324e+08	0	0	0	0	0	0	0	0	0	0	0	0	0	0	0	0	4.67818e+08	0	0	0	0	0	0	0	2.00493e+08	0	0	0	0	0	0	0	0	0	0	0	0	0	0	0	0	0	1.33662e+08	0	0
LCPM10472	1.10289e+10	3.34208e+08	0	6.68416e+08	0	0	6.68416e+07	0	0	0	0	0	0	0	0	0	0	0	0	0	1.33683e+09	0	0	0	0	0	0	0	2.67367e+08	0	0	0	0	0	0	0	0	0	0	0	0	0	0	0	0	0	2.00525e+08	0	0
LCPM10473	3.67483e+09	0	0	3.34076e+08	0	0	0	0	6.68151e+08	0	0	0	0	0	0	0	0	0	0	0	8.01782e+08	0	0	0	0	0	0	0	0	0	0	6.68151e+08	0	0	0	0	0	0	0	0	0	0	0	0	0	0	4.00891e+08	0	0
LCPM10474	1.54364e+10	0	0	2.33885e+09	0	0	0	0	0	0	0	0	0	0	0	0	0	0	0	0	4.34357e+09	0	0	0	3.34121e+08	0	0	0	4.67769e+08	0	0	5.34593e+08	0	0	2.00472e+08	6.68242e+07	0	0	0	0	0	0	0	0	0	1.33648e+08	6.68242e+07	0	0
LCPM10475	8.89037e+09	0	0	1.60428e+09	0	0	0	0	0	0	0	0	0	0	0	1.3369e+08	0	0	0	0	5.34759e+08	0	0	0	6.68449e+07	0	0	0	0	0	0	0	0	0	6.68449e+07	0	0	0	0	0	0	0	0	6.68449e+07	0	0	3.34225e+08	0	0
LCPM10476	1.28239e+10	0	0	5.34331e+08	0	0	0	0	0	0	0	0	0	2.67165e+08	0	0	0	0	0	0	5.34331e+09	0	0	0	3.33957e+08	0	0	0	1.33583e+08	0	0	6.67913e+07	0	0	0	0	0	0	0	6.67913e+07	0	0	0	0	0	0	5.34331e+08	0	0
LCPM10477	2.66525e+08	0	0	0	0	0	0	0	0	0	0	0	0	0	0	0	0	0	0	0	2.66525e+08	0	0	0	6.66311e+07	0	0	0	0	0	0	0	0	0	0	0	0	0	0	0	0	0	0	0	0	0	0	0	0
LCPM10478	1.91814e+10	0	0	2.00503e+09	0	0	8.0201e+08	0	0	0	0	0	0	4.67839e+08	0	0	0	0	0	0	1.40352e+09	0	0	0	5.34673e+08	0	0	0	7.35176e+08	0	0	1.60402e+09	0	0	0	0	0	0	0	0	0	0	0	0	0	0	4.01005e+08	0	0
LCPM10479	3.74275e+09	0	0	6.68348e+08	0	0	0	0	0	0	0	0	0	0	0	0	0	0	0	0	1.3367e+08	0	0	0	6.68348e+07	0	0	0	8.68852e+08	0	0	3.34174e+08	0	0	0	0	0	0	0	0	0	0	0	0	2.67339e+08	0	1.3367e+08	0	0
LCPM10480	1.68376e+10	0	0	4.14259e+09	0	0	0	0	0	0	0	6.6816e+07	0	2.00448e+08	0	0	0	0	0	0	1.2695e+09	0	0	0	4.00896e+08	0	0	0	6.6816e+07	0	0	4.00896e+08	0	0	0	0	0	0	0	0	0	0	3.20717e+09	0	0	1.33632e+08	8.68608e+08	0	0
LCPM10481	2.73599e+09	0	0	0	0	0	0	0	0	0	0	0	0	0	0	0	0	0	0	0	4.00388e+08	0	0	0	1.33463e+08	0	0	0	2.00194e+08	0	0	0	0	0	0	0	0	0	0	0	0	0	0	0	0	0	6.67314e+07	0	0
LCPM10482	1.00881e+10	0	0	1.13574e+09	0	0	0	0	0	0	0	0	0	4.67659e+08	0	0	0	3.47404e+09	1.33617e+08	0	1.33617e+09	0	0	0	0	0	0	0	9.35318e+08	0	0	1.33617e+08	0	0	0	0	0	0	0	0	0	0	0	0	6.27999e+09	0	6.68084e+07	0	0
LCPM10483	8.41825e+09	0	0	2.27159e+09	0	0	1.33623e+08	0	0	0	0	0	0	1.33623e+08	0	0	0	0	0	0	5.34492e+08	0	0	0	4.67681e+08	0	0	0	9.35361e+08	0	0	6.01304e+08	0	0	0	0	0	0	0	0	0	0	0	0	0	0	1.33623e+08	0	0
LCPM10484	2.14514e+10	1.33654e+08	0	1.67067e+09	0	0	6.68269e+07	0	0	0	0	0	0	6.68269e+07	0	0	0	0	0	0	2.4726e+09	0	0	0	6.01442e+08	2.00481e+08	0	0	4.67788e+08	0	0	6.68269e+07	0	0	0	0	0	0	0	0	0	0	0	0	0	0	1.06923e+09	0	0
LCPM10485	1.8847e+10	0	0	1.203e+09	0	0	0	0	0	0	0	0	0	0	0	0	0	0	0	0	1.06933e+09	0	0	0	3.34166e+08	0	0	0	1.33666e+08	0	0	0	0	0	0	0	0	0	0	0	0	0	0	0	0	0	2.07183e+09	0	0
LCPM10486	8.67352e+08	0	0	0	0	0	0	0	1.00079e+09	1.33439e+08	0	0	0	0	0	0	0	0	0	0	1.20095e+09	0	0	0	0	0	0	0	0	0	0	0	0	0	0	0	0	0	0	0	0	0	0	0	0	0	0	0	0
LCPM10487	4.81055e+09	6.68132e+07	0	7.34945e+08	0	0	0	0	0	0	0	0	0	0	6.68132e+07	6.68132e+07	0	0	0	0	1.73714e+09	0	0	0	2.0044e+08	0	0	0	8.01759e+08	0	0	3.34066e+08	0	0	0	0	0	0	0	0	0	0	0	0	0	0	1.33626e+08	0	0
LCPM10488	1.22966e+10	0	0	4.14342e+09	0	0	0	0	0	0	0	0	0	5.34635e+08	0	0	0	0	0	0	2.60635e+09	0	0	0	4.00977e+08	0	0	0	2.67318e+09	0	0	5.34635e+08	0	0	0	0	0	0	0	0	0	0	0	0	0	0	3.34147e+08	0	0
LCPM10489	9.62529e+09	0	0	5.34738e+08	0	0	3.34211e+08	0	0	0	0	0	0	0	0	0	0	0	0	0	1.20316e+09	0	0	0	7.35265e+08	0	0	0	0	0	0	0	0	0	0	0	0	0	0	0	0	0	0	0	0	0	9.35792e+08	0	0
LCPM10490	1.33644e+08	0	0	1.67056e+09	6.68222e+07	0	0	0	0	0	0	0	0	0	0	0	0	0	0	0	2.67289e+08	0	0	0	1.33644e+08	0	0	0	1.67056e+09	0	0	2.60607e+09	0	0	0	0	0	0	0	0	0	0	0	0	0	0	1.33644e+08	0	0
LCPM10491	1.18306e+10	0	0	2.00519e+08	0	0	0	0	0	0	0	0	0	1.33679e+08	0	0	0	0	6.68396e+07	0	1.67099e+09	0	0	0	6.68396e+07	0	0	0	1.33679e+08	0	0	0	0	0	0	0	0	0	0	3.34198e+08	0	0	0	0	0	0	5.34717e+08	0	0
LCPM10492	5.81454e+09	0	0	4.67836e+08	0	0	0	0	0	0	0	0	0	0	0	0	0	0	0	0	2.67335e+08	0	0	0	0	0	0	0	1.33668e+08	0	0	0	0	0	0	0	0	0	0	0	0	0	0	0	0	0	6.68338e+07	0	0
LCPM10493	1.08901e+10	0	0	1.20259e+09	0	0	0	0	0	0	0	0	0	0	0	0	0	0	0	0	1.40302e+09	0	0	0	3.34053e+08	0	0	0	0	0	0	2.00432e+08	0	0	6.68106e+07	0	0	0	0	0	0	0	0	0	0	0	2.00432e+08	0	0
LCPM10494	1.70392e+10	0	0	2.07143e+09	0	0	0	0	0	0	0	0	0	1.33641e+08	0	0	0	0	0	0	2.40553e+09	0	0	0	3.34101e+08	0	0	0	1.33641e+09	0	0	0	0	0	0	0	0	0	0	0	0	0	0	0	0	0	5.34562e+08	0	0
LCPM10495	8.35129e+09	0	0	9.35345e+08	0	0	0	0	0	0	6.68103e+07	0	0	2.00431e+08	6.68103e+07	0	0	0	0	0	2.33836e+09	0	0	0	1.13578e+09	0	0	0	4.00862e+08	0	0	5.34483e+08	0	0	1.33621e+08	1.33621e+08	0	0	0	0	0	0	0	0	0	0	7.34914e+08	0	0
LCPM10496	8.75436e+09	0	0	2.2053e+09	0	0	8.01927e+08	0	0	0	0	0	0	0	0	6.68272e+07	0	0	0	0	8.01927e+08	0	0	0	6.68272e+08	0	0	0	1.60385e+09	0	0	0	0	0	0	0	0	0	0	0	0	0	0	0	0	0	4.00963e+08	0	0
LCPM10497	1.37011e+10	0	0	2.00504e+08	0	0	2.00504e+08	0	0	0	0	0	0	0	0	0	0	1.67087e+09	0	0	1.13619e+09	0	0	0	2.00504e+08	0	0	0	5.34678e+08	0	0	2.00504e+08	0	0	0	0	0	0	0	0	0	0	0	0	0	0	2.00504e+08	0	0
LCPM10498	8.66667e+08	6.66667e+07	0	6.66667e+07	0	0	0	0	0	0	0	0	0	6.66667e+07	0	0	0	1.33333e+08	0	0	200000000	0	0	0	0	0	0	0	0	0	0	0	0	0	0	0	0	0	0	0	0	0	0	0	0	0	0	0	0
LCPM10499	4.61153e+09	0	0	4.67836e+08	0	0	0	0	0	0	0	0	0	6.68338e+07	0	0	0	0	6.68338e+07	0	1.26984e+09	0	0	0	6.68338e+07	0	0	0	7.35171e+08	0	0	7.35171e+08	0	0	0	0	0	0	0	0	0	0	0	0	0	0	0	0	0
LCPM10500	1.54342e+10	0	0	1.13585e+09	0	0	2.00444e+08	0	0	0	0	6.68147e+07	0	2.67259e+08	0	0	0	0	1.33629e+08	0	6.01332e+08	0	0	0	1.33629e+08	0	0	0	4.67703e+08	0	0	1.33629e+08	0	0	0	0	0	0	0	0	0	0	0	0	0	0	5.34517e+08	0	0
LCPM10501	0	0	0	0	0	0	0	0	0	0	0	0	0	0	0	0	0	0	0	0	0	0	0	0	0	0	0	0	0	0	0	0	0	0	0	0	0	0	0	0	0	0	0	0	0	0	0	0	0
LCPM10502	3.40821e+09	0	0	1.87118e+09	6.68277e+07	0	0	0	0	0	0	0	0	5.34622e+08	0	0	0	3.74235e+09	2.00483e+08	0	2.27214e+09	0	0	0	0	0	0	0	5.34622e+08	0	0	8.01932e+08	0	0	6.68277e+07	0	0	0	0	0	0	0	2.00483e+08	0	0	0	1.33655e+08	0	0
LCPM10503	1.28959e+10	0	0	1.73727e+09	0	0	0	0	0	2.67272e+08	0	0	0	6.68179e+07	0	0	0	0	2.67272e+08	0	6.68179e+08	0	0	0	7.34997e+08	0	0	8.68633e+08	8.01815e+08	0	0	0	0	0	0	0	0	0	0	0	0	0	0	0	0	0	3.3409e+08	0	0
LCPM10504	1.12306e+10	6.68491e+07	0	1.20328e+09	0	0	4.01094e+08	0	0	6.68491e+07	0	0	0	0	0	0	0	0	0	0	4.01094e+08	0	0	0	0	0	0	0	2.00547e+09	0	0	9.35887e+08	0	0	0	0	0	0	0	0	0	0	0	0	0	0	6.68491e+07	0	0
LCPM10505	6.67922e+07	0	0	0	0	0	0	0	0	0	0	0	0	0	0	0	0	0	0	0	3.33961e+08	0	0	0	0	0	0	0	0	0	0	0	0	0	0	0	0	1.53622e+09	0	0	0	0	0	0	0	0	0	0	0
LCPM10506	1.58335e+10	0	0	3.34039e+08	0	0	2.00424e+08	0	0	0	0	0	0	6.68078e+07	0	0	0	0	0	0	1.13573e+09	0	0	0	2.67231e+08	0	0	0	4.00847e+08	0	0	6.01271e+08	0	0	0	0	0	0	0	0	0	0	0	0	0	0	6.68078e+08	0	0
LCPM10507	1.19614e+10	4.00941e+08	0	1.06918e+09	0	0	8.68706e+08	0	0	1.33647e+08	0	0	0	2.00471e+08	0	0	0	0	0	0	1.80424e+09	0	0	0	2.67294e+08	0	0	0	1.47012e+09	0	0	1.33647e+08	0	0	0	0	0	0	0	0	0	0	0	0	0	0	1.26965e+09	0	0
LCPM10508	4.74472e+09	0	0	1.20289e+09	0	0	1.33654e+08	0	0	0	0	0	0	4.00962e+08	0	0	0	0	0	0	1.33654e+08	0	0	0	9.35579e+08	0	0	0	6.68271e+08	0	0	0	0	0	0	0	0	0	0	0	0	0	0	0	0	0	3.34135e+08	0	0
LCPM10509	1.19606e+10	0	0	8.68646e+08	0	0	0	0	0	0	0	0	0	0	6.6819e+07	1.33638e+08	0	0	0	0	3.14049e+09	0	0	0	6.01371e+08	0	0	0	5.34552e+08	0	0	6.6819e+08	0	0	0	0	0	0	0	0	0	0	0	0	0	0	0	0	0
LCPM10510	6.68139e+07	0	0	3.00663e+09	6.68139e+07	0	0	0	0	0	0	0	0	4.00883e+08	0	0	0	0	0	0	4.67697e+08	0	0	0	0	0	0	0	4.00883e+08	0	0	6.68139e+08	0	0	0	0	0	0	0	0	0	6.68139e+07	0	0	0	0	3.3407e+08	0	0
LCPM10511	1.49016e+10	0	0	7.35057e+08	0	0	2.67294e+08	0	0	0	0	0	0	2.0047e+08	0	0	0	0	0	0	1.06917e+09	0	0	0	4.0094e+08	0	0	0	2.0047e+08	0	0	0	0	0	0	0	0	0	0	0	0	0	0	0	0	0	4.0094e+08	0	0
LCPM10512	1.81786e+10	2.005e+08	0	1.604e+09	0	0	2.67333e+08	0	0	0	0	0	0	0	0	0	0	0	0	0	1.47033e+09	0	0	0	0	0	0	0	2.005e+08	0	0	1.33666e+08	0	0	0	0	0	0	0	0	0	0	0	0	0	0	2.67333e+08	0	0
LCPM10513	5.07881e+09	0	0	4.00959e+08	0	0	6.68265e+07	0	0	0	0	0	0	0	0	0	0	0	0	0	1.33653e+08	0	0	0	6.68265e+08	0	0	0	0	0	0	1.33653e+08	0	0	0	0	0	0	0	0	0	0	0	0	0	0	6.68265e+07	0	0
LCPM10514	3.94114e+09	0	0	0	0	0	0	0	5.34392e+08	0	0	0	0	0	0	0	0	0	0	0	4.67593e+08	0	0	0	0	0	0	0	1.33598e+08	0	0	0	0	0	6.67991e+07	0	0	0	0	0	0	0	0	0	0	0	6.67991e+07	0	0
LCPM10515	5.81797e+09	0	0	4.01239e+08	0	0	0	0	0	0	0	0	0	0	0	0	0	0	1.33746e+08	0	5.34986e+08	0	0	0	0	0	0	0	3.34366e+08	0	0	2.0062e+08	0	0	0	0	0	0	0	0	0	0	0	0	0	0	6.68732e+07	0	0
LCPM10516	7.95169e+09	0	0	2.00463e+08	0	0	0	0	0	0	0	0	0	6.68209e+07	0	0	0	0	0	0	2.67284e+08	0	0	0	1.33642e+08	0	0	0	1.33642e+08	0	0	0	0	0	0	0	0	0	0	0	0	0	0	0	0	0	2.67284e+08	0	0
LCPM10517	2.67075e+08	0	0	1.33537e+09	0	0	0	0	0	0	0	0	0	6.67686e+07	0	0	0	0	6.67686e+07	0	6.67686e+07	0	0	0	6.67686e+07	0	0	0	3.13813e+09	0	0	0	0	0	0	0	0	0	0	0	0	6.67686e+07	1.33537e+08	0	0	0	0	0	0
LCPM10518	2.07267e+09	0	0	1.80523e+09	0	0	0	0	0	0	0	0	0	0	0	0	0	0	6.68605e+07	0	0	0	0	0	2.00581e+08	0	0	0	1.33721e+08	0	0	7.35465e+08	0	0	0	0	0	0	0	0	0	0	0	0	0	0	0	0	0
LCPM10519	9.22365e+09	0	0	5.34704e+08	0	0	3.3419e+08	0	0	0	6.6838e+07	0	0	0	0	1.33676e+08	0	0	0	0	8.02057e+08	0	0	0	2.00514e+08	0	0	0	6.6838e+07	0	0	2.67352e+08	0	0	0	0	0	0	0	0	0	0	0	0	0	0	1.33676e+08	0	0
LCPM10520	1.13636e+09	0	0	6.68449e+07	0	0	0	0	0	0	0	0	0	2.6738e+08	0	0	0	0	0	0	1.3369e+08	0	0	0	0	0	0	0	6.68449e+07	0	0	0	0	0	0	0	0	0	0	0	0	0	0	0	0	0	2.00535e+08	0	0
LCPM10521	3.54034e+09	0	0	4.00793e+08	0	0	6.67989e+07	0	0	0	0	0	0	4.00793e+08	0	0	0	2.00397e+08	0	0	5.34391e+08	0	0	0	0	0	0	0	1.33598e+08	0	0	1.13558e+09	0	0	0	0	0	0	0	0	0	0	0	0	0	0	5.34391e+08	2.00397e+08	0
LCPM10522	1.9909e+10	0	0	9.35323e+08	0	0	0	0	0	0	0	0	0	0	0	0	0	0	3.34044e+08	0	2.73916e+09	0	0	0	7.6162e+09	0	0	0	1.06894e+09	0	0	9.35323e+08	0	0	0	0	0	0	0	0	0	0	0	0	0	0	1.46979e+09	2.67235e+08	0
LCPM10523	1.30992e+10	0	6.68327e+07	8.01993e+08	0	0	0	0	0	0	0	0	0	0	2.00498e+08	1.33665e+08	0	0	0	0	6.68327e+08	0	0	0	0	0	0	0	6.68327e+07	0	0	0	0	0	0	0	0	0	0	0	0	0	0	0	0	0	8.68825e+08	0	0
LCPM10524	9.9536e+09	0	0	1.67007e+09	0	0	4.00816e+08	0	0	0	0	0	0	6.68027e+07	0	0	0	0	0	0	8.01632e+08	0	0	0	1.33605e+08	0	0	0	5.34421e+08	0	0	1.33605e+08	0	0	0	0	0	0	0	0	0	0	0	0	0	0	7.3483e+08	0	0
LCPM10525	1.57702e+10	0	0	1.00234e+09	0	0	0	0	0	0	0	0	0	0	0	0	0	0	0	0	9.35522e+08	0	0	0	4.67761e+08	0	0	0	1.00234e+09	0	0	4.00938e+08	0	0	0	0	0	0	0	0	0	0	0	0	0	0	3.34115e+08	0	0
LCPM10526	6.28194e+09	0	0	8.01949e+08	0	0	0	0	0	0	0	0	0	0	0	0	0	0	0	0	1.80439e+09	0	0	0	2.67316e+08	0	0	0	2.00487e+08	0	0	0	0	0	0	0	0	0	0	0	0	0	0	0	0	0	6.68291e+08	0	0
LCPM10527	1.46971e+09	0	0	2.00414e+08	0	0	0	0	0	0	0	0	0	0	0	0	0	0	2.00414e+08	0	1.20249e+09	0	0	0	6.01243e+08	0	0	0	7.34853e+08	0	0	1.3361e+08	0	0	0	0	0	0	0	0	0	0	0	0	0	0	4.67633e+08	0	0
LCPM10528	1.39672e+10	3.34143e+08	0	2.20535e+09	0	0	3.34143e+08	0	0	0	0	0	0	6.68287e+07	1.33657e+08	0	0	0	0	0	9.35601e+08	0	0	0	2.00486e+08	0	0	0	1.4034e+09	0	0	6.68287e+07	0	0	0	0	0	0	0	0	0	0	0	0	0	0	1.33657e+08	0	0
LCPM10529	2.67269e+08	0	0	1.06908e+09	0	0	0	0	0	0	0	0	0	6.68172e+07	0	0	0	0	0	0	0	0	0	0	0	0	0	0	1.87088e+09	0	0	1.33634e+08	0	0	0	0	0	0	0	0	0	0	0	0	0	6.68172e+07	2.67269e+08	0	0
LCPM10530	9.42395e+09	0	0	1.67091e+09	0	0	8.02039e+08	0	0	0	0	0	0	0	0	0	0	0	0	0	1.06938e+09	0	0	0	1.33673e+08	0	0	0	1.4704e+09	0	0	5.34692e+08	0	0	0	0	0	0	0	0	0	0	0	0	0	0	4.01019e+08	0	0
LCPM10531	1.11614e+10	0	0	6.01513e+08	0	0	0	0	0	0	0	0	0	0	2.00504e+08	0	0	0	0	0	2.67339e+08	0	0	0	0	0	0	0	8.02018e+08	0	0	0	0	0	0	0	0	0	0	0	0	0	0	0	0	0	0	0	0
LCPM10532	1.06228e+10	0	0	7.34914e+08	0	0	1.00216e+09	0	0	0	0	0	0	0	0	0	0	0	0	0	1.73707e+09	0	0	0	2.00431e+08	0	0	0	1.33621e+08	0	0	1.33621e+08	0	0	0	0	0	0	0	0	0	0	0	0	0	0	3.34052e+08	0	0
LCPM10533	1.17595e+10	6.68151e+07	0	7.34967e+08	0	0	0	0	0	0	0	0	0	0	0	0	0	5.34521e+08	0	0	6.01336e+08	0	0	0	2.67261e+08	0	0	0	8.01782e+08	0	0	4.67706e+08	0	0	0	0	0	0	0	0	0	0	0	0	0	0	4.67706e+08	0	0
LCPM10534	2.27252e+09	0	0	5.3471e+08	0	0	0	0	0	0	0	0	0	2.67355e+08	6.68388e+07	6.68388e+07	0	0	0	0	4.67871e+08	0	0	0	6.68388e+07	0	0	0	2.00516e+08	0	0	2.67355e+08	0	0	0	0	0	0	0	0	0	0	0	0	0	0	6.68388e+07	0	0
LCPM10535	6.94902e+09	0	0	9.35445e+08	0	0	0	0	0	0	0	0	0	0	0	0	0	0	0	0	2.53907e+09	0	0	0	2.6727e+08	0	0	0	6.01358e+08	0	0	3.34088e+08	0	0	0	0	0	0	0	0	0	0	0	0	0	0	5.3454e+08	0	0
LCPM10536	1.31665e+10	0	0	4.67844e+08	2.00504e+08	0	0	0	0	0	0	0	0	0	0	0	0	0	0	0	1.20303e+09	0	0	0	7.35183e+08	0	0	0	7.35183e+08	0	0	6.01513e+08	0	0	0	0	0	0	0	0	0	0	0	0	0	0	8.02018e+08	0	0
LCPM10537	8.95673e+09	6.68413e+07	0	4.67889e+08	0	0	0	0	0	0	0	0	0	0	0	0	0	0	0	0	4.01048e+08	0	0	0	3.34206e+08	0	0	0	4.01048e+08	0	0	6.68413e+07	0	0	0	0	0	0	0	0	0	0	0	0	0	0	6.68413e+07	0	0
LCPM10538	7.95066e+09	0	0	1.73712e+09	0	0	0	0	0	0	0	0	0	1.33624e+08	0	0	0	0	6.68122e+07	0	8.01747e+08	0	0	0	4.67686e+08	0	0	0	3.34061e+08	0	0	1.33624e+08	0	0	0	0	0	0	0	0	0	0	0	0	0	0	6.68122e+07	0	0
LCPM10539	9.15129e+09	0	0	0	0	0	0	0	0	0	0	0	0	0	0	0	0	0	0	0	4.67584e+08	0	0	0	1.33595e+08	0	0	0	0	0	0	0	0	0	0	0	0	0	0	0	0	0	0	0	6.67977e+07	0	0	0	0
LCPM10540	3.27426e+09	0	0	2.00465e+08	0	0	0	0	0	0	0	0	0	0	0	0	0	0	0	0	2.00465e+08	0	0	0	0	0	0	0	2.00465e+08	0	0	2.67287e+08	0	0	0	0	0	0	0	0	0	0	3.34109e+08	0	3.34109e+08	0	1.33643e+08	0	0
LCPM10541	5.27719e+09	4.00799e+08	0	2.672e+08	0	0	3.33999e+08	0	0	0	0	0	0	0	0	0	0	0	0	0	1.336e+08	0	0	0	0	0	0	0	2.672e+08	0	0	3.33999e+08	0	0	6.67999e+07	0	0	0	0	0	0	0	0	0	0	0	0	0	0
LCPM10542	1.06992e+09	0	0	0	0	0	6.68701e+07	0	0	0	0	0	0	0	0	0	0	0	0	0	2.0061e+08	0	0	0	0	0	0	0	6.68701e+07	0	0	0	0	0	0	0	0	0	0	0	0	0	2.6748e+08	0	0	0	0	0	0
LCPM10543	1.27658e+10	0	0	7.35201e+08	0	0	0	0	0	0	0	0	0	0	0	0	0	0	0	0	9.3571e+08	0	0	0	0	0	0	0	1.00255e+09	0	0	5.34691e+08	0	0	0	0	0	0	0	0	0	0	0	0	0	0	0	0	0
LCPM10544	5.21015e+09	0	0	8.68358e+08	0	0	0	0	0	0	0	0	0	0	0	0	0	3.33984e+08	6.67967e+07	0	8.01561e+08	0	0	0	0	0	0	0	6.67967e+07	0	0	6.67967e+07	0	0	0	0	0	0	0	0	0	0	0	0	0	0	2.0039e+08	0	0
LCPM10545	1.87026e+09	0	0	6.6795e+07	0	0	6.6795e+07	0	0	0	0	0	0	0	0	0	0	0	0	0	2.6718e+08	0	0	0	0	0	0	0	6.6795e+07	0	0	0	0	0	0	0	0	0	0	0	0	0	0	0	0	0	1.3359e+08	0	0
LCPM10546	8.61966e+09	0	0	4.00914e+08	0	0	0	0	0	0	0	0	0	6.68191e+07	0	0	0	0	0	0	1.33638e+08	0	0	0	4.00914e+08	0	0	0	2.00457e+08	0	0	2.67276e+08	0	0	0	0	0	0	0	0	0	0	0	0	0	0	0	0	0
LCPM10547	1.14233e+10	0	0	1.33605e+09	0	0	1.13565e+09	0	0	0	0	0	0	3.80775e+09	0	0	0	0	0	0	1.33605e+08	0	0	0	0	0	0	0	6.01224e+08	0	0	8.01632e+08	0	0	0	0	0	0	0	0	0	0	0	0	0	0	4.00816e+08	0	0
LCPM10548	1.18956e+10	0	0	2740000000	0	0	0	0	0	0	0	0	0	6.68293e+07	6.68293e+07	0	0	0	0	0	1.26976e+09	0	0	0	8.01951e+08	0	0	0	8.01951e+08	0	0	6.01463e+08	0	0	6.68293e+07	0	0	0	0	0	0	0	0	0	0	0	7.35122e+08	0	0
LCPM10549	2.23209e+10	0	0	8.01949e+08	0	0	2.00487e+08	0	0	0	0	0	0	0	0	0	0	0	1.33658e+08	0	1.6039e+09	0	0	0	3.34145e+08	0	0	0	1.26975e+09	0	0	8.01949e+08	0	0	0	0	0	0	0	0	0	0	0	0	0	0	1.33658e+09	0	0
LCPM10550	6.01733e+08	1.33718e+08	0	1.06975e+09	6.68592e+07	0	0	0	0	0	0	0	0	3.34296e+08	0	0	0	6.68592e+08	0	0	0	0	0	0	0	0	0	0	2.00578e+08	0	0	6.68592e+08	0	0	0	0	0	0	0	0	0	0	0	0	0	0	6.68592e+07	0	0
LCPM10551	1.02931e+10	0	0	1.00257e+09	0	0	3.3419e+08	0	0	0	0	0	0	0	0	0	0	0	0	0	1.73779e+09	0	0	0	5.34704e+08	0	0	0	3.3419e+08	0	0	3.3419e+08	0	0	0	0	0	0	0	0	0	0	0	0	0	0	1.33676e+08	0	0
LCPM10552	0	0	0	6.01354e+08	0	0	0	0	0	0	0	0	0	5.34537e+09	0	0	0	4.00903e+08	0	0	0	0	0	0	4.00903e+08	0	0	0	9.3544e+08	0	0	0	0	0	0	0	0	0	0	0	0	0	0	0	0	0	0	4.00903e+08	0
LCPM10553	1.16254e+10	0	0	4.67689e+08	0	0	0	0	0	0	0	0	0	0	0	0	0	0	6.68127e+07	0	1.40307e+09	0	0	0	1.00219e+09	0	0	0	2.00438e+08	0	0	1.33625e+08	0	0	0	0	0	0	0	0	0	0	0	0	0	0	3.34064e+08	0	0
LCPM10554	0	0	0	6.68297e+07	0	0	2.00489e+08	0	0	0	0	0	0	0	0	0	0	0	0	0	0	0	0	0	6.68297e+07	0	0	0	0	0	0	0	0	0	0	0	0	0	0	0	0	0	0	0	0	0	0	0	0
LCPM10555	7.88404e+09	7.34953e+08	0	1.20265e+09	0	0	6.68139e+07	0	0	0	0	0	0	6.68139e+07	0	0	0	0	0	0	9.35395e+08	0	0	0	5.34511e+08	0	0	0	3.3407e+08	0	0	0	0	0	0	0	0	0	0	0	0	0	0	0	0	0	2.00442e+08	0	0
LCPM10556	2.06502e+10	0	0	8.68778e+08	0	0	0	0	0	0	0	0	0	6.68291e+07	0	0	0	0	6.68291e+07	0	1.40341e+09	0	0	0	0	0	0	0	4.00975e+08	0	0	0	0	0	0	0	0	0	0	0	0	0	0	0	0	0	1.33658e+08	0	0
LCPM10557	7.61638e+09	0	0	2.67241e+08	0	0	0	0	0	0	0	0	0	0	0	0	0	2.07112e+09	0	0	2.00431e+08	0	0	0	0	0	0	0	6.68103e+08	0	0	0	0	0	0	0	0	0	0	0	0	0	0	0	0	0	2.00431e+08	0	0
LCPM10558	3.40894e+09	0	0	6.6842e+08	0	0	2.00526e+08	0	0	0	0	0	0	5.34736e+08	0	0	0	0	1.33684e+08	0	2.67368e+08	0	0	0	0	0	0	0	2.67368e+08	0	0	6.6842e+07	0	0	0	0	0	0	0	0	0	6.6842e+07	0	0	0	6.6842e+07	1.33684e+08	0	0
LCPM10559	1.87036e+09	0	0	1.46957e+09	0	0	0	0	0	0	0	0	0	1.33597e+08	0	0	0	0	0	0	3.33992e+08	0	0	0	6.67985e+07	0	0	0	5.34388e+08	0	0	5.34388e+08	0	0	0	0	0	0	0	0	0	0	0	0	0	0	0	0	0
LCPM10560	1.81733e+10	0	0	1.06902e+09	0	0	0	0	0	0	0	0	0	0	0	0	0	0	0	0	3.74155e+09	0	0	0	6.68134e+07	0	0	0	1.60352e+09	0	0	2.67254e+08	0	0	0	0	0	0	0	0	0	0	0	0	0	0	0	0	0
LCPM10561	3.5421e+09	0	0	8.01984e+08	0	0	1.33664e+08	0	0	0	0	0	0	0	0	0	0	0	0	0	6.01488e+08	0	0	0	1.33664e+08	0	0	0	1.33664e+08	0	0	2.07179e+09	0	0	0	0	0	0	0	0	0	0	0	0	0	0	3.3416e+08	0	0
LCPM10562	1.05577e+10	0	0	8.01854e+08	0	0	0	0	0	0	0	0	0	0	0	0	0	0	0	0	1.47007e+09	0	0	0	0	0	0	0	1.33642e+08	0	0	0	0	0	0	0	0	0	0	0	0	0	0	0	0	0	0	0	0
LCPM10563	6.41586e+09	0	0	6.68319e+08	0	0	2.67328e+08	0	0	0	0	0	0	0	0	0	0	0	0	0	7.35151e+08	0	0	0	1.33664e+08	0	0	0	4.00992e+08	0	0	4.00992e+08	0	0	0	0	0	0	0	0	0	0	0	0	0	0	6.68319e+07	0	0
LCPM10564	4.47791e+09	0	0	2.67338e+08	0	0	0	0	0	0	0	0	0	0	0	0	0	0	0	0	2.00504e+08	0	0	0	2.67338e+08	0	0	0	6.68345e+07	0	0	0	0	0	0	0	0	0	0	0	0	0	0	0	0	0	1.33669e+08	0	0
LCPM10565	7.21504e+09	6.68059e+07	0	1.67015e+09	0	0	0	0	0	0	0	0	0	0	0	0	0	3.3403e+08	0	0	8.01671e+08	0	0	0	6.68059e+07	0	0	0	3.3403e+08	0	0	2.00418e+08	0	0	0	0	0	0	0	0	0	0	0	0	0	0	6.68059e+07	0	0
LCPM10566	1.20928e+10	0	0	1.13579e+09	0	0	0	0	0	0	0	0	0	0	0	0	0	0	0	0	1.8039e+09	0	0	0	7.34924e+08	0	0	0	4.00868e+08	0	0	1.33623e+08	0	0	0	0	0	0	0	0	0	0	0	0	0	0	1.33623e+08	0	0
LCPM10567	1.58371e+10	0	0	1.20282e+09	1.33647e+08	0	9.35527e+08	0	0	0	0	0	0	2.0047e+08	0	0	0	0	2.67293e+08	0	1.136e+09	0	0	0	3.74211e+09	0	0	0	1.40329e+09	0	0	0	0	0	0	0	0	0	0	0	0	0	0	0	0	0	2.0047e+08	0	0
LCPM10568	4.47614e+09	0	0	6.68081e+08	0	0	0	7.34889e+08	0	0	0	0	0	0	2.00424e+08	0	0	0	0	0	9.35313e+08	0	0	0	0	0	0	0	5.34464e+08	0	0	3.3404e+08	0	0	6.68081e+07	0	0	0	0	0	3.3404e+08	0	2.67232e+08	0	0	0	1.33616e+08	0	0
LCPM10569	2.6729e+09	4.00934e+08	0	7.35046e+08	0	0	3.34112e+08	0	0	0	0	0	0	0	0	0	0	0	0	0	4.00934e+08	0	0	0	6.68224e+08	0	0	0	0	0	0	0	0	0	0	0	0	0	0	0	0	0	0	0	0	0	6.68224e+07	0	0
LCPM10570	0	0	0	0	0	0	0	0	0	0	0	0	0	0	0	0	0	0	0	0	0	0	0	0	0	0	0	0	0	0	0	0	0	0	0	0	0	0	0	0	0	0	4.01317e+08	0	0	0	0	0	0
LCPM10571	2.03118e+10	0	0	1.13586e+09	0	0	0	0	0	0	0	0	0	0	0	0	0	0	0	0	1.53675e+09	0	0	0	1.06904e+09	0	0	0	1.93764e+09	0	0	2.67261e+08	0	0	0	0	0	0	0	0	0	0	0	0	0	0	1.3363e+08	0	0
LCPM10572	1.27644e+10	0	0	2.07171e+09	0	0	6.01463e+08	0	0	0	0	0	0	6.68293e+07	0	0	0	0	2.00488e+08	0	1.47024e+09	0	0	0	2.00488e+09	0	0	0	4.67805e+08	0	0	0	1.33659e+08	0	0	0	0	0	0	2.67317e+08	0	0	0	0	0	0	6.01463e+08	0	0
LCPM10573	2.40494e+09	0	0	5.34432e+08	0	0	0	0	0	0	0	0	0	0	0	0	0	0	0	0	6.01236e+08	0	0	0	3.3402e+08	0	0	0	2.67216e+08	0	0	0	0	0	0	0	0	0	0	0	0	0	0	0	0	0	2.67216e+08	0	0
LCPM10574	1.25579e+10	0	0	1.06876e+09	0	0	0	0	0	0	0	0	0	6.67975e+07	0	0	0	0	0	0	1.00196e+09	0	0	0	1.33595e+08	0	0	0	6.67975e+07	0	0	0	0	0	0	0	0	0	0	0	0	0	0	0	0	0	2.00392e+08	0	0
LCPM10575	5.27885e+09	0	0	3.34104e+08	0	0	2.00463e+08	0	0	0	0	0	0	0	0	1.33642e+08	0	0	0	0	1.20278e+09	0	0	0	5.34567e+08	0	0	0	2.67283e+08	0	0	2.67283e+08	0	0	0	0	0	0	0	0	0	0	0	0	0	0	6.01388e+08	0	0
LCPM10576	1.95097e+10	0	0	5.34512e+08	0	0	0	0	0	0	0	0	0	6.68139e+07	6.68139e+07	0	0	0	1.33628e+08	0	1.06902e+09	0	0	0	0	0	0	0	9.35395e+08	0	0	2.00442e+08	0	0	0	0	0	0	0	0	0	0	0	0	0	0	7.34953e+08	0	0
LCPM10577	8.95498e+09	0	0	7.3511e+08	0	0	7.3511e+08	0	0	0	0	0	0	0	0	0	0	0	0	0	1.06925e+09	0	0	0	4.67797e+08	0	0	0	2.67313e+08	0	0	6.68282e+07	0	0	0	0	0	0	0	0	0	0	0	0	0	0	2.67313e+08	0	0
LCPM10578	0	0	0	0	0	0	0	0	0	4.00973e+08	0	0	0	0	0	0	0	0	0	0	2.0717e+09	0	0	0	6.68289e+07	0	0	0	1.33658e+08	0	0	0	0	0	0	6.68289e+07	0	0	0	0	0	0	0	0	0	0	0	0	0
LCPM10579	5.07794e+09	0	0	4.14253e+09	0	0	0	0	0	6.68151e+07	0	0	0	6.68151e+08	0	0	0	1.93764e+09	0	0	2.00445e+08	0	0	0	0	0	0	0	9.35411e+08	0	0	6.68151e+07	0	0	0	0	0	0	0	0	0	6.68151e+07	0	0	0	0	6.68151e+07	0	0
LCPM10580	4.54488e+09	0	6.68364e+07	8.02037e+08	0	0	2.00509e+08	0	1.33673e+08	6.68364e+07	0	0	0	0	0	0	0	0	0	0	7.35201e+08	0	0	0	3.34182e+08	0	0	0	1.53724e+09	0	0	0	0	0	0	0	0	0	0	0	0	0	0	0	0	0	2.67346e+08	0	0
LCPM10581	2.73998e+09	0	0	1.47024e+09	0	0	1.33658e+08	0	0	0	0	0	0	1.33658e+08	0	0	0	0	0	0	2.00487e+08	0	0	0	6.68289e+07	0	0	0	6.68289e+08	0	0	6.68289e+07	0	0	0	0	0	0	0	0	0	0	0	0	0	0	2.00487e+08	0	0
LCPM10582	1.61697e+10	0	0	1.67042e+09	1.33634e+08	0	0	0	0	0	0	0	0	6.01351e+08	0	0	0	0	0	0	1.13589e+09	0	0	0	5.34535e+08	0	0	0	4.00901e+08	0	0	2.67267e+08	0	0	0	0	0	0	0	0	0	6.68168e+07	1.40315e+09	0	0	0	4.00901e+08	0	0
LCPM10583	1.02914e+10	4.00963e+08	0	4.6779e+08	0	0	4.6779e+08	0	0	2.00482e+08	0	0	0	0	0	0	0	9.35581e+08	6.68272e+07	0	9.35581e+08	0	0	0	0	0	0	0	2.00482e+08	0	0	4.6779e+08	0	0	0	0	0	0	0	0	0	0	0	0	0	0	6.68272e+07	0	0
LCPM10584	1.34263e+10	0	0	2.67189e+08	0	0	0	0	0	0	0	0	0	0	0	0	0	2.67189e+08	6.67973e+07	0	2.67189e+08	0	0	0	4.00784e+08	0	0	0	6.67973e+07	0	0	0	0	0	0	0	0	0	0	0	0	0	0	0	0	0	1.33595e+08	0	0
LCPM10585	4.81493e+09	0	0	0	0	0	2.67496e+08	0	0	0	0	0	0	0	0	0	0	0	0	0	8.02489e+08	0	0	0	0	0	0	0	6.68741e+07	0	0	0	0	0	0	0	0	0	0	0	0	0	0	0	0	0	4.68119e+08	0	0
LCPM10586	3.27421e+09	0	0	6.68206e+07	0	0	1.33641e+08	0	0	0	0	0	0	0	0	0	0	0	0	0	5.34565e+08	0	0	0	1.33641e+08	0	0	0	0	0	0	6.68206e+07	0	0	0	0	0	0	0	0	0	0	0	0	0	0	1.33641e+08	0	0
LCPM10587	5.54587e+09	0	0	1.73726e+09	0	0	0	0	2.00453e+08	0	0	0	0	0	6.68177e+07	1.33635e+08	0	0	0	0	6.68177e+08	0	0	0	5.34541e+08	0	0	0	2.00453e+08	0	0	0	0	0	1.33635e+08	6.68177e+07	0	0	0	0	0	0	2.67271e+08	0	0	0	0	0	0
LCPM10588	1.87092e+09	0	0	4.67729e+08	0	0	0	0	0	0	0	0	0	0	0	0	0	8.01822e+08	0	0	4.14275e+09	0	0	0	2.00455e+08	0	0	0	2.00455e+08	0	0	0	0	0	0	0	0	0	0	0	0	0	0	0	0	0	0	0	0
[truncated: 627 more columns]
