# Supplementary material for: A Novel Slope-Matrix-Graph Algorithm to Analyze Compositional Microbiome Data
Source: Microorganisms. 2024 Sep 9;12(9):1866. doi: 10.3390/microorganisms12091866 (PMC11434172; doi:10.3390/microorganisms12091866)
Supplement: Supplementary file 1 [file microorganisms-12-01866-s001.zip › SymDiff.bas]

Attribute VB_Name = "Module2"
Sub SymDiff()
    Dim ws1 As Worksheet, ws2 As Worksheet, ws3 As Worksheet, ws4 As Worksheet, ws5 As Worksheet, ws6 As Worksheet, ws7 As Worksheet
    Dim i As Long, j As Long, k As Long, l As Long
    Dim lastRow1 As Long, lastCol1 As Long
    Dim sumRow1() As Double, sumRow2() As Double, sumMaj1 As Double, sumMaj2 As Double
    Dim Min1 As Double, Max1 As Double, Min2 As Double, Max2 As Double
    Dim Range1 As Double, Ratio1 As Double, Range2 As Double, Ratio2 As Double
    Dim entry1 As Double, entry2 As Double
    Dim s As Double, t As Double, u As Long, v As Long, w As Long
    Dim poscor1 As String, p1 As Double, poscor2 As String, p2 As Double
    Dim sdedge As Long, degreesum As Long
    
    Set ws1 = ThisWorkbook.Sheets("Original1")
    Set ws2 = ThisWorkbook.Sheets("Original2")
    Set ws3 = ThisWorkbook.Sheets("Normal1")
    Set ws4 = ThisWorkbook.Sheets("Normal2")
    Set ws5 = ThisWorkbook.Sheets("Matrix1")
    Set ws6 = ThisWorkbook.Sheets("Matrix2")
    Set ws7 = ThisWorkbook.Sheets("Compare")
    
    lastRow1 = ws1.Cells(ws1.Rows.Count, 1).End(xlUp).Row
    lastCol1 = ws1.Cells(1, ws1.Columns.Count).End(xlToLeft).Column
    lastRow2 = ws2.Cells(ws2.Rows.Count, 1).End(xlUp).Row
    lastCol2 = ws2.Cells(1, ws2.Columns.Count).End(xlToLeft).Column
    
    If lastRow1 <> lastRow2 Then
        MsgBox "The amount of objects in Sheets 'Original1' and 'Original2' are different."
        Exit Sub
    End If
    
    For i = 1 To lastRow1
        If ws1.Cells(i, 1).Value <> ws2.Cells(i, 1).Value Then
            MsgBox "The objects in Sheets 'Original1' and 'Original2' are in different order."
            Exit Sub
        End If
    Next i
            
    For i = 1 To lastRow1 - 1
        For j = i + 1 To lastRow1
            If ws1.Cells(i, 1).Value = ws1.Cells(j, 1).Value Then
                MsgBox ws1.Cells(i, 1).Value & " is duplicate."
                Exit Sub
            End If
        Next j
    Next i
    
    s = InputBox("Please enter the number to start comparing. The number should be smaller than 1. A number between 0.9 and 1 is recommend.", "Input Number")
    t = InputBox("Please enter the interval to jump. A number between 0.1 and 0.001 is recommend.", "Input Number")
    u = Round((1 - s) / t)
    
    If s + u * t > 1 Then
        v = u - 1
    Else
        v = u
    End If
    
    poscor1 = InputBox("Please enter the bound of positive correlative for first data set." & vbCrLf & "" & vbCrLf & "If you leave it blank, the system will use the default value 'n - 1', where n is the number of sample per object in sheet 'Original'.", "Input Number")
    
    If poscor1 = "" Then
        p1 = lastCol1 - 2
    Else
        p1 = CDbl(poscor1)
    End If
    
    poscor2 = InputBox("Please enter the bound of positive correlative for second data set." & vbCrLf & "" & vbCrLf & "If you leave it blank, the system will use the default value 'n - 1', where n is the number of sample per object in sheet 'Original'.", "Input Number")
    
    If poscor2 = "" Then
        p2 = lastCol2 - 2
    Else
        p2 = CDbl(poscor2)
    End If
    
    ws7.Cells.Clear
    
    ReDim sumRow1(1 To lastRow1)
    ReDim sumRow2(1 To lastRow1)
    
    For i = 1 To lastRow1
        sumRow1(i) = Application.WorksheetFunction.Sum(ws1.Range(ws1.Cells(i, 2), ws1.Cells(i, lastCol1)))
        sumRow2(i) = Application.WorksheetFunction.Sum(ws2.Range(ws2.Cells(i, 2), ws2.Cells(i, lastCol2)))
    Next i
    sum1 = Application.WorksheetFunction.Sum(sumRow1)
    sum2 = Application.WorksheetFunction.Sum(sumRow2)
    
    For w = 0 To v
    
        ws3.Cells.Clear
        ws4.Cells.Clear
    
        ws1.Cells.Copy Destination:=ws3.Cells(1, 1)
        ws2.Cells.Copy Destination:=ws4.Cells(1, 1)
    
        sumMaj1 = 0
        sumMaj2 = 0
        For i = 1 To lastRow1
            If sumMaj1 < (s + w * t) * sum1 Then
                sumMaj1 = sumMaj1 + Application.WorksheetFunction.Large(sumRow1, i)
            Else
                For j = 1 To lastRow1
                    If sumRow1(j) = Application.WorksheetFunction.Large(sumRow1, i) Then
                        For k = 2 To lastCol1
                            ws3.Cells(j, k).Value = 0
                        Next k
                    End If
                Next j
            End If
            If sumMaj2 < (s + w * t) * sum2 Then
                sumMaj2 = sumMaj2 + Application.WorksheetFunction.Large(sumRow2, i)
            Else
                For j = 1 To lastRow1
                    If sumRow2(j) = Application.WorksheetFunction.Large(sumRow2, i) Then
                        For k = 2 To lastCol2
                            ws4.Cells(j, k).Value = 0
                        Next k
                    End If
                Next j
            End If
        Next i
    
    
        For i = 1 To lastRow1
    
            Min1 = WorksheetFunction.Min(Range(ws3.Cells(i, 2), ws3.Cells(i, lastCol1)))
            Max1 = WorksheetFunction.Max(Range(ws3.Cells(i, 2), ws3.Cells(i, lastCol1)))
            Min2 = WorksheetFunction.Min(Range(ws4.Cells(i, 2), ws4.Cells(i, lastCol2)))
            Max2 = WorksheetFunction.Max(Range(ws4.Cells(i, 2), ws4.Cells(i, lastCol2)))
        
            Range1 = Max1 - Min1
            Range2 = Max2 - Min2
            If Range1 <> 0 Then
                Ratio1 = 1 / Range1
            Else
                Ratio1 = 0
            End If
            If Range2 <> 0 Then
                Ratio2 = 1 / Range2
            Else
                Ratio2 = 0
            End If
        
            For j = 2 To lastCol1
                ws3.Cells(i, j).Value = (ws3.Cells(i, j).Value - Min1) * Ratio1
            Next j
            
            For j = 2 To lastCol2
                ws4.Cells(i, j).Value = (ws4.Cells(i, j).Value - Min2) * Ratio2
            Next j
        
        Next i
    
        ws5.Cells.Clear
        ws6.Cells.Clear
    
        For i = 1 To lastRow1
            ws5.Cells(1, i + 1).Value = ws3.Cells(i, 1).Value
            ws5.Cells(i + 1, 1).Value = ws3.Cells(i, 1).Value
            ws6.Cells(1, i + 1).Value = ws4.Cells(i, 1).Value
            ws6.Cells(i + 1, 1).Value = ws4.Cells(i, 1).Value
        Next i
    
        For i = 1 To lastRow1
            For j = 1 To lastRow1
                entry1 = 0
                entry2 = 0
                For k = 2 To lastCol1
                    For l = 2 To lastCol1
                        entry1 = entry1 + Abs((ws3.Cells(i, k).Value - ws3.Cells(i, l).Value) - (ws3.Cells(j, k).Value - ws3.Cells(j, l).Value))
                    Next l
                Next k
                For k = 2 To lastCol2
                    For l = 2 To lastCol2
                        entry2 = entry2 + Abs((ws4.Cells(i, k).Value - ws4.Cells(i, l).Value) - (ws4.Cells(j, k).Value - ws4.Cells(j, l).Value))
                    Next l
                Next k
                ws5.Cells(i + 1, j + 1).Value = entry1
                ws6.Cells(i + 1, j + 1).Value = entry2
            Next j
        Next i
        
        ws5.Columns(1).Copy Destination:=ws7.Columns(1 + 3 * w)
        ws7.Cells(1, 3 * w + 1).Value = s + w * t
        
        degreesum = 0
        
        For i = 2 To lastRow1 + 1
            sdedge = 0
            For j = 2 To lastRow1 + 1
                If (ws5.Cells(i, j).Value < p1 And ws6.Cells(i, j).Value >= p2) Or (ws5.Cells(i, j).Value >= p1 And ws6.Cells(i, j).Value < p2) Then
                    sdedge = sdedge + 1
                End If
            Next j
            ws7.Cells(i, 3 * w + 2).Value = sdedge
            ws7.Cells(1, 3 * w + 2).Value = ws7.Cells(1, 3 * w + 2).Value + sdedge
        Next i
        
        ws7.Range(ws7.Cells(1, 3 * w + 1), ws7.Cells(lastRow1 + 1, 3 * w + 2)).Sort Key1:=ws7.Cells(1, 3 * w + 2), Order1:=xlDescending, Header:=xlNo
        
        ws7.Cells(1, 3 * w + 2).Value = ws7.Cells(1, 3 * w + 2).Value / 2
    
    Next w
    
    MsgBox "1. The left number in the first row of each category is the number of majority you want to keep." _
            & vbCrLf & "" _
            & vbCrLf & "2. The right number in the first row of each category is the number of edges in the symmetric differece graph." _
            & vbCrLf & "" _
            & vbCrLf & "3. The number after each object is its number of incident edges."
    
End Sub
