# Supplementary material for: A Novel Slope-Matrix-Graph Algorithm to Analyze Compositional Microbiome Data
Source: Microorganisms. 2024 Sep 9;12(9):1866. doi: 10.3390/microorganisms12091866 (PMC11434172; doi:10.3390/microorganisms12091866)
Supplement: Supplementary file 1 [file microorganisms-12-01866-s001.zip › Graph.bas]

Attribute VB_Name = "Module1"
Sub Graph()
    
    Dim ws1 As Worksheet, ws2 As Worksheet, ws3 As Worksheet, ws4 As Worksheet, ws5 As Worksheet, ws6 As Worksheet, ws7 As Worksheet, ws8 As Worksheet
    Dim lastRow1 As Long, lastCol1 As Long, lastRow2 As Long, lastCol2 As Long
    Dim i As Long, j As Long, k As Long, l As Long
    Dim Min1 As Double, Max1 As Double, Min2 As Double, Max2 As Double
    Dim Range1 As Double, Ratio1 As Double, Range2 As Double, Ratio2 As Double
    Dim sumValue1 As Double, sumValue2 As Double
    Dim poscor1 As String, p1 As Double, poscor2 As String, p2 As Double
    
    Set ws1 = ThisWorkbook.Sheets("Original1")
    Set ws2 = ThisWorkbook.Sheets("Original2")
    Set ws3 = ThisWorkbook.Sheets("Normal1")
    Set ws4 = ThisWorkbook.Sheets("Normal2")
    Set ws5 = ThisWorkbook.Sheets("Matrix1")
    Set ws6 = ThisWorkbook.Sheets("Matrix2")
    Set ws7 = ThisWorkbook.Sheets("Graph1")
    Set ws8 = ThisWorkbook.Sheets("Graph2")
    
    If ws1.Cells(1, 1).Value = "" Then
        MsgBox "Missing data. Please check 'Where to start?' in the sheet 'Start'."
        Exit Sub
    End If
    
    ws3.Cells.Clear
    ws4.Cells.Clear
    ws5.Cells.Clear
    ws6.Cells.Clear
    ws7.Cells.Clear
    ws8.Cells.Clear
    
    lastRow1 = ws1.Cells(ws1.Rows.Count, "A").End(xlUp).Row
    lastCol1 = ws1.Cells(1, ws1.Columns.Count).End(xlToLeft).Column
    lastRow2 = ws2.Cells(ws2.Rows.Count, "A").End(xlUp).Row
    lastCol2 = ws2.Cells(1, ws2.Columns.Count).End(xlToLeft).Column
    
    If ws2.Cells(1, 1).Value = "" Then
        
        For i = 1 To lastRow1 - 1
            For j = i + 1 To lastRow1
                If ws1.Cells(i, 1).Value = ws1.Cells(j, 1).Value Then
                    MsgBox ws1.Cells(i, 1).Value & " is duplicate."
                    Exit Sub
                End If
            Next j
        Next i
        
        poscor1 = InputBox("Please enter the bound of positive correlative for first data set." & vbCrLf & "" & vbCrLf & "If you leave it blank, the system will use the default value 'n - 1', where n is the number of sample per object in sheet 'Original'.", "Input Number")
    
        If poscor1 = "" Then
            p1 = lastCol1 - 2
        Else
            p1 = CDbl(poscor1)
        End If
        
        ws1.Columns(1).Copy Destination:=ws3.Columns(1)
        
        For j = 1 To lastRow1
            
            Min1 = WorksheetFunction.Min(Range(ws1.Cells(j, 2), ws1.Cells(j, lastCol1)))
            Max1 = WorksheetFunction.Max(Range(ws1.Cells(j, 2), ws1.Cells(j, lastCol1)))
            
            Range1 = Max1 - Min1
            
            If Range1 <> 0 Then
                Ratio1 = 1 / Range1
            Else
                Ratio1 = 0
            End If
            
            For k = 2 To lastCol1
                ws3.Cells(j, k).Value = (ws1.Cells(j, k).Value - Min1) * Ratio1
            Next k
            
        Next j
        
        For i = 1 To lastRow1
            ws5.Cells(1, i + 1).Value = ws3.Cells(i, 1).Value
            ws5.Cells(i + 1, 1).Value = ws3.Cells(i, 1).Value
        Next i
        
        For i = 1 To lastRow1
            For j = 1 To lastRow1
                sumValue1 = 0
                For k = 2 To lastCol1
                    For l = 2 To lastCol1
                        sumValue1 = sumValue1 + Abs((ws3.Cells(i, k).Value - ws3.Cells(i, l).Value) - (ws3.Cells(j, k).Value - ws3.Cells(j, l).Value))
                    Next l
                Next k
                ws5.Cells(i + 1, j + 1).Value = sumValue1
            Next j
        Next i
        
        ws5.Rows("1:" & lastRow1 + 1).Copy Destination:=ws7.Rows("1:" & lastRow1 + 1)
    
        For i = 2 To lastRow1 + 1
            For j = i + 1 To lastRow1 + 1
        
                If ws7.Cells(i, j).Value < p1 And j <> i + 1 Then
                    ws7.Columns(j).Cut
                    ws7.Columns(i + 1).Insert Shift:=xlToRight
                    ws7.Rows(j).Cut
                    ws7.Rows(i + 1).Insert Shift:=xlToDown
                End If
            
            Next j
        Next i
    
        k = 0
        l = 0
    
        For i = 3 To lastRow1 + 1
        
            If WorksheetFunction.Min(Range(ws7.Cells(i, 2), ws7.Cells(i, i - 1))) < p1 Then
                ws7.Cells(i - 1, 1).Interior.ColorIndex = k Mod 53 + 3
                ws7.Cells(i, 1).Interior.ColorIndex = k Mod 53 + 3
                For j = 2 To lastRow1 + 1
                    If ws7.Cells(i - 1, j).Value < p1 Then
                        ws7.Cells(i - 1, j).Interior.ColorIndex = k Mod 53 + 3
                    End If
                    If ws7.Cells(i, j).Value < p1 Then
                        ws7.Cells(i, j).Interior.ColorIndex = k Mod 53 + 3
                    End If
                Next j
            Else
                k = k + 1
            End If
            
        Next i
        
        MsgBox "1. In sheets 'Graph1', names with the same color are represented in the same cluster." _
            & vbCrLf & "" _
            & vbCrLf & "2. Each colored entry represents an edge between related objects in the graph."
        
        Exit Sub
        
    End If
    
    If lastRow1 <> lastRow2 Then
        MsgBox "The amount of objects in Sheets 'Original1' and 'Original2' are different."
        Exit Sub
    End If
    
    For i = 1 To lastRow1
        If ws1.Cells(i, 1).Value <> ws2.Cells(i, 1).Value Then
            MsgBox "The objects in Sheets 'Original1' and 'Original2' are in different order."
            Exit Sub
        End If
    Next i
            
    For i = 1 To lastRow1 - 1
        For j = i + 1 To lastRow1
            If ws1.Cells(i, 1).Value = ws1.Cells(j, 1).Value Then
                MsgBox ws1.Cells(i, 1).Value & " is duplicate."
                Exit Sub
            End If
        Next j
    Next i
    
    poscor1 = InputBox("Please enter the bound of positive correlative for first data set." & vbCrLf & "" & vbCrLf & "If you leave it blank, the system will use the default value 'n - 1', where n is the number of sample per object in sheet 'Original'.", "Input Number")
    
    If poscor1 = "" Then
        p1 = lastCol1 - 2
    Else
        p1 = CDbl(poscor1)
    End If
    
    poscor2 = InputBox("Please enter the bound of positive correlative for second data set." & vbCrLf & "" & vbCrLf & "If you leave it blank, the system will use the default value 'n - 1', where n is the number of sample per object in sheet 'Original'.", "Input Number")
    
    If poscor2 = "" Then
        p2 = lastCol2 - 2
    Else
        p2 = CDbl(poscor2)
    End If
    
    ws1.Columns(1).Copy Destination:=ws3.Columns(1)
    ws2.Columns(1).Copy Destination:=ws4.Columns(1)
            
    For j = 1 To lastRow1
            
        Min1 = WorksheetFunction.Min(Range(ws1.Cells(j, 2), ws1.Cells(j, lastCol1)))
        Max1 = WorksheetFunction.Max(Range(ws1.Cells(j, 2), ws1.Cells(j, lastCol1)))
        Min2 = WorksheetFunction.Min(Range(ws2.Cells(j, 2), ws2.Cells(j, lastCol2)))
        Max2 = WorksheetFunction.Max(Range(ws2.Cells(j, 2), ws2.Cells(j, lastCol2)))
            
        Range1 = Max1 - Min1
        Range2 = Max2 - Min2
            
        If Range1 <> 0 Then
            Ratio1 = 1 / Range1
        Else
            Ratio1 = 0
        End If
            
        If Range2 <> 0 Then
            Ratio2 = 1 / Range2
        Else
            Ratio2 = 0
        End If
            
        For k = 2 To lastCol1
            ws3.Cells(j, k).Value = (ws1.Cells(j, k).Value - Min1) * Ratio1
        Next k
        
        For k = 2 To lastCol2
            ws4.Cells(j, k).Value = (ws2.Cells(j, k).Value - Min2) * Ratio2
        Next k
        
    Next j
    
    For i = 1 To lastRow1
        ws5.Cells(1, i + 1).Value = ws3.Cells(i, 1).Value
        ws5.Cells(i + 1, 1).Value = ws3.Cells(i, 1).Value
        ws6.Cells(1, i + 1).Value = ws4.Cells(i, 1).Value
        ws6.Cells(i + 1, 1).Value = ws4.Cells(i, 1).Value
    Next i
    
    For i = 1 To lastRow1
        For j = 1 To lastRow1
            sumValue1 = 0
            sumValue2 = 0
            For k = 2 To lastCol1
                For l = 2 To lastCol1
                    sumValue1 = sumValue1 + Abs((ws3.Cells(i, k).Value - ws3.Cells(i, l).Value) - (ws3.Cells(j, k).Value - ws3.Cells(j, l).Value))
                Next l
            Next k
            For k = 2 To lastCol2
                For l = 2 To lastCol2
                    sumValue2 = sumValue2 + Abs((ws4.Cells(i, k).Value - ws4.Cells(i, l).Value) - (ws4.Cells(j, k).Value - ws4.Cells(j, l).Value))
                Next l
            Next k
            ws5.Cells(i + 1, j + 1).Value = sumValue1
            ws6.Cells(i + 1, j + 1).Value = sumValue2
        Next j
    Next i
    
    ws5.Rows("1:" & lastRow1 + 1).Copy Destination:=ws7.Rows("1:" & lastRow1 + 1)
    ws6.Rows("1:" & lastRow1 + 1).Copy Destination:=ws8.Rows("1:" & lastRow1 + 1)
    
    For i = 2 To lastRow1 + 1
        For j = i + 1 To lastRow1 + 1
        
            If ws7.Cells(i, j).Value < p1 And j <> i + 1 Then
                ws7.Columns(j).Cut
                ws7.Columns(i + 1).Insert Shift:=xlToRight
                ws7.Rows(j).Cut
                ws7.Rows(i + 1).Insert Shift:=xlToDown
            End If
            
            If ws8.Cells(i, j).Value < p2 And j <> i + 1 Then
                ws8.Columns(j).Cut
                ws8.Columns(i + 1).Insert Shift:=xlToRight
                ws8.Rows(j).Cut
                ws8.Rows(i + 1).Insert Shift:=xlToDown
            End If
        Next j
    Next i
    
    k = 0
    l = 0
    
    For i = 3 To lastRow1 + 1
        
        If WorksheetFunction.Min(Range(ws7.Cells(i, 2), ws7.Cells(i, i - 1))) < p1 Then
            ws7.Cells(i - 1, 1).Interior.ColorIndex = k Mod 53 + 3
            ws7.Cells(i, 1).Interior.ColorIndex = k Mod 53 + 3
            For j = 2 To lastRow1 + 1
                If ws7.Cells(i - 1, j).Value < p1 Then
                    ws7.Cells(i - 1, j).Interior.ColorIndex = k Mod 53 + 3
                End If
                If ws7.Cells(i, j).Value < p1 Then
                    ws7.Cells(i, j).Interior.ColorIndex = k Mod 53 + 3
                End If
            Next j
        Else
            k = k + 1
        End If
        
        If WorksheetFunction.Min(Range(ws8.Cells(i, 2), ws8.Cells(i, i - 1))) < p2 Then
            ws8.Cells(i - 1, 1).Interior.ColorIndex = l Mod 53 + 3
            ws8.Cells(i, 1).Interior.ColorIndex = l Mod 53 + 3
            For j = 2 To lastRow1 + 1
                If ws8.Cells(i - 1, j).Value < p2 Then
                    ws8.Cells(i - 1, j).Interior.ColorIndex = l Mod 53 + 3
                End If
                If ws8.Cells(i, j).Value < p2 Then
                    ws8.Cells(i, j).Interior.ColorIndex = l Mod 53 + 3
                End If
            Next j
        Else
            l = l + 1
        End If
            
    Next i
    
    MsgBox "1. In sheets 'Graph1' and 'Graph2', names with the same color are represented in the same cluster." _
            & vbCrLf & "" _
            & vbCrLf & "2. Each colored entry represents an edge between related objects in the graph."
    
End Sub
